# Supplementary material for: Immunological dynamics in orthotopic compared with subcutaneous murine models of HPV-positive oropharyngeal cancer
Source: Dis Model Mech. 2025 Dec 5;18(12):dmm052311. doi: 10.1242/dmm.052311 (PMC12746710; doi:10.1242/dmm.052311)
Supplement: Table S1. — Classical Markers of the Five Major Cell Types in Mouse scRNA-seq Samples (Related to Fig. 1) [file dmm-18-052311-TableS1.xlsx]

## Sheet: 1_Mouse Major Cell Types
Supplementary Table 1. Classical Markers of the Five Major Cell Types in Mouse scRNA-seq Samples (Related to Figure 1)
Cluster Name	Representative Genes
CD45 cell	Ptprc
B cell	Cd19, Ms4a1, Cd79a
DC	Cd209a, H2-eb1
Macrophage	Cd74, Cd14, C1qc, Cst3
Neutrohpil	Csf3r, S100a8
T cell	Cd3d, Cd3e, Cd8, Cd4
