# Supplementary material for: Immunological dynamics in orthotopic compared with subcutaneous murine models of HPV-positive oropharyngeal cancer
Source: Dis Model Mech. 2025 Dec 5;18(12):dmm052311. doi: 10.1242/dmm.052311 (PMC12746710; doi:10.1242/dmm.052311)
Supplement: Table S2. — Classical Markers of the Five Major Cell Types in Human scRNA-seq Samples (Related to Fig. 1) [file dmm-18-052311-TableS2.xlsx]

## Sheet: 2_Human Major Cell Types 
Supplementary Table 2. Classical Markers of the Five Major Cell Types in Human scRNA-seq Samples (Related to Figure 1)
Cluster Name	Representative Genes
CD45 cell	PTPRC
B cell	CD19, MS4A1, CD79A
Macrophage	CD68, C1QC, ITGAX, CD86, CD14
NK cell	NKG7
T cell	CD3D, CD3E, CD8A, CD8B, CD4
