# Supplementary material for: Immunological dynamics in orthotopic compared with subcutaneous murine models of HPV-positive oropharyngeal cancer
Source: Dis Model Mech. 2025 Dec 5;18(12):dmm052311. doi: 10.1242/dmm.052311 (PMC12746710; doi:10.1242/dmm.052311)
Supplement: Table S3. — Differentially Expressed Genes Across T Cell Clusters in Mouse scRNA-seq (Related to Fig. 2) [file dmm-18-052311-TableS3.xlsx]

## Sheet: 3_DEGs in T Cells of Mouse
Supplementary Table 3. Differentially Expressed Genes Across T Cell Clusters in Mouse scRNA-seq (Related to Figure 2)
gene	p_val	avg_log2FC	pct.1	pct.2	p_val_adj	cluster
Il17a	0	3.16956	0.804	0.153	0	0
Trdv4	0	3.08934	0.884	0.146	0	0
Cd163l1	0	2.64011	0.793	0.128	0	0
Tcrg-V6	0	2.51292	0.558	0.068	0	0
Trdc	0	2.33064	0.62	0.096	0	0
Tmem176b	3.14276e-182	1.81378	0.622	0.205	8.37167e-178	0
Actn2	1.34871e-169	1.8557	0.459	0.102	3.5927e-165	0
Emb	2.50185e-160	1.36621	0.9	0.679	6.66442e-156	0
Blk	1.80965e-156	1.70986	0.387	0.071	4.82054e-152	0
Tcrg-C1	5.58501e-156	1.59244	0.362	0.059	1.48774e-151	0
Il1r1	2.94459e-121	1.78805	0.283	0.045	7.8438e-117	0
Tmem176a	1.1716e-114	1.60967	0.472	0.163	3.12092e-110	0
Cd3g	2.27845e-114	1.13899	0.853	0.635	6.06934e-110	0
Bcl2a1b	7.64998e-106	1.26593	0.823	0.66	2.0378e-101	0
Aqp3	2.05298e-102	1.46093	0.318	0.072	5.46872e-98	0
Serpinb1a	2.44002e-98	1.46958	0.368	0.103	6.49972e-94	0
Rora	2.64662e-98	1.25421	0.73	0.473	7.05006e-94	0
Itm2b	3.68657e-95	0.907797	0.874	0.739	9.82029e-91	0
Jund	3.10923e-86	0.94898	0.92	0.85	8.28236e-82	0
Cryba4	4.11836e-86	1.37764	0.243	0.048	1.09705e-81	0
Il2rb	1.08187e-83	1.16035	0.707	0.492	2.88188e-79	0
Abi3bp	7.49161e-82	1.24698	0.187	0.027	1.99561e-77	0
Il17f	1.73209e-81	2.20144	0.19	0.029	4.61395e-77	0
Zbtb16	2.52907e-79	1.1728	0.205	0.035	6.73694e-75	0
Bcl2a1d	1.4062e-77	1.23094	0.709	0.552	3.74583e-73	0
Zfp36l1	9.9009e-76	1.05244	0.702	0.487	2.6374e-71	0
Il23r	1.87297e-70	1.24304	0.166	0.025	4.98922e-66	0
Dgat1	3.78055e-70	1.30394	0.598	0.38	1.00706e-65	0
Nr1d1	5.94841e-69	1.14632	0.267	0.074	1.58454e-64	0
Hspa5	6.43398e-69	1.20804	0.798	0.676	1.71388e-64	0
D16Ertd472e	6.48659e-65	1.1965	0.555	0.348	1.7279e-60	0
Ikzf3	7.71396e-65	1.30318	0.478	0.25	2.05485e-60	0
Ramp1	1.10912e-64	1.3664	0.359	0.146	2.95448e-60	0
Ppp1r14c	1.63079e-63	1.19394	0.187	0.038	4.34409e-59	0
Oaz1	1.82852e-62	0.627003	0.917	0.837	4.87081e-58	0
Ppp1cc	3.69252e-60	1.14486	0.627	0.459	9.83613e-56	0
Selenop	7.45337e-60	1.34156	0.411	0.2	1.98543e-55	0
Bcl2a1a	4.26939e-58	1.39783	0.43	0.232	1.13728e-53	0
Rgs1	4.69613e-58	0.958137	0.81	0.69	1.25096e-53	0
Cxcr6	9.84004e-57	1.21274	0.542	0.33	2.62119e-52	0
Lat	6.98984e-56	0.924506	0.675	0.512	1.86195e-51	0
Cd3e	1.69596e-55	0.799613	0.75	0.586	4.51771e-51	0
Krt83	3.46046e-55	1.27504	0.311	0.118	9.21796e-51	0
Arl5c	9.98542e-54	1.55554	0.317	0.132	2.65992e-49	0
Cd164	4.9325e-52	1.16111	0.534	0.358	1.31392e-47	0
Icos	5.57251e-52	0.952508	0.671	0.489	1.4844e-47	0
Lmna	2.24452e-51	1.1162	0.614	0.431	5.97895e-47	0
Cd247	4.5335e-51	1.15965	0.447	0.248	1.20763e-46	0
Ckb	6.88184e-51	1.19856	0.276	0.104	1.83318e-46	0
Tmem64	2.16493e-50	1.05221	0.346	0.15	5.76694e-46	0
Furin	2.56051e-50	1.14037	0.51	0.333	6.82069e-46	0
Kdm6b	2.56676e-50	1.04259	0.596	0.429	6.83734e-46	0
S100a6	2.60806e-49	0.531427	0.958	0.868	6.94736e-45	0
Smox	3.7519e-49	1.13469	0.524	0.348	9.99432e-45	0
Eif1	5.36499e-48	0.471557	0.954	0.92	1.42913e-43	0
Nfkbid	2.15953e-47	1.17048	0.452	0.266	5.75256e-43	0
Btg1	3.46328e-47	0.679497	0.871	0.836	9.22548e-43	0
Clnk	4.84876e-47	1.02793	0.136	0.026	1.29161e-42	0
Pim1	2.2312e-46	0.748468	0.768	0.659	5.94348e-42	0
Vps37b	2.60935e-46	0.877324	0.722	0.612	6.95078e-42	0
Ltb	5.92332e-45	0.959682	0.66	0.523	1.57785e-40	0
Nfkbia	1.32574e-44	0.554534	0.89	0.76	3.5315e-40	0
S100a4	1.94716e-44	0.604441	0.824	0.69	5.18685e-40	0
Rorc	4.63365e-44	0.834695	0.135	0.028	1.23431e-39	0
Pdcd1	9.25582e-44	1.22969	0.328	0.155	2.46557e-39	0
Dad1	2.8664e-43	0.943534	0.688	0.609	7.63552e-39	0
Ncor1	6.88297e-43	1.02352	0.535	0.387	1.83349e-38	0
Cd69	8.89065e-42	0.965386	0.571	0.388	2.36829e-37	0
Znrf1	1.47596e-41	1.11821	0.373	0.198	3.93166e-37	0
Srgn	7.73262e-41	0.419514	0.963	0.926	2.05982e-36	0
Crem	8.63803e-41	1.07463	0.554	0.409	2.301e-36	0
Ly6e	7.87053e-40	0.54345	0.855	0.791	2.09655e-35	0
Avpi1	1.53867e-37	1.22669	0.28	0.131	4.09872e-33	0
Ly6g5b	2.18642e-37	0.875054	0.149	0.04	5.82419e-33	0
S100a11	1.09089e-36	0.506944	0.879	0.76	2.90591e-32	0
Jcad	3.97267e-36	0.897567	0.152	0.044	1.05824e-31	0
Il2ra	1.64774e-35	0.960257	0.382	0.213	4.38925e-31	0
Ifrd1	6.03398e-35	0.763718	0.697	0.595	1.60733e-30	0
Cpm	9.00988e-35	1.0273	0.267	0.121	2.40005e-30	0
Prelid2	1.03767e-33	1.03767	0.217	0.089	2.76414e-29	0
Mmp25	1.03884e-33	0.815397	0.153	0.047	2.76726e-29	0
Cd82	4.39456e-33	0.866549	0.548	0.425	1.17062e-28	0
St3gal3	4.4062e-32	0.954692	0.152	0.049	1.17372e-27	0
Hsp90b1	1.31937e-31	0.945207	0.616	0.543	3.51455e-27	0
F2r	2.31158e-31	0.987816	0.215	0.089	6.15759e-27	0
Herpud1	1.34763e-30	1.05763	0.309	0.171	3.58981e-26	0
Irs2	2.16706e-30	1.14321	0.328	0.193	5.77261e-26	0
Pde4b	9.44873e-30	0.91072	0.552	0.46	2.51695e-25	0
Itgae	5.5348e-29	0.891989	0.276	0.139	1.47436e-24	0
Socs1	5.96518e-29	0.974976	0.375	0.235	1.58901e-24	0
Cpe	6.86412e-29	0.660102	0.109	0.027	1.82846e-24	0
Gna13	9.63938e-29	0.68756	0.648	0.567	2.56774e-24	0
Rpl10-ps3	1.18428e-28	0.485398	0.847	0.771	3.15469e-24	0
Traf4	1.31365e-28	0.926365	0.241	0.114	3.49929e-24	0
Ptprcap	1.62289e-28	0.728083	0.546	0.425	4.32307e-24	0
Cwc25	4.32168e-28	1.16921	0.285	0.156	1.15121e-23	0
Tnfaip3	6.8522e-28	0.63721	0.721	0.683	1.82529e-23	0
H3f3b	6.85348e-28	0.390158	0.941	0.938	1.82563e-23	0
Adam12	7.1633e-28	0.827881	0.101	0.025	1.90816e-23	0
Odc1	8.80892e-28	0.767871	0.686	0.608	2.34652e-23	0
Nr4a3	9.03579e-27	0.947135	0.476	0.359	2.40695e-22	0
Clcn3	2.2291e-26	1.06792	0.317	0.192	5.93788e-22	0
Ywhaz	6.74682e-26	0.536532	0.735	0.674	1.79722e-21	0
Cish	1.09109e-25	0.895298	0.441	0.326	2.90644e-21	0
Slc16a6	1.1689e-25	0.972517	0.229	0.113	3.11371e-21	0
Capg	2.42055e-25	0.721547	0.59	0.504	6.44785e-21	0
Crip1	3.51148e-25	0.562869	0.877	0.836	9.35387e-21	0
Lgals1	6.62762e-25	0.405303	0.852	0.77	1.76547e-20	0
Fosb	7.54714e-25	1.02356	0.505	0.408	2.01041e-20	0
Slc7a6os	7.61923e-25	0.98912	0.213	0.103	2.02961e-20	0
Hlf	1.41153e-24	0.628683	0.116	0.035	3.76003e-20	0
Nrip1	2.30575e-24	0.783118	0.44	0.316	6.14205e-20	0
Cnbp	2.9934e-23	0.525757	0.676	0.618	7.97381e-19	0
Ddx5	2.16154e-22	0.427938	0.83	0.804	5.7579e-18	0
Icam1	3.8458e-22	1.12967	0.366	0.261	1.02444e-17	0
Ptma	9.04767e-22	0.338436	0.908	0.869	2.41012e-17	0
Acpp	1.06848e-21	0.64049	0.102	0.031	2.84623e-17	0
Ostf1	2.06687e-21	0.698596	0.605	0.577	5.50572e-17	0
Gpr183	3.44146e-21	0.786702	0.418	0.312	9.16736e-17	0
Junb	8.97855e-21	0.541337	0.857	0.821	2.39171e-16	0
Ddx3x	1.62974e-20	0.946689	0.414	0.33	4.34129e-16	0
Mex3c	2.48732e-20	0.984654	0.188	0.094	6.62573e-16	0
Cxcr4	7.83038e-20	0.956877	0.404	0.316	2.08586e-15	0
Gem	1.20964e-19	1.11449	0.26	0.154	3.22224e-15	0
Rab4a	1.2652e-19	0.599619	0.109	0.037	3.37025e-15	0
Igf1r	1.78394e-19	0.97317	0.191	0.098	4.75207e-15	0
Id2	2.30233e-19	0.530458	0.713	0.66	6.13295e-15	0
Nr4a1	3.62972e-19	0.768778	0.524	0.449	9.66885e-15	0
Smap2	4.65295e-19	0.921402	0.345	0.249	1.23945e-14	0
Plxnd1	1.05085e-18	0.797479	0.171	0.083	2.79925e-14	0
Slc38a1	2.22026e-18	0.930529	0.364	0.279	5.91432e-14	0
Hsp90ab1	2.59202e-18	0.335922	0.913	0.885	6.90461e-14	0
Fosl2	8.29781e-18	0.780315	0.453	0.384	2.21037e-13	0
Prkar1a	6.00511e-17	0.597261	0.592	0.566	1.59964e-12	0
Tob2	6.27012e-17	0.894131	0.349	0.263	1.67023e-12	0
Stx11	7.73361e-17	0.779465	0.234	0.139	2.06008e-12	0
Nfkbiz	1.18579e-16	0.730358	0.435	0.351	3.1587e-12	0
Ndufa4	1.19914e-16	0.602843	0.489	0.427	3.19427e-12	0
Ndfip1	1.50607e-16	0.46666	0.682	0.669	4.01187e-12	0
Cd44	1.62583e-16	0.625512	0.559	0.498	4.33089e-12	0
Ier2	2.39955e-16	0.580239	0.554	0.496	6.39192e-12	0
Irf4	2.96061e-16	0.939742	0.202	0.115	7.88647e-12	0
Cd7	3.00505e-16	0.698862	0.251	0.151	8.00485e-12	0
S100a10	3.39395e-16	0.390724	0.833	0.806	9.0408e-12	0
Gnas	3.45881e-16	0.47986	0.643	0.618	9.21357e-12	0
Aff4	7.06154e-16	0.900608	0.317	0.231	1.88105e-11	0
Itgb7	3.53116e-15	0.61207	0.414	0.32	9.4063e-11	0
Slc22a15	3.95677e-15	0.656401	0.122	0.054	1.054e-10	0
Smad7	4.26305e-15	0.681784	0.483	0.428	1.13559e-10	0
Jun	5.45877e-15	0.799115	0.478	0.412	1.45411e-10	0
Zap70	2.90045e-14	0.709207	0.298	0.209	7.72622e-10	0
Gm45716	4.36256e-14	0.891196	0.225	0.144	1.1621e-09	0
Fgl2	4.89063e-14	0.797543	0.293	0.209	1.30277e-09	0
Nr1d2	5.24557e-14	0.654558	0.151	0.078	1.39732e-09	0
Dap	1.13481e-13	0.768096	0.313	0.236	3.02291e-09	0
Tspo	1.3448e-13	0.399348	0.635	0.598	3.58227e-09	0
Jmy	1.35474e-13	0.793707	0.208	0.127	3.60876e-09	0
Trgv2	1.72334e-13	0.586088	0.103	0.044	4.59065e-09	0
Ubald2	2.7246e-13	0.53102	0.545	0.498	7.2578e-09	0
Areg	2.90018e-13	1.08348	0.25	0.161	7.7255e-09	0
Pdia3	3.93389e-13	0.692301	0.501	0.473	1.04791e-08	0
Rgcc	4.7667e-13	0.748548	0.484	0.411	1.26975e-08	0
Samsn1	6.1055e-13	0.698468	0.409	0.348	1.62638e-08	0
Hilpda	1.15523e-12	0.580897	0.491	0.421	3.0773e-08	0
Gcnt2	1.38779e-12	0.88544	0.203	0.132	3.69679e-08	0
Tnfrsf25	2.1008e-12	0.544433	0.122	0.058	5.5961e-08	0
Nme2	2.39519e-12	0.431425	0.676	0.667	6.38031e-08	0
Prdx6	3.01524e-12	0.521604	0.604	0.588	8.03198e-08	0
Gadd45b	4.55829e-12	0.684177	0.491	0.446	1.21424e-07	0
Eprs	5.95634e-12	1.07225	0.295	0.229	1.58665e-07	0
Rpl12	7.21655e-12	0.270042	0.849	0.852	1.92235e-07	0
Cks2	1.69257e-11	0.67625	0.39	0.328	4.50866e-07	0
Mapk6	2.07121e-11	0.780466	0.271	0.202	5.5173e-07	0
Zc3h12a	3.01363e-11	0.66071	0.37	0.309	8.02772e-07	0
Ell2	3.60881e-11	0.877641	0.287	0.223	9.61316e-07	0
Rexo2	4.50448e-11	0.78841	0.283	0.22	1.1999e-06	0
Clint1	4.60739e-11	0.615815	0.447	0.41	1.22732e-06	0
Gm42418	5.03604e-11	0.339543	1	0.998	1.3415e-06	0
Phlda1	6.0169e-11	0.691475	0.397	0.336	1.60278e-06	0
Mmd	7.28027e-11	0.678277	0.192	0.124	1.93932e-06	0
Maf	8.84641e-11	0.623676	0.283	0.207	2.35651e-06	0
Snhg15	1.08096e-10	0.76145	0.198	0.13	2.87947e-06	0
Il7r	1.23823e-10	0.456217	0.505	0.453	3.29839e-06	0
Gch1	1.24768e-10	0.798189	0.375	0.328	3.32356e-06	0
Smco4	1.4744e-10	0.656186	0.155	0.092	3.92751e-06	0
Sub1	1.54601e-10	0.369362	0.664	0.667	4.11827e-06	0
Smpdl3a	1.87559e-10	0.769035	0.233	0.166	4.99619e-06	0
Cd3d	2.3928e-10	0.304679	0.66	0.629	6.37394e-06	0
Tuba4a	2.99965e-10	0.854672	0.263	0.199	7.99048e-06	0
Lsp1	3.33553e-10	0.525768	0.523	0.518	8.88519e-06	0
Dot1l	4.60725e-10	0.793622	0.262	0.202	1.22728e-05	0
Klrk1	5.23162e-10	0.674778	0.247	0.178	1.3936e-05	0
Itpr3	7.01951e-10	0.553639	0.132	0.073	1.86986e-05	0
Lax1	7.06398e-10	0.587832	0.23	0.159	1.8817e-05	0
Cmtm7	1.12657e-09	0.744706	0.354	0.313	3.00097e-05	0
Ltb4r1	1.14275e-09	0.795801	0.201	0.139	3.04405e-05	0
Dnaja4	1.59716e-09	0.714535	0.103	0.053	4.25451e-05	0
Adgrg5	3.27429e-09	0.530183	0.113	0.061	8.72205e-05	0
2024-09-01	4.42398e-09	0.570628	0.455	0.418	0.000117846	0
Rbm39	4.56387e-09	0.33802	0.695	0.728	0.000121572	0
Cd37	6.54087e-09	0.656196	0.358	0.313	0.000174236	0
Nfkb1	7.40415e-09	0.629024	0.442	0.42	0.000197232	0
Mgat5	7.67824e-09	0.66952	0.204	0.145	0.000204533	0
Slc7a1	9.14936e-09	0.734485	0.155	0.099	0.000243721	0
Sec11c	1.34963e-08	0.660122	0.391	0.366	0.000359515	0
Pnrc1	1.4195e-08	0.315349	0.707	0.72	0.000378126	0
St6galnac3	2.17824e-08	0.846262	0.163	0.103	0.000580239	0
St3gal6	2.95665e-08	0.473735	0.114	0.064	0.000787593	0
Klk8	3.68176e-08	0.472195	0.235	0.17	0.000980746	0
Galnt2	3.80652e-08	0.622428	0.199	0.141	0.00101398	0
Cpd	4.03272e-08	0.720955	0.235	0.182	0.00107424	0
Fam129a	1.17835e-07	0.685555	0.267	0.218	0.0031389	0
Gstp1	1.21755e-07	0.601139	0.445	0.441	0.00324331	0
Tfip11	1.3865e-07	0.64717	0.157	0.104	0.00369335	0
Rara	1.98732e-07	0.664407	0.325	0.287	0.00529383	0
Sik1	2.98253e-07	0.666064	0.291	0.248	0.00794487	0
Atp5md	3.12307e-07	0.520721	0.542	0.559	0.00831924	0
Manf	3.1452e-07	0.727589	0.38	0.37	0.00837818	0
Tnfrsf1b	4.57706e-07	0.531305	0.403	0.386	0.0121924	0
Nfil3	6.67014e-07	0.672035	0.323	0.29	0.0177679	0
Gm36723	7.42287e-07	0.483396	0.117	0.072	0.019773	0
Zdhhc2	7.46461e-07	0.482718	0.111	0.067	0.0198842	0
Fnbp1	8.05731e-07	0.572986	0.352	0.32	0.0214631	0
Ccr2	9.06914e-07	0.643432	0.312	0.274	0.0241584	0
Gabbr1	9.70457e-07	0.479331	0.103	0.061	0.025851	0
Cers4	1.20833e-06	0.589619	0.129	0.083	0.0321874	0
Ets1	1.23146e-06	0.379282	0.523	0.519	0.0328035	0
Arap2	1.30628e-06	0.607726	0.253	0.203	0.0347966	0
Sh2d2a	1.31102e-06	0.471385	0.449	0.423	0.0349229	0
Cerk	1.67823e-06	0.686951	0.18	0.134	0.0447047	0
Nr3c1	2.15166e-06	0.58551	0.317	0.278	0.0573159	0
Arf4	2.76744e-06	0.462352	0.454	0.459	0.073719	0
Map3k14	3.15166e-06	0.546807	0.155	0.109	0.083954	0
Ahnak	4.52097e-06	0.270618	0.636	0.629	0.12043	0
Ankrd12	4.84642e-06	0.661743	0.261	0.22	0.129099	0
Lats2	6.26459e-06	0.576652	0.185	0.14	0.166876	0
Serinc3	6.32698e-06	0.386718	0.475	0.48	0.168538	0
Rasgrp1	8.16985e-06	0.640566	0.189	0.145	0.217629	0
Timm23	9.37552e-06	0.591773	0.336	0.322	0.249745	0
Smim3	9.46834e-06	0.771042	0.232	0.198	0.252218	0
Fmnl1	9.84874e-06	0.578063	0.373	0.365	0.262351	0
Aebp2	1.31317e-05	0.588671	0.311	0.281	0.349802	0
Hmgb1	1.31977e-05	0.316382	0.55	0.563	0.35156	0
Mpp7	1.5098e-05	0.738641	0.189	0.148	0.402181	0
Tox	1.76447e-05	0.434304	0.204	0.157	0.470021	0
Rgs2	1.78028e-05	0.369378	0.455	0.447	0.474232	0
Acsbg1	3.22443e-05	0.481181	0.16	0.117	0.858925	0
Itgal	3.31232e-05	0.510024	0.335	0.312	0.882335	0
Hexim1	3.97176e-05	0.614201	0.273	0.241	1	0
Bcor	4.19067e-05	0.646547	0.14	0.102	1	0
Ppib	4.53685e-05	0.387493	0.513	0.549	1	0
Fam110a	4.67258e-05	0.506314	0.235	0.197	1	0
Isy1	7.27042e-05	0.675873	0.321	0.307	1	0
Pxdc1	9.08526e-05	0.680014	0.171	0.135	1	0
Dusp5	9.67201e-05	0.301994	0.564	0.578	1	0
Eif4e3	0.000106232	0.572879	0.141	0.106	1	0
Stk24	0.00011534	0.517498	0.322	0.307	1	0
Osbpl3	0.000125798	0.46396	0.151	0.114	1	0
Kdm2b	0.000126018	0.507909	0.27	0.237	1	0
Tagln2	0.00013157	0.306756	0.575	0.588	1	0
Arpc3	0.000147681	0.406827	0.626	0.673	1	0
Galnt1	0.000199278	0.513345	0.189	0.154	1	0
Dhx40	0.000208215	0.337025	0.096	0.152	1	0
Cry1	0.000235939	0.486592	0.118	0.085	1	0
Nup98	0.000258142	0.694042	0.22	0.191	1	0
Ifngr2	0.000269738	0.681833	0.164	0.134	1	0
Irf2bpl	0.000273177	0.502072	0.21	0.175	1	0
2024-03-03	0.000276932	0.745041	0.104	0.073	1	0
Cdk2ap2	0.000278642	0.444458	0.447	0.466	1	0
Zbtb1	0.000342207	0.620923	0.17	0.137	1	0
Uhrf2	0.000444885	0.585345	0.326	0.316	1	0
Rnaset2b	0.000448673	0.542755	0.346	0.349	1	0
Myo1e	0.000514944	0.72445	0.2	0.175	1	0
Anp32a	0.000545038	0.536796	0.366	0.368	1	0
Tpr	0.000571798	0.464897	0.396	0.412	1	0
D8Ertd738e	0.000691695	0.444533	0.472	0.52	1	0
Stat3	0.000731983	0.392582	0.461	0.485	1	0
Calr	0.000795754	0.468032	0.396	0.413	1	0
Impdh1	0.000858188	0.538033	0.136	0.106	1	0
Ptbp1	0.00089038	0.542302	0.291	0.279	1	0
Man2a2	0.000921269	0.554251	0.136	0.106	1	0
Lncpint	0.000965989	0.343717	0.111	0.164	1	0
Rnaset2a	0.00103636	0.457331	0.388	0.405	1	0
Tax1bp1	0.00123211	0.418147	0.474	0.513	1	0
Adrb2	0.00125227	0.525944	0.129	0.101	1	0
Pgm2l1	0.00129434	0.462552	0.108	0.079	1	0
Naga	0.00149084	0.700639	0.161	0.137	1	0
Dnaja1	0.00150821	0.464882	0.543	0.592	1	0
Tmem123	0.00156821	0.494838	0.301	0.294	1	0
Cyfip2	0.00166234	0.512032	0.212	0.186	1	0
Pik3ap1	0.00166459	0.595138	0.225	0.206	1	0
Epb41l2	0.00182147	0.272417	0.142	0.207	1	0
Fam129b	0.00201257	0.260927	0.098	0.149	1	0
Ube2j1	0.00229426	0.566031	0.296	0.29	1	0
Nfic	0.00233473	0.547834	0.129	0.103	1	0
Atp2a3	0.00234677	0.443594	0.115	0.088	1	0
Gpx1	0.00352273	0.253832	0.607	0.565	1	0
Arntl	0.00361518	0.328695	0.114	0.087	1	0
Prr7	0.00409494	0.478113	0.177	0.153	1	0
Snu13	0.00410526	0.447879	0.361	0.376	1	0
Gabpb1	0.00476846	0.41731	0.146	0.12	1	0
Med13	0.00477048	0.561426	0.171	0.15	1	0
Cdkn1a	0.00543147	0.347583	0.486	0.472	1	0
Il18r1	0.00546394	0.425013	0.25	0.229	1	0
Fkbp2	0.0058625	0.273533	0.15	0.215	1	0
Hnrnpab	0.00590774	0.378616	0.422	0.458	1	0
Rhof	0.00603585	0.480291	0.183	0.16	1	0
Tinf2	0.0062551	0.492689	0.113	0.09	1	0
Camk2n1	0.00637083	0.529644	0.147	0.124	1	0
Ern1	0.00669191	0.60007	0.171	0.15	1	0
Aff1	0.00674332	0.472606	0.12	0.169	1	0
Ndfip2	0.00706969	0.252316	0.155	0.216	1	0
Rrp1	0.00716818	0.285353	0.166	0.233	1	0
Lgals3bp	0.00747217	0.615502	0.223	0.215	1	0
Zeb1	0.0079297	0.701865	0.205	0.186	1	0
Bcl3	0.00794312	0.517727	0.191	0.174	1	0
Fryl	0.00953296	0.473831	0.272	0.261	1	0
Tgif1	0.00964918	0.419236	0.321	0.326	1	0
Pi4k2a	0.0097174	0.474663	0.152	0.132	1	0
Cdkn2d	0.00982205	0.446359	0.174	0.152	1	0
Ccl5	7.83831e-292	3.14812	0.894	0.326	2.08797e-287	1
Nkg7	5.1499e-269	2.1858	0.879	0.306	1.37183e-264	1
Ly6c2	7.94055e-208	2.63954	0.713	0.23	2.1152e-203	1
Cd8b1	1.78201e-186	2.34039	0.568	0.143	4.74692e-182	1
Ms4a4b	1.66848e-174	1.98458	0.742	0.301	4.44449e-170	1
Ctsw	6.90751e-122	1.69823	0.587	0.222	1.84002e-117	1
Gzma	9.1134e-119	2.5825	0.366	0.076	2.42763e-114	1
Tmsb10	5.55423e-118	0.751221	0.997	0.977	1.47954e-113	1
Klrc1	5.54602e-114	1.70571	0.513	0.172	1.47735e-109	1
Dusp2	3.29575e-93	1.64824	0.593	0.284	8.77921e-89	1
Cd8a	3.38667e-93	1.56952	0.386	0.109	9.0214e-89	1
Ctla2a	1.45782e-89	1.24327	0.644	0.317	3.88333e-85	1
Klrd1	3.17038e-75	1.4411	0.411	0.149	8.44525e-71	1
AW112010	1.19205e-73	1.07644	0.749	0.472	3.17537e-69	1
Hcst	1.54785e-61	1.03023	0.746	0.574	4.12317e-57	1
Rps15a	3.72091e-59	0.458281	0.992	0.969	9.91177e-55	1
Rpl13a	6.71079e-57	0.636307	0.966	0.941	1.78762e-52	1
Rpl27	1.72987e-56	0.524064	0.963	0.931	4.60801e-52	1
Rpl18	1.09562e-55	0.472859	0.973	0.955	2.9185e-51	1
Uba52	4.15792e-55	0.378282	0.996	0.975	1.10759e-50	1
Gramd3	1.77383e-54	1.19224	0.459	0.222	4.72512e-50	1
Rpl18a	1.09729e-53	0.411107	0.993	0.971	2.92295e-49	1
Gzmk	9.66362e-50	1.21927	0.182	0.042	2.5742e-45	1
Epsti1	1.22373e-49	1.27845	0.441	0.231	3.25978e-45	1
Fau	9.98477e-48	0.358953	0.997	0.986	2.65974e-43	1
Rpl19	1.97823e-43	0.389294	0.994	0.968	5.2696e-39	1
Rpl24	3.49209e-43	0.50329	0.963	0.908	9.30223e-39	1
Plac8	7.78314e-43	1.25999	0.469	0.259	2.07327e-38	1
H2-Q7	5.36836e-42	0.865493	0.701	0.55	1.43002e-37	1
Rac2	2.99862e-41	0.766206	0.741	0.602	7.98772e-37	1
Lck	9.55116e-41	1.02888	0.463	0.264	2.54424e-36	1
Rpsa	4.7541e-39	0.441068	0.975	0.961	1.2664e-34	1
Gzmb	2.88482e-38	1.065	0.437	0.236	7.68458e-34	1
Cd28	7.31549e-37	1.00363	0.432	0.243	1.9487e-32	1
Rps24	1.46502e-36	0.320489	0.992	0.975	3.90251e-32	1
Gimap4	3.65423e-36	1.06371	0.352	0.174	9.73412e-32	1
Ms4a6b	3.21255e-35	1.18322	0.425	0.256	8.55759e-31	1
Rpl29	4.13967e-35	0.479163	0.938	0.877	1.10273e-30	1
Rpl34	2.37943e-34	0.363528	0.979	0.955	6.33833e-30	1
B2m	2.96987e-34	0.453769	0.973	0.934	7.91115e-30	1
Rpl37	7.28244e-34	0.430979	0.97	0.923	1.9399e-29	1
Gm8369	1.9666e-33	0.987698	0.315	0.149	5.23863e-29	1
Rps3	2.87143e-33	0.362928	0.966	0.934	7.64891e-29	1
Cd3d	3.44361e-33	0.674123	0.73	0.619	9.17308e-29	1
Rps10	4.00727e-33	0.318153	0.982	0.966	1.06746e-28	1
Ifitm1	8.41451e-33	1.72601	0.455	0.283	2.24146e-28	1
H2-K1	1.40408e-29	0.445791	0.946	0.903	3.74018e-25	1
Rps11	4.50478e-29	0.365293	0.976	0.959	1.19998e-24	1
Rps27	2.84568e-28	0.352868	0.976	0.944	7.58033e-24	1
Ifit3	4.72057e-26	1.31635	0.127	0.037	1.25746e-21	1
Rps7	2.09155e-25	0.313429	0.985	0.958	5.57147e-21	1
Rpl36	3.32608e-25	0.364693	0.961	0.92	8.86002e-21	1
Rpl11	1.04082e-24	0.291441	0.97	0.952	2.77254e-20	1
Rps5	4.5323e-24	0.299699	0.976	0.956	1.20731e-19	1
Ptpn18	7.14488e-24	0.618755	0.697	0.612	1.90325e-19	1
Ifng	3.16357e-23	1.24493	0.221	0.102	8.42712e-19	1
Shisa5	7.69119e-23	0.722128	0.655	0.576	2.04878e-18	1
Rps4x	1.38738e-22	0.305098	0.975	0.949	3.69569e-18	1
Rpl32	7.6023e-22	0.286083	0.979	0.959	2.0251e-17	1
Rps13	1.07088e-21	0.350234	0.941	0.901	2.85262e-17	1
Rpl9-ps6	1.08476e-21	0.372014	0.93	0.901	2.88957e-17	1
Gimap6	6.89048e-21	0.857	0.338	0.205	1.83548e-16	1
Rps23	8.41169e-21	0.291347	0.975	0.94	2.24071e-16	1
H2-D1	1.91181e-20	0.318973	0.952	0.925	5.09267e-16	1
Rps3a1	6.09839e-20	0.286191	0.983	0.952	1.62449e-15	1
Dnajc15	6.47893e-20	0.942228	0.351	0.235	1.72586e-15	1
Rps18	1.26784e-19	0.334873	0.944	0.905	3.37727e-15	1
Ifit1	1.43555e-19	0.975759	0.113	0.037	3.82402e-15	1
Rnf138	9.36619e-19	0.961345	0.324	0.206	2.49497e-14	1
Rps14	9.96821e-19	0.298363	0.979	0.949	2.65533e-14	1
Rpl6	3.68185e-18	0.323134	0.911	0.892	9.80772e-14	1
Uqcrh	4.88012e-18	0.440505	0.758	0.722	1.29997e-13	1
Rpl27a	5.09718e-18	0.306963	0.951	0.929	1.35779e-13	1
Arhgdib	6.47164e-18	0.550469	0.67	0.618	1.72392e-13	1
Rpl10a	7.88539e-18	0.314483	0.927	0.885	2.10051e-13	1
Coro1a	1.50993e-17	0.489612	0.714	0.654	4.02215e-13	1
Cd52	1.64445e-17	0.45945	0.901	0.893	4.3805e-13	1
Gimap5	5.71273e-17	0.870621	0.315	0.204	1.52176e-12	1
S1pr1	9.81966e-17	0.735184	0.241	0.131	2.61576e-12	1
Thy1	1.39999e-16	0.632635	0.544	0.445	3.7293e-12	1
Sidt1	3.8084e-16	0.608778	0.117	0.044	1.01448e-11	1
Rpl8	4.92648e-16	0.262204	0.951	0.928	1.31232e-11	1
Itga4	7.00441e-16	0.930123	0.279	0.176	1.86583e-11	1
Rpl7	7.09575e-16	0.339934	0.886	0.845	1.89017e-11	1
Wdr95	8.3613e-16	0.684701	0.1	0.035	2.22728e-11	1
Ptprc	9.79572e-16	0.468424	0.668	0.615	2.60938e-11	1
Fasl	2.93575e-15	0.722866	0.138	0.06	7.82026e-11	1
Klf2	3.20851e-15	0.915719	0.43	0.324	8.54682e-11	1
Rack1	5.33087e-15	0.30083	0.862	0.822	1.42004e-10	1
Psmb8	7.21284e-15	0.650291	0.535	0.462	1.92136e-10	1
Ifngr1	8.99807e-15	0.543637	0.669	0.611	2.39691e-10	1
Prkch	9.01279e-15	0.568924	0.361	0.253	2.40083e-10	1
Rplp0	9.41701e-15	0.271805	0.973	0.937	2.5085e-10	1
Cd2	9.55589e-15	0.577886	0.421	0.311	2.5455e-10	1
Gm19585	8.2142e-14	0.820066	0.22	0.128	2.1881e-09	1
Lgals3	1.08891e-13	0.381324	0.637	0.472	2.90064e-09	1
Ifi208	1.23405e-13	0.673526	0.113	0.046	3.28726e-09	1
Itgb1	1.30494e-13	0.798348	0.427	0.349	3.47609e-09	1
Selplg	1.32147e-13	0.529617	0.582	0.525	3.52013e-09	1
Rpl7a	2.19376e-13	0.314137	0.875	0.847	5.84375e-09	1
Psme1	2.79888e-13	0.631579	0.523	0.471	7.45565e-09	1
Naca	3.48311e-13	0.340122	0.773	0.737	9.2783e-09	1
Cxcr3	7.21973e-13	0.781693	0.176	0.094	1.92319e-08	1
Ifi206	7.81914e-13	0.662312	0.115	0.05	2.08286e-08	1
Slamf7	1.49294e-12	0.730254	0.117	0.053	3.97689e-08	1
Gimap3	1.50537e-12	0.697635	0.314	0.216	4.01001e-08	1
Atp5h	5.68635e-12	0.469554	0.644	0.627	1.51473e-07	1
Pde7a	6.00271e-12	0.754156	0.277	0.19	1.599e-07	1
Itga1	1.5193e-11	0.672854	0.125	0.06	4.04712e-07	1
Skap1	2.35648e-11	0.572428	0.362	0.273	6.2772e-07	1
Gimap7	7.00301e-11	0.622497	0.156	0.084	1.86546e-06	1
Rpl38	1.96562e-10	0.250653	0.904	0.868	5.23601e-06	1
Eef2	3.19296e-10	0.286592	0.835	0.814	8.5054e-06	1
Ifi47	5.19473e-10	0.897435	0.213	0.139	1.38377e-05	1
Gm2682	7.48441e-10	0.563272	0.128	0.066	1.9937e-05	1
Ctla2b	9.70329e-10	0.706192	0.156	0.091	2.58476e-05	1
Ccl4	1.16541e-09	1.20018	0.301	0.216	3.10441e-05	1
Trbc2	1.40199e-09	0.569491	0.446	0.376	3.73463e-05	1
Gas5	2.43602e-09	0.414609	0.59	0.557	6.48906e-05	1
Isg20	2.60929e-09	0.976947	0.211	0.142	6.95063e-05	1
Fxyd5	3.29848e-09	0.292208	0.845	0.808	8.78649e-05	1
Ablim1	4.3507e-09	0.500329	0.349	0.269	0.000115894	1
Bst2	6.69522e-09	0.959769	0.393	0.346	0.000178347	1
Il12rb2	1.27462e-08	0.676164	0.127	0.07	0.000339534	1
Sh2d1a	1.31663e-08	0.579034	0.142	0.082	0.000350723	1
Btf3	1.39642e-08	0.291991	0.73	0.724	0.000371979	1
Trac	1.4282e-08	0.628081	0.297	0.226	0.000380444	1
Trbc1	1.66908e-08	0.62169	0.221	0.15	0.000444609	1
Klrk1	3.10642e-08	0.642544	0.252	0.18	0.000827488	1
Mndal	4.66133e-08	0.668072	0.265	0.198	0.00124169	1
Rpa2	5.81845e-08	0.588116	0.127	0.072	0.00154992	1
S1pr4	9.55548e-08	0.607173	0.161	0.1	0.00254539	1
Sp100	9.64796e-08	0.736318	0.299	0.241	0.00257002	1
Gimap1	1.1394e-07	0.508919	0.23	0.162	0.00303512	1
H2-T22	1.35749e-07	0.695268	0.289	0.229	0.00361609	1
Rpl17	1.50675e-07	0.284257	0.732	0.718	0.00401368	1
Eif3f	1.6284e-07	0.327211	0.658	0.643	0.00433774	1
Mbnl1	1.67896e-07	0.415505	0.544	0.522	0.00447242	1
Psmb9	1.805e-07	0.690395	0.294	0.242	0.00480815	1
Ptpn22	1.8738e-07	0.461971	0.331	0.263	0.00499144	1
Cd3e	2.08268e-07	0.258871	0.649	0.611	0.00554784	1
Gstp3	2.99086e-07	0.681161	0.158	0.101	0.00796705	1
Phf11b	6.44872e-07	0.659666	0.158	0.103	0.0171781	1
Prkcq	6.76205e-07	0.518272	0.158	0.101	0.0180127	1
2410006H16Rik	6.83623e-07	0.45786	0.551	0.549	0.0182103	1
Ifi203	1.21744e-06	0.783226	0.282	0.231	0.0324303	1
Stk17b	1.33672e-06	0.415129	0.583	0.59	0.0356076	1
Fyb	1.4405e-06	0.527434	0.365	0.32	0.038372	1
Supt4a	1.81826e-06	0.467638	0.423	0.388	0.0484349	1
Tut4	4.142e-06	0.522209	0.37	0.321	0.110334	1
Irf7	4.23937e-06	0.793589	0.224	0.172	0.112928	1
Themis	4.24377e-06	0.429982	0.165	0.111	0.113045	1
Cnn2	4.58529e-06	0.503124	0.373	0.328	0.122143	1
Serpinb9	5.00642e-06	0.56805	0.156	0.105	0.133361	1
Gbp4	7.24204e-06	0.551742	0.101	0.06	0.192914	1
Zyg11b	7.54693e-06	0.479422	0.131	0.084	0.201035	1
Ifi27l2a	9.14483e-06	0.510743	0.555	0.511	0.2436	1
Stat1	1.07446e-05	0.77241	0.29	0.245	0.286214	1
Igtp	1.12687e-05	0.50037	0.148	0.1	0.300174	1
Zfp36l2	1.27573e-05	0.5456	0.51	0.502	0.33983	1
Flt3l	1.28643e-05	0.450273	0.139	0.092	0.34268	1
Gbp6	1.40075e-05	0.522946	0.135	0.088	0.373132	1
H2-Q4	1.44192e-05	0.520452	0.41	0.382	0.3841	1
Tsc22d3	1.68374e-05	0.563851	0.27	0.221	0.448515	1
Lime1	1.76736e-05	0.425994	0.1	0.06	0.47079	1
Gtf2i	1.78168e-05	0.534648	0.148	0.101	0.474604	1
H2-Q6	1.81582e-05	0.437745	0.486	0.47	0.483698	1
S100a13	2.59673e-05	0.490207	0.442	0.432	0.691716	1
Slfn1	2.69512e-05	0.63731	0.151	0.106	0.717926	1
Grap	4.15851e-05	0.442996	0.169	0.12	1	1
Klf3	4.21471e-05	0.799963	0.203	0.161	1	1
Mrps16	4.31457e-05	0.543797	0.261	0.221	1	1
Lat	4.55942e-05	0.287799	0.565	0.538	1	1
Armc7	4.79856e-05	0.486765	0.103	0.064	1	1
Rtp4	6.00956e-05	0.661961	0.154	0.112	1	1
Fyn	6.66057e-05	0.446079	0.323	0.285	1	1
H2-T23	6.94693e-05	0.416568	0.508	0.505	1	1
Cox5b	7.01055e-05	0.291203	0.566	0.565	1	1
Sub1	7.25186e-05	0.316903	0.631	0.672	1	1
Sh2d2a	7.45886e-05	0.513041	0.445	0.425	1	1
Ifi213	8.20301e-05	0.572518	0.124	0.084	1	1
Arhgap45	8.65572e-05	0.361433	0.417	0.383	1	1
Usp48	8.66405e-05	0.580784	0.159	0.117	1	1
Sp110	0.000100137	0.552533	0.201	0.16	1	1
Lgals1	0.000115587	0.257546	0.783	0.786	1	1
Ifi209	0.000124149	0.698978	0.158	0.118	1	1
Rpl4	0.000145771	0.261778	0.668	0.681	1	1
Grap2	0.000154277	0.440724	0.254	0.209	1	1
Serpinb6b	0.000155347	0.602672	0.165	0.123	1	1
Rpl22l1	0.000156266	0.289113	0.62	0.627	1	1
Il2rg	0.000181065	0.279068	0.549	0.538	1	1
Abcb1a	0.00018367	0.439585	0.114	0.077	1	1
Dennd4c	0.000219383	0.495009	0.142	0.102	1	1
Chst12	0.000274602	0.374431	0.104	0.069	1	1
Gimap9	0.000414057	0.457848	0.142	0.104	1	1
Psmb1	0.000475265	0.361818	0.446	0.45	1	1
Tbx21	0.000507036	0.43313	0.103	0.069	1	1
Dennd4a	0.000533484	0.257627	0.459	0.455	1	1
Sash3	0.000682177	0.456969	0.127	0.092	1	1
Txnip	0.000710467	0.619918	0.269	0.241	1	1
Dtx3l	0.000744273	0.525739	0.114	0.081	1	1
2024-09-01	0.000750567	0.345897	0.442	0.422	1	1
Plaat3	0.000868723	0.449705	0.254	0.218	1	1
Rinl	0.000900006	0.474187	0.185	0.147	1	1
Hmgb2	0.000907273	0.356853	0.499	0.508	1	1
Klk8	0.000910079	0.419525	0.215	0.176	1	1
Ly6a	0.00107119	0.277429	0.508	0.482	1	1
Snrpg	0.00145089	0.277349	0.473	0.472	1	1
Daxx	0.00153264	0.518651	0.103	0.073	1	1
Eef1d	0.00155232	0.425044	0.435	0.441	1	1
Bcl2	0.00157711	0.486496	0.111	0.08	1	1
Klhl6	0.00165164	0.53445	0.154	0.12	1	1
Rnf166	0.00176543	0.455833	0.227	0.194	1	1
Slco3a1	0.00185816	0.467284	0.156	0.123	1	1
Cd226	0.00197928	0.388423	0.125	0.092	1	1
Psmb10	0.00207009	0.640803	0.246	0.227	1	1
Pdcd4	0.0026518	0.449716	0.21	0.177	1	1
Oas1a	0.00284086	0.284276	0.076	0.122	1	1
9930111J21Rik2	0.00295476	0.395066	0.1	0.071	1	1
Cd47	0.00296627	0.31579	0.517	0.55	1	1
Pglyrp1	0.00311664	0.278981	0.211	0.175	1	1
Atp8b4	0.00340656	0.422233	0.161	0.129	1	1
Xaf1	0.00346936	0.540785	0.125	0.097	1	1
Gbp7	0.00365515	0.536152	0.135	0.107	1	1
Ssh2	0.00378835	0.387919	0.306	0.285	1	1
Casp3	0.00415169	0.379529	0.163	0.133	1	1
Gmfg	0.00424812	0.345441	0.459	0.474	1	1
Arid5a	0.0068428	0.443465	0.244	0.22	1	1
Irf1	0.00735135	0.428266	0.244	0.219	1	1
Gabarapl2	0.00768033	0.414301	0.375	0.379	1	1
Lpxn	0.00776114	0.380688	0.248	0.223	1	1
Rnf213	0.00785121	0.63115	0.217	0.196	1	1
Nlrc5	0.00846854	0.39158	0.132	0.105	1	1
Cd6	0.00856024	0.411153	0.168	0.138	1	1
Jund	5.59189e-43	0.842183	0.887	0.859	1.48957e-38	2
Junb	5.34321e-36	1.01173	0.833	0.827	1.42332e-31	2
Nfkbia	8.22442e-27	0.740702	0.821	0.779	2.19082e-22	2
Eif1	7.32123e-24	0.448847	0.892	0.931	1.95023e-19	2
Emb	3.68523e-22	0.72693	0.719	0.72	9.81673e-18	2
Tmem176b	7.37432e-22	1.0308	0.398	0.265	1.96437e-17	2
Nr4a1	4.66967e-21	1.26302	0.529	0.453	1.24391e-16	2
Rplp1	1.1859e-18	0.341855	0.951	0.972	3.15901e-14	2
Tmem176a	3.85685e-18	1.0391	0.323	0.205	1.02739e-13	2
Tnfaip3	7.11113e-18	0.753065	0.676	0.692	1.89426e-13	2
Rps20	2.05281e-17	0.313851	0.965	0.967	5.46828e-13	2
Gm42418	6.47445e-17	0.419759	1	0.998	1.72466e-12	2
Il17a	1.72042e-16	0.717727	0.406	0.254	4.58285e-12	2
Trdv4	7.76481e-16	0.558914	0.41	0.264	2.06839e-11	2
Fosb	2.60114e-14	1.21846	0.472	0.419	6.9289e-10	2
H3f3b	2.97251e-13	0.422733	0.917	0.942	7.91818e-09	2
Itm2b	1.37848e-10	0.484835	0.719	0.771	3.67199e-06	2
Nr1d1	2.17026e-10	0.998955	0.173	0.1	5.78114e-06	2
Tmem64	3.13542e-10	0.883726	0.256	0.175	8.35213e-06	2
Rps21	4.34091e-10	0.345769	0.889	0.93	1.15633e-05	2
Aqp3	4.64508e-10	0.721469	0.185	0.108	1.23736e-05	2
Cd163l1	6.36902e-10	0.727247	0.33	0.24	1.69658e-05	2
Rpl12	2.32197e-09	0.354228	0.789	0.861	6.18525e-05	2
Lmna	6.62987e-09	1.00213	0.478	0.463	0.000176606	2
Vps37b	7.14196e-09	0.581771	0.594	0.638	0.000190248	2
Rora	8.51345e-09	0.653252	0.528	0.52	0.000226781	2
Cmss1	1.56467e-08	0.413201	0.086	0.178	0.000416797	2
Rgcc	1.86088e-08	1.12466	0.438	0.423	0.000495702	2
Dad1	3.74913e-08	0.687216	0.566	0.632	0.000998692	2
Ikzf3	1.30376e-07	0.726964	0.34	0.286	0.00347297	2
Camk1d	1.31957e-07	0.412613	0.097	0.19	0.00351507	2
Gphn	1.38558e-07	0.269254	0.063	0.144	0.0036909	2
Ramp3	2.63224e-07	1.00045	0.227	0.162	0.00701175	2
Cdk8	2.81106e-07	0.384782	0.068	0.15	0.0074881	2
Oaz1	2.9594e-07	0.33767	0.781	0.862	0.00788326	2
Serpinb1a	3.39309e-07	0.613521	0.21	0.144	0.00903851	2
Blk	3.60737e-07	0.743298	0.184	0.121	0.00960932	2
Peak1	6.42334e-07	0.267832	0.085	0.17	0.0171105	2
Cryba4	6.90426e-07	0.663017	0.131	0.077	0.0183916	2
Pim1	2.28285e-06	0.415541	0.642	0.685	0.0608106	2
Zfp36l1	3.24537e-06	0.772919	0.503	0.53	0.0864502	2
mt-Co3	3.52779e-06	0.3005	0.83	0.88	0.0939733	2
Jun	4.04368e-06	0.961236	0.429	0.424	0.107716	2
Ramp1	4.26987e-06	0.851932	0.23	0.178	0.113741	2
Rpl10-ps3	5.58684e-06	0.286076	0.752	0.79	0.148822	2
Dgat1	6.71549e-06	0.778897	0.421	0.421	0.178887	2
Ubb	9.75464e-06	0.321856	0.894	0.942	0.259844	2
Drap1	1.028e-05	0.269354	0.176	0.299	0.273838	2
Rgs1	1.6368e-05	0.526264	0.653	0.721	0.436011	2
Hspa1b	1.9767e-05	0.326137	0.123	0.207	0.526553	2
Tnfrsf25	2.84429e-05	0.5021	0.106	0.065	0.757663	2
Odc1	3.06037e-05	0.587824	0.585	0.628	0.815222	2
Furin	3.32303e-05	0.674395	0.377	0.365	0.885188	2
Cd69	3.50904e-05	0.806364	0.42	0.422	0.934737	2
Zbtb16	3.58436e-05	0.543018	0.102	0.061	0.954802	2
Itpkb	4.50097e-05	0.251346	0.188	0.304	1	2
Napa	4.51107e-05	0.260766	0.116	0.202	1	2
Smim3	6.02103e-05	0.250123	0.128	0.215	1	2
Set	6.20973e-05	0.26603	0.245	0.395	1	2
Ndufa10	6.61067e-05	0.256788	0.086	0.158	1	2
Ankrd12	7.26204e-05	0.275427	0.145	0.24	1	2
Hk2	7.73562e-05	0.38153	0.091	0.164	1	2
Hspa5	8.65107e-05	0.405749	0.645	0.707	1	2
Cd7	9.23011e-05	0.820047	0.207	0.164	1	2
Krt83	0.000159487	0.686261	0.193	0.148	1	2
Kdm6b	0.000163621	0.635135	0.443	0.462	1	2
Hsp90ab1	0.00016572	0.293237	0.838	0.898	1	2
Tiparp	0.000179812	0.270416	0.173	0.274	1	2
Hspa4	0.000183255	0.304734	0.193	0.307	1	2
Man1a	0.000183605	0.27376	0.094	0.161	1	2
Btg1	0.000204689	0.275645	0.781	0.851	1	2
Cyth4	0.000204896	0.325308	0.193	0.309	1	2
Gna13	0.000205745	0.569252	0.517	0.592	1	2
mt-Co1	0.000256484	0.252209	0.929	0.958	1	2
Mtdh	0.000281821	0.250191	0.219	0.342	1	2
Rhbdf2	0.000355945	0.254892	0.059	0.11	1	2
Selenop	0.000459047	0.748195	0.261	0.236	1	2
Rnf19b	0.00046299	0.294076	0.139	0.221	1	2
Crip1	0.000463401	0.498337	0.795	0.851	1	2
Jaml	0.000693048	0.319685	0.111	0.18	1	2
Hnrnpc	0.000720577	0.254074	0.196	0.299	1	2
Ccnl1	0.000723231	0.259541	0.285	0.432	1	2
Eid1	0.000816917	0.297507	0.093	0.154	1	2
Cyb5a	0.000855633	0.334755	0.157	0.243	1	2
Midn	0.000990511	0.25773	0.071	0.122	1	2
Cpeb2	0.000997796	0.285295	0.062	0.11	1	2
Glrx5	0.00101134	0.297322	0.119	0.189	1	2
Manf	0.00105987	0.282143	0.259	0.389	1	2
Ppp1r15a	0.0010615	0.25307	0.269	0.395	1	2
St3gal6	0.0011087	0.54226	0.1	0.069	1	2
Ppp1r10	0.00118541	0.294977	0.065	0.113	1	2
Mmd	0.00122713	0.275679	0.088	0.144	1	2
Plp2	0.00134449	0.256801	0.227	0.342	1	2
Irak2	0.00139195	0.280307	0.174	0.264	1	2
Ppp1r14b	0.00140361	0.338563	0.134	0.209	1	2
Ly6e	0.00143984	0.26794	0.741	0.813	1	2
Nfkbid	0.00150171	0.876856	0.309	0.3	1	2
Atf6	0.00168952	0.32278	0.091	0.147	1	2
Actn2	0.00175294	0.556862	0.199	0.163	1	2
Ppdpf	0.00178321	0.25016	0.156	0.234	1	2
Myadm	0.00179324	0.26856	0.082	0.135	1	2
Tpst2	0.00190172	0.255458	0.164	0.245	1	2
Mbd2	0.00191739	0.273951	0.298	0.441	1	2
Mafg	0.00196121	0.281495	0.086	0.14	1	2
Tgif1	0.00220527	0.313037	0.23	0.339	1	2
Raf1	0.00228047	0.307823	0.094	0.15	1	2
Znrf1	0.00239034	0.668912	0.252	0.228	1	2
mt-Nd1	0.00245596	0.354498	0.566	0.646	1	2
Sec62	0.0025848	0.351168	0.244	0.361	1	2
Nfkbiz	0.00259867	0.612403	0.36	0.367	1	2
Wsb1	0.00263583	0.349201	0.171	0.257	1	2
Lmo4	0.00267169	0.839292	0.117	0.088	1	2
Cited2	0.00280724	0.368003	0.241	0.356	1	2
Fam129a	0.00285215	0.337686	0.159	0.238	1	2
Irs2	0.00306559	0.764917	0.235	0.215	1	2
Ltb4r1	0.00332619	0.310245	0.102	0.158	1	2
Stk24	0.00343781	0.258883	0.221	0.323	1	2
Zap70	0.00380029	0.252277	0.16	0.235	1	2
Fmnl1	0.00386598	0.32931	0.258	0.383	1	2
Socs1	0.00392611	0.817876	0.273	0.259	1	2
Avpi1	0.00393087	0.726851	0.184	0.155	1	2
Ubc	0.00485181	0.424848	0.613	0.692	1	2
Rnf166	0.00489581	0.285889	0.14	0.208	1	2
1810058I24Rik	0.00521283	0.463396	0.231	0.346	1	2
Il4ra	0.00523171	0.291612	0.156	0.23	1	2
Slc38a1	0.00530628	0.299471	0.211	0.307	1	2
Dgkd	0.00534978	0.279166	0.076	0.12	1	2
Map1lc3a	0.00537066	0.278967	0.091	0.141	1	2
Epc1	0.00544297	0.311891	0.142	0.209	1	2
Cct5	0.00554781	0.349496	0.17	0.251	1	2
Calr	0.00585374	0.349448	0.29	0.428	1	2
Dennd5a	0.00663373	0.27978	0.122	0.18	1	2
Snhg8	0.00728774	0.407862	0.196	0.281	1	2
Slc38a2	0.00744936	0.251188	0.275	0.394	1	2
Aebp2	0.00783678	0.273029	0.21	0.298	1	2
Man2a2	0.0081474	0.605294	0.134	0.108	1	2
Mtss1	0.00826739	0.320762	0.08	0.124	1	2
Rara	0.00874695	0.267456	0.215	0.306	1	2
F2r	0.0090532	0.563938	0.136	0.109	1	2
Nme2	0.00916816	0.326349	0.59	0.681	1	2
Rbm39	0.00976271	0.260528	0.613	0.739	1	2
Sf1	0.00981391	0.25429	0.242	0.346	1	2
Ell2	0.00998131	0.258164	0.173	0.244	1	2
Tyrobp	3.66066e-272	1.88523	0.954	0.257	9.75125e-268	3
Fcer1g	1.04676e-245	1.81251	0.934	0.263	2.78836e-241	3
Tgfbi	1.51631e-214	1.58107	0.815	0.2	4.03914e-210	3
Cd14	6.46386e-190	1.48832	0.778	0.195	1.72184e-185	3
Alox5ap	2.83441e-182	1.27226	0.737	0.177	7.55029e-178	3
Lyz2	2.25978e-178	1.52113	0.79	0.228	6.01961e-174	3
Clec4n	1.08822e-177	1.4669	0.659	0.153	2.89879e-173	3
C1qb	3.11048e-171	1.9182	0.595	0.135	8.28571e-167	3
Fcgr3	2.27157e-168	1.22678	0.707	0.177	6.05102e-164	3
Basp1	8.42861e-167	1.33156	0.729	0.193	2.24521e-162	3
Csf2rb	1.21292e-165	1.25214	0.65	0.156	3.23098e-161	3
Cxcl16	3.99542e-164	1.18112	0.598	0.135	1.0643e-159	3
H2-Aa	6.89689e-164	2.04176	0.691	0.203	1.83719e-159	3
Plaur	1.31183e-163	1.26285	0.724	0.188	3.49445e-159	3
Il1b	3.69823e-163	1.45647	0.787	0.24	9.85135e-159	3
Ctsz	3.305e-162	1.24705	0.79	0.238	8.80387e-158	3
Apoe	6.64609e-161	2.09996	0.715	0.21	1.77039e-156	3
H2-DMa	3.48285e-160	1.34824	0.621	0.154	9.27761e-156	3
Fcgr2b	4.63645e-160	1.28535	0.697	0.182	1.23506e-155	3
H2-Eb1	8.30283e-159	2.04975	0.67	0.194	2.21171e-154	3
H2-Ab1	1.70363e-157	2.02249	0.707	0.226	4.53813e-153	3
C1qc	3.08466e-157	1.70057	0.528	0.11	8.21692e-153	3
Ctss	2.01696e-156	1.46743	0.847	0.314	5.37277e-152	3
Lgmn	6.02987e-156	1.26042	0.628	0.156	1.60624e-151	3
C1qa	2.17774e-154	1.80841	0.533	0.115	5.80105e-150	3
Ctsh	6.16566e-151	1.14816	0.606	0.151	1.64241e-146	3
Ier3	1.0892e-148	1.25436	0.771	0.224	2.90142e-144	3
App	8.66927e-148	1.13055	0.606	0.15	2.30932e-143	3
Cd74	6.7246e-145	2.01338	0.82	0.381	1.7913e-140	3
Trem2	2.93601e-139	0.918192	0.418	0.074	7.82095e-135	3
Cd300c2	1.9542e-138	1.02886	0.506	0.111	5.20559e-134	3
Csf1r	3.91434e-138	1.00005	0.549	0.132	1.0427e-133	3
Gsn	4.40857e-138	0.965613	0.555	0.132	1.17435e-133	3
Cd63	5.00755e-138	1.31024	0.555	0.136	1.33391e-133	3
Cd9	3.03485e-137	1.1198	0.715	0.212	8.08423e-133	3
Ifi30	1.40469e-136	1.40054	0.719	0.24	3.7418e-132	3
Mt1	1.86848e-134	1.40289	0.776	0.271	4.97725e-130	3
Aif1	6.1555e-131	0.996825	0.465	0.099	1.6397e-126	3
Mafb	3.90633e-130	1.10109	0.527	0.126	1.04057e-125	3
Ftl1	7.41842e-130	1.16287	0.991	0.766	1.97612e-125	3
H2-DMb1	1.08838e-124	1.16171	0.483	0.112	2.89924e-120	3
Lgals3	1.23463e-124	1.25618	0.926	0.433	3.28881e-120	3
Dab2	1.20261e-123	0.911202	0.478	0.11	3.20351e-119	3
Spi1	4.807e-123	0.869208	0.522	0.131	1.28049e-118	3
Ctsc	9.50921e-122	1.1379	0.718	0.243	2.53306e-117	3
Fth1	3.0367e-121	1.07991	0.998	0.967	8.08916e-117	3
Plek	6.17836e-121	1.0127	0.716	0.228	1.64579e-116	3
Cfp	3.29757e-119	0.982566	0.494	0.12	8.78408e-115	3
Cd68	9.29819e-119	0.912313	0.527	0.136	2.47685e-114	3
Wfdc17	2.28179e-118	1.39885	0.546	0.143	6.07824e-114	3
Cxcl2	6.19906e-117	1.45535	0.809	0.333	1.65131e-112	3
Ifitm3	7.45852e-117	1.01976	0.795	0.283	1.9868e-112	3
Sirpa	3.27957e-115	0.852014	0.454	0.105	8.73612e-111	3
Ifitm2	2.3574e-114	0.927422	0.85	0.327	6.27964e-110	3
Cst3	1.50045e-113	1.37254	0.872	0.437	3.9969e-109	3
Msrb1	4.64445e-113	1.02489	0.647	0.204	1.23719e-108	3
Prdx5	1.90865e-112	1.04556	0.856	0.354	5.08427e-108	3
Psap	6.63813e-112	1.21014	0.886	0.426	1.76827e-107	3
Ms4a6d	2.52926e-111	0.850753	0.5	0.129	6.73745e-107	3
Ms4a6c	8.793e-111	0.881288	0.528	0.143	2.34228e-106	3
Ncf2	1.32125e-109	0.779835	0.472	0.117	3.51953e-105	3
Lilr4b	4.30687e-108	0.94563	0.696	0.232	1.14726e-103	3
Lilrb4a	1.04609e-107	0.873591	0.749	0.252	2.78657e-103	3
Ly86	1.22968e-106	0.920019	0.431	0.101	3.27563e-102	3
Mmp12	2.43842e-106	1.56478	0.41	0.094	6.49547e-102	3
Csf2ra	1.27985e-105	0.717342	0.464	0.116	3.40928e-101	3
Unc93b1	1.28096e-105	0.823973	0.484	0.128	3.41222e-101	3
Cybb	1.57742e-105	0.921812	0.462	0.117	4.20193e-101	3
Plbd1	1.95708e-105	0.874228	0.442	0.106	5.21328e-101	3
Ctsb	3.13164e-105	0.998244	0.8	0.315	8.34207e-101	3
Tgm2	4.91007e-105	0.833882	0.483	0.125	1.30794e-100	3
Tpd52	5.40085e-105	0.786016	0.562	0.162	1.43868e-100	3
Osm	3.53704e-104	0.953156	0.511	0.138	9.42197e-100	3
Emilin2	7.35972e-104	0.863007	0.497	0.134	1.96048e-99	3
Atox1	1.99108e-103	1.06675	0.844	0.411	5.30384e-99	3
Fn1	4.14578e-103	1.15044	0.525	0.149	1.10435e-98	3
Ctsl	1.65749e-101	0.984697	0.565	0.17	4.41521e-97	3
Lst1	1.75939e-101	0.811548	0.427	0.102	4.68666e-97	3
Nlrp3	8.32507e-101	0.934705	0.47	0.124	2.21763e-96	3
Il1rn	2.11614e-100	1.17261	0.484	0.131	5.63699e-96	3
Zeb2	2.82651e-99	0.880696	0.632	0.207	7.52925e-95	3
Lyn	3.79224e-98	0.759971	0.519	0.149	1.01018e-93	3
Syk	2.70546e-97	0.778442	0.432	0.109	7.20682e-93	3
Grn	2.89721e-97	0.882829	0.557	0.172	7.71758e-93	3
Ltc4s	6.65319e-97	0.764552	0.326	0.062	1.77228e-92	3
Mmp14	5.41937e-96	0.732318	0.446	0.116	1.44361e-91	3
Lamp1	9.44086e-96	0.803335	0.68	0.237	2.51486e-91	3
Efhd2	7.53694e-95	0.797264	0.658	0.232	2.00769e-90	3
AA467197	2.59079e-94	0.903205	0.617	0.207	6.90134e-90	3
Pld4	4.60772e-94	0.695133	0.375	0.086	1.2274e-89	3
Tubb6	1.45956e-93	0.766385	0.459	0.127	3.88798e-89	3
Vegfa	2.44207e-93	0.728747	0.473	0.127	6.50519e-89	3
Itgax	3.65712e-92	0.714125	0.404	0.101	9.74182e-88	3
Slamf9	1.12801e-90	0.575623	0.26	0.043	3.0048e-86	3
Sdcbp	3.21453e-90	0.816701	0.757	0.3	8.56286e-86	3
Marcks	2.88909e-89	0.818739	0.404	0.103	7.69596e-85	3
Tlr2	1.43311e-88	0.780742	0.405	0.104	3.81753e-84	3
Atp6v0b	2.89543e-87	0.779507	0.729	0.284	7.71285e-83	3
Atp6v1a	1.59861e-86	0.671975	0.437	0.121	4.25837e-82	3
Ifitm1	2.78055e-85	0.950372	0.661	0.256	7.40683e-81	3
Prkcd	3.31561e-85	0.671691	0.508	0.158	8.83213e-81	3
Lpcat2	3.71557e-85	0.521547	0.315	0.066	9.89754e-81	3
Clec5a	4.51043e-85	0.656695	0.333	0.075	1.20149e-80	3
Thbs1	5.50907e-85	0.947508	0.434	0.119	1.46751e-80	3
Litaf	3.12706e-84	0.677807	0.784	0.305	8.32987e-80	3
Rnf130	7.04594e-84	0.597328	0.42	0.114	1.8769e-79	3
Plin2	1.19446e-83	0.699814	0.615	0.212	3.1818e-79	3
Spp1	6.22384e-82	1.35379	0.475	0.151	1.65791e-77	3
Napsa	6.9096e-82	0.736316	0.41	0.115	1.84058e-77	3
Il1r2	1.54839e-81	1.19244	0.55	0.196	4.12459e-77	3
Atp6v0c	2.88133e-81	0.843346	0.918	0.492	7.67528e-77	3
Cstb	3.19146e-80	0.779889	0.882	0.407	8.50141e-76	3
Erp29	3.40691e-80	0.666266	0.576	0.202	9.07532e-76	3
Sirpb1c	3.51867e-80	0.659121	0.374	0.097	9.37304e-76	3
Itgam	8.26714e-80	0.727641	0.41	0.114	2.2022e-75	3
Gpr137b	1.69526e-79	0.535874	0.295	0.062	4.51585e-75	3
Lrp1	2.24567e-79	0.678142	0.415	0.117	5.98203e-75	3
Pilra	2.86642e-79	0.64915	0.368	0.095	7.63557e-75	3
Trf	4.20792e-79	0.80898	0.399	0.11	1.12091e-74	3
Spint1	8.37116e-79	0.590447	0.349	0.086	2.22991e-74	3
Csf2rb2	1.17096e-78	0.671265	0.358	0.091	3.11921e-74	3
Rnf149	1.38549e-77	0.680868	0.524	0.174	3.69068e-73	3
Ets2	1.9247e-76	0.621618	0.522	0.172	5.12702e-72	3
Gusb	4.69578e-76	0.495942	0.382	0.103	1.25086e-71	3
Trim25	1.07255e-75	0.635577	0.446	0.136	2.85707e-71	3
Taldo1	6.01618e-75	0.660778	0.702	0.28	1.60259e-70	3
Cyp4f18	1.7412e-74	0.703618	0.363	0.097	4.63822e-70	3
Lamp2	3.65343e-74	0.585599	0.478	0.154	9.73201e-70	3
Anxa5	4.17444e-74	0.662759	0.716	0.287	1.11199e-69	3
Slc7a11	1.42735e-73	0.796882	0.386	0.11	3.80217e-69	3
Clec4e	1.73298e-73	1.08325	0.396	0.115	4.61631e-69	3
Rps27l	1.85879e-73	0.703868	0.664	0.268	4.95145e-69	3
Trib1	4.00006e-73	0.655263	0.457	0.146	1.06554e-68	3
Gngt2	4.50226e-73	0.63012	0.492	0.163	1.19931e-68	3
Malt1	3.13174e-72	0.780948	0.689	0.283	8.34234e-68	3
Dapk1	6.13994e-72	0.480898	0.268	0.056	1.63556e-67	3
Gns	1.7768e-71	0.497549	0.336	0.087	4.73304e-67	3
Hexa	8.27097e-71	0.589413	0.39	0.114	2.20322e-66	3
Arrdc4	1.62364e-70	0.645496	0.328	0.085	4.32506e-66	3
Mpeg1	3.95186e-70	0.62577	0.366	0.103	1.0527e-65	3
Scimp	6.37142e-70	0.575062	0.279	0.063	1.69722e-65	3
Cd86	8.06358e-70	0.667605	0.405	0.122	2.14798e-65	3
Cd300ld	2.1882e-69	0.42216	0.227	0.042	5.82893e-65	3
Cebpb	9.02789e-69	0.708905	0.904	0.465	2.40485e-64	3
Blvrb	1.54464e-68	0.520846	0.292	0.069	4.11462e-64	3
Rrbp1	2.19815e-68	0.629492	0.726	0.313	5.85543e-64	3
Axl	6.94409e-68	0.514497	0.308	0.077	1.84977e-63	3
F11r	8.83507e-68	0.468683	0.289	0.069	2.35349e-63	3
F10	9.3955e-68	0.766996	0.336	0.091	2.50277e-63	3
Cd24a	2.52047e-67	0.895693	0.375	0.112	6.71402e-63	3
Mif	1.17669e-66	0.833542	0.894	0.515	3.13447e-62	3
Ccrl2	1.61646e-66	0.891934	0.445	0.147	4.30592e-62	3
Uck2	2.24705e-66	0.593596	0.423	0.135	5.98569e-62	3
Mrpl52	3.46573e-66	0.737334	0.789	0.383	9.232e-62	3
Tkt	3.86116e-66	0.51168	0.579	0.218	1.02854e-61	3
Tmem189	3.87084e-66	0.567057	0.516	0.186	1.03111e-61	3
Tcirg1	1.18294e-65	0.625026	0.397	0.125	3.15112e-61	3
Ftl1-ps1	1.8073e-65	0.531049	0.393	0.121	4.81429e-61	3
Atpif1	2.46682e-65	0.628186	0.637	0.262	6.57112e-61	3
Trem1	2.83138e-65	0.717983	0.338	0.096	7.54223e-61	3
Gdi2	6.58611e-65	0.613216	0.738	0.332	1.75441e-60	3
Grina	7.93167e-65	0.699872	0.609	0.24	2.11284e-60	3
Ifnar2	1.69961e-64	0.429868	0.494	0.172	4.52742e-60	3
Acp5	2.07297e-64	0.673307	0.5	0.179	5.52199e-60	3
Ccl6	6.10983e-64	1.1641	0.397	0.128	1.62754e-59	3
Mrc1	8.21773e-64	0.604359	0.241	0.051	2.18904e-59	3
Sgk1	1.03971e-63	0.692781	0.527	0.193	2.76959e-59	3
Pgd	1.31971e-63	0.534468	0.382	0.118	3.51544e-59	3
Tpi1	1.55401e-63	0.607182	0.661	0.28	4.13958e-59	3
Rab20	2.50401e-63	0.526407	0.39	0.121	6.67019e-59	3
Atp5g1	3.22035e-63	0.527844	0.664	0.274	8.57836e-59	3
Gpx1	6.95215e-63	0.633082	0.915	0.522	1.85191e-58	3
Gabarap	8.02301e-63	0.688826	0.891	0.465	2.13717e-58	3
Bnip3	1.18426e-62	0.760261	0.379	0.118	3.15464e-58	3
Nfe2l2	6.42327e-62	0.569105	0.475	0.168	1.71103e-57	3
Metrnl	7.69005e-62	0.669506	0.388	0.122	2.04848e-57	3
Arg1	1.22476e-61	1.075	0.401	0.134	3.26251e-57	3
Mcl1	1.74385e-61	0.749812	0.899	0.487	4.64527e-57	3
Htra3	2.16157e-61	0.44984	0.235	0.051	5.758e-57	3
Ifi207	2.76433e-61	0.493371	0.287	0.074	7.36362e-57	3
Ehd4	6.16851e-61	0.371421	0.358	0.107	1.64317e-56	3
Pla2g7	1.4808e-60	0.644193	0.32	0.091	3.94455e-56	3
Cd300lf	1.8066e-60	0.556719	0.336	0.098	4.81243e-56	3
Tcn2	2.05808e-60	0.356007	0.298	0.079	5.48233e-56	3
Tnfaip2	3.0099e-60	0.656731	0.315	0.088	8.01777e-56	3
Dok3	5.93574e-60	0.448666	0.249	0.057	1.58116e-55	3
Ms4a4a	6.85329e-60	0.551957	0.336	0.097	1.82558e-55	3
Ms4a7	9.36038e-60	0.580611	0.191	0.034	2.49342e-55	3
Msr1	2.16272e-59	0.650019	0.311	0.089	5.76106e-55	3
Irf8	2.20775e-59	0.538892	0.379	0.122	5.881e-55	3
Ccl9	2.2725e-59	0.675774	0.297	0.08	6.05348e-55	3
Mmp19	2.42859e-59	0.591707	0.311	0.086	6.46927e-55	3
Cyba	4.94375e-59	0.681228	0.92	0.633	1.31692e-54	3
Ndufc1	7.13264e-59	0.43599	0.497	0.186	1.89999e-54	3
Zfand2a	7.73856e-59	0.47013	0.265	0.065	2.0614e-54	3
Pgf	2.83083e-58	0.747709	0.226	0.049	7.54076e-54	3
Ccr1	4.82519e-58	0.592817	0.401	0.134	1.28533e-53	3
Atp6v1g1	2.37878e-57	0.4925	0.707	0.314	6.3366e-53	3
Cops9	4.1416e-57	0.496176	0.639	0.273	1.10324e-52	3
Sdc3	1.0043e-56	0.496268	0.263	0.068	2.67525e-52	3
Nampt	1.08805e-56	0.526029	0.36	0.114	2.89835e-52	3
Ntpcr	1.23368e-56	0.345519	0.248	0.059	3.28629e-52	3
Atp6v1e1	1.62233e-56	0.448658	0.489	0.18	4.32157e-52	3
Uqcr11	3.90469e-56	0.594604	0.634	0.28	1.04013e-51	3
Map4k4	7.39996e-56	0.526392	0.609	0.257	1.9712e-51	3
Pgam1	8.40318e-56	0.579265	0.7	0.322	2.23844e-51	3
Sh3bgrl	1.02486e-55	0.465221	0.453	0.166	2.73001e-51	3
Dmxl2	1.34457e-55	0.463215	0.243	0.058	3.58167e-51	3
Eif4ebp1	2.19354e-55	0.483792	0.372	0.124	5.84316e-51	3
Stx7	2.50953e-55	0.394264	0.345	0.108	6.68488e-51	3
Prcp	3.97501e-55	0.378469	0.279	0.076	1.05886e-50	3
Clec4d	5.71463e-55	0.716193	0.334	0.105	1.52226e-50	3
S100a1	6.79782e-55	0.412152	0.262	0.068	1.8108e-50	3
Lat2	7.55864e-55	0.415077	0.278	0.075	2.01347e-50	3
Anxa1	1.17185e-54	0.537805	0.462	0.17	3.12156e-50	3
Colgalt1	1.36357e-54	0.439982	0.297	0.084	3.63228e-50	3
Olfm1	1.63442e-54	0.437487	0.274	0.074	4.35376e-50	3
Abca1	1.94924e-54	0.519491	0.312	0.093	5.19239e-50	3
Gda	2.27122e-54	0.553424	0.315	0.096	6.05008e-50	3
Snap23	2.56613e-54	0.356012	0.325	0.097	6.83566e-50	3
Gsr	5.57038e-54	0.560115	0.435	0.158	1.48384e-49	3
Gsto1	6.35892e-54	0.367717	0.284	0.078	1.69389e-49	3
Lair1	8.6241e-54	0.363025	0.213	0.047	2.29729e-49	3
Ncf4	1.02311e-53	0.44535	0.438	0.16	2.72536e-49	3
Ecm1	1.49473e-53	0.451384	0.375	0.124	3.98165e-49	3
Ctsa	1.71864e-53	0.456705	0.577	0.241	4.57812e-49	3
Akr1a1	2.02835e-53	0.559871	0.711	0.338	5.40313e-49	3
Gm2a	2.33402e-53	0.488079	0.576	0.24	6.21736e-49	3
Bri3	2.53166e-53	0.511704	0.599	0.26	6.74383e-49	3
Rnh1	2.87152e-53	0.453791	0.528	0.211	7.64916e-49	3
Tnfsf13	3.13321e-53	0.381974	0.207	0.044	8.34624e-49	3
Ccl4	3.26172e-53	0.746989	0.489	0.19	8.68856e-49	3
Plekho1	4.20842e-53	0.486973	0.289	0.082	1.12104e-48	3
Fam162a	4.33483e-53	0.51551	0.457	0.174	1.15471e-48	3
Hexb	5.57812e-53	0.44795	0.382	0.131	1.4859e-48	3
Pf4	6.16548e-53	1.12387	0.226	0.054	1.64236e-48	3
Pkib	6.36416e-53	0.447843	0.229	0.054	1.69529e-48	3
Ptafr	9.27524e-53	0.624327	0.295	0.088	2.47074e-48	3
Adssl1	9.9458e-53	0.483085	0.278	0.077	2.64936e-48	3
Cndp2	1.23253e-52	0.486915	0.382	0.13	3.28322e-48	3
Bnip2	1.33879e-52	0.324745	0.399	0.138	3.56628e-48	3
Cd33	2.19457e-52	0.44523	0.232	0.056	5.8459e-48	3
C5ar1	3.85977e-52	0.618862	0.308	0.094	1.02817e-47	3
Socs3	7.78163e-52	0.395937	0.571	0.235	2.07287e-47	3
Fabp5	8.5272e-52	0.972199	0.412	0.154	2.27148e-47	3
Bach1	9.58801e-52	0.415891	0.358	0.117	2.55405e-47	3
Arrb2	2.36599e-51	0.351301	0.47	0.178	6.30251e-47	3
Mgl2	3.78433e-51	0.465354	0.175	0.033	1.00807e-46	3
Lrrc25	4.30505e-51	0.396499	0.271	0.076	1.14678e-46	3
Tmem256	1.18285e-50	0.424359	0.476	0.188	3.15089e-46	3
Atp6ap2	1.20727e-50	0.43124	0.434	0.162	3.21592e-46	3
Dpep2	1.24813e-50	0.413097	0.207	0.047	3.32476e-46	3
Gab2	1.67599e-50	0.432772	0.27	0.076	4.46449e-46	3
Ptms	1.87011e-50	0.405956	0.517	0.209	4.98159e-46	3
Slc6a6	3.40785e-50	0.364003	0.426	0.157	9.07783e-46	3
Fcgr1	4.7475e-50	0.527104	0.268	0.077	1.26464e-45	3
Clic4	5.68143e-50	0.397168	0.505	0.202	1.51342e-45	3
Pltp	8.50921e-50	0.55062	0.203	0.046	2.26668e-45	3
Ptpre	9.6454e-50	0.468455	0.383	0.136	2.56934e-45	3
Il10ra	1.22863e-49	0.312926	0.388	0.136	3.27282e-45	3
Bola2	1.68417e-49	0.432478	0.521	0.213	4.48629e-45	3
Pdgfa	1.84928e-49	0.425589	0.166	0.031	4.92611e-45	3
B4galt5	2.7118e-49	0.40221	0.314	0.099	7.2237e-45	3
Tuba1b	5.0989e-49	0.46275	0.664	0.306	1.35825e-44	3
Emp1	5.47569e-49	0.447941	0.53	0.217	1.45861e-44	3
Fndc3b	6.70867e-49	0.35581	0.257	0.071	1.78706e-44	3
Lamtor4	6.87159e-49	0.392216	0.475	0.189	1.83045e-44	3
Asah1	7.63774e-49	0.399177	0.325	0.105	2.03454e-44	3
Ndufb8	7.73451e-49	0.405672	0.62	0.271	2.06032e-44	3
Slc16a3	8.7319e-49	0.437666	0.42	0.155	2.326e-44	3
Aprt	1.34075e-48	0.460694	0.73	0.345	3.57148e-44	3
Ndufb1-ps	1.63785e-48	0.475116	0.681	0.32	4.36291e-44	3
Man2b1	1.68731e-48	0.354939	0.434	0.164	4.49466e-44	3
Rap2a	1.80716e-48	0.447109	0.371	0.132	4.81393e-44	3
Cd72	2.30234e-48	0.405153	0.241	0.063	6.13298e-44	3
Ccl3	6.97915e-48	1.12969	0.369	0.135	1.85911e-43	3
Cd300a	7.07984e-48	0.368839	0.205	0.049	1.88593e-43	3
Anxa3	1.02636e-47	0.396336	0.267	0.078	2.73401e-43	3
Bst2	1.23841e-47	0.286876	0.675	0.306	3.29889e-43	3
Ptpn12	2.11235e-47	0.382865	0.325	0.108	5.62687e-43	3
Pip5k1c	2.35536e-47	0.343867	0.292	0.089	6.27421e-43	3
Ctsd	2.37304e-47	0.604936	0.729	0.357	6.3213e-43	3
Ist1	3.50624e-47	0.34681	0.366	0.129	9.33991e-43	3
Creg1	4.21992e-47	0.390552	0.39	0.143	1.1241e-42	3
Gatm	6.86633e-47	0.354672	0.167	0.033	1.82905e-42	3
Neat1	7.82366e-47	0.382199	0.576	0.248	2.08407e-42	3
Klrb1b	8.69855e-47	0.32923	0.18	0.038	2.31712e-42	3
Pmvk	9.78339e-47	0.351925	0.241	0.066	2.6061e-42	3
Txn1	1.41101e-46	0.629368	0.882	0.502	3.75864e-42	3
Ndufc2	1.46986e-46	0.361851	0.532	0.222	3.91541e-42	3
Tnfrsf1a	3.89944e-46	0.26657	0.35	0.121	1.03873e-41	3
Baz2b	4.39554e-46	0.368478	0.333	0.112	1.17089e-41	3
Pold4	5.46159e-46	0.304087	0.459	0.18	1.45486e-41	3
Pgk1	6.78605e-46	0.497681	0.724	0.353	1.80767e-41	3
Myof	7.73238e-46	0.296696	0.205	0.049	2.05975e-41	3
Tgfbr1	9.47019e-46	0.285688	0.278	0.083	2.52267e-41	3
Tcf4	1.16151e-45	0.368216	0.221	0.057	3.09403e-41	3
Cxcl3	1.92747e-45	1.27456	0.317	0.107	5.1344e-41	3
Adgre1	2.0331e-45	0.35028	0.192	0.045	5.41577e-41	3
Psmd1	2.24082e-45	0.33268	0.355	0.126	5.96909e-41	3
Sat1	2.82471e-45	0.462208	0.763	0.378	7.52446e-41	3
Ifi204	3.5985e-45	0.380943	0.241	0.068	9.58569e-41	3
Aplp2	3.75677e-45	0.356558	0.538	0.23	1.00073e-40	3
Ndrg1	4.31572e-45	0.431057	0.353	0.125	1.14962e-40	3
Atp6v1b2	5.60288e-45	0.363651	0.407	0.156	1.49249e-40	3
Hmgn2	6.50197e-45	0.292442	0.453	0.176	1.73199e-40	3
Ndel1	1.0454e-44	0.375938	0.437	0.173	2.78474e-40	3
Rbm47	1.1775e-44	0.35823	0.252	0.074	3.13663e-40	3
Ncf1	1.77084e-44	0.538359	0.249	0.075	4.71716e-40	3
Eps8	1.83076e-44	0.412392	0.279	0.088	4.87678e-40	3
Zmynd15	2.53264e-44	0.389709	0.137	0.024	6.74644e-40	3
Ifi27l2a	2.84366e-44	0.379405	0.855	0.468	7.57495e-40	3
Ppfia4	2.86183e-44	0.26119	0.131	0.021	7.62336e-40	3
Ptgs2	4.5357e-44	0.754036	0.314	0.107	1.20822e-39	3
Cd302	4.79493e-44	0.324937	0.208	0.053	1.27727e-39	3
Ikbkb	6.33697e-44	0.314474	0.358	0.128	1.68804e-39	3
Npc2	7.85998e-44	0.533041	0.864	0.497	2.09374e-39	3
Il13ra1	1.0239e-43	0.305999	0.188	0.044	2.72747e-39	3
Cd80	1.10319e-43	0.419422	0.262	0.08	2.93867e-39	3
Sh3pxd2b	1.67509e-43	0.357423	0.221	0.06	4.46211e-39	3
Nceh1	1.94817e-43	0.336142	0.224	0.06	5.18953e-39	3
Hebp1	2.7148e-43	0.250116	0.145	0.027	7.23167e-39	3
Romo1	3.50407e-43	0.277527	0.509	0.216	9.33414e-39	3
Timm10b	4.34793e-43	0.377027	0.468	0.195	1.1582e-38	3
Dbi	4.44319e-43	0.438365	0.574	0.261	1.18358e-38	3
Cdh1	5.35537e-43	0.352257	0.192	0.047	1.42656e-38	3
Ccdc71l	6.14261e-43	0.355484	0.338	0.119	1.63627e-38	3
Clec4a2	7.02749e-43	0.465866	0.208	0.055	1.87198e-38	3
Prdx2	7.62714e-43	0.383584	0.566	0.254	2.03172e-38	3
Creb5	9.92274e-43	0.415333	0.232	0.066	2.64322e-38	3
Pgls	1.05308e-42	0.28277	0.577	0.255	2.80519e-38	3
Mertk	1.17193e-42	0.287918	0.159	0.033	3.12178e-38	3
Picalm	1.21398e-42	0.40752	0.656	0.306	3.23379e-38	3
Hhex	1.26071e-42	0.377583	0.153	0.031	3.35829e-38	3
Chchd1	1.96519e-42	0.296139	0.36	0.131	5.23486e-38	3
Cdkn1a	2.17064e-42	0.492798	0.798	0.427	5.78214e-38	3
Chd9	2.30669e-42	0.293427	0.369	0.138	6.14457e-38	3
Cox17	2.7739e-42	0.40915	0.752	0.38	7.38912e-38	3
Vdac1	3.76103e-42	0.252477	0.427	0.171	1.00186e-37	3
Ap2s1	4.3386e-42	0.291765	0.563	0.251	1.15572e-37	3
Slc49a4	4.48071e-42	0.354563	0.235	0.068	1.19357e-37	3
Rassf4	7.08878e-42	0.31954	0.177	0.042	1.88831e-37	3
Cyfip1	7.44502e-42	0.3103	0.339	0.121	1.9832e-37	3
Tmem14c	8.40878e-42	0.354958	0.557	0.245	2.23993e-37	3
Atp5k	9.1324e-42	0.34176	0.445	0.181	2.43269e-37	3
Luzp1	1.42857e-41	0.328382	0.23	0.066	3.80542e-37	3
Dstn	1.4756e-41	0.311965	0.325	0.114	3.93071e-37	3
Pygl	1.66449e-41	0.403257	0.265	0.085	4.43387e-37	3
Plac8	2.55926e-41	0.37601	0.557	0.249	6.81736e-37	3
Tuba1c	3.80219e-41	0.377207	0.603	0.281	1.01283e-36	3
Ctnnbip1	4.078e-41	0.314943	0.188	0.047	1.0863e-36	3
Syngr2	4.56793e-41	0.353922	0.476	0.203	1.2168e-36	3
Gng10	5.24786e-41	0.341783	0.468	0.198	1.39792e-36	3
Scarb2	5.82659e-41	0.28624	0.326	0.115	1.55209e-36	3
Anpep	6.25921e-41	0.26379	0.145	0.029	1.66733e-36	3
Soat1	6.30482e-41	0.288123	0.331	0.119	1.67948e-36	3
Zfand5	6.50909e-41	0.326592	0.5	0.218	1.73389e-36	3
H2-DMb2	8.15949e-41	0.370003	0.174	0.041	2.17352e-36	3
Pdlim7	1.0625e-40	0.321408	0.276	0.09	2.83028e-36	3
Tmbim4	1.09825e-40	0.28676	0.44	0.181	2.92551e-36	3
Eno1	1.13858e-40	0.543634	0.901	0.548	3.03294e-36	3
Sash1	1.89473e-40	0.374756	0.194	0.051	5.04719e-36	3
Smdt1	3.00551e-40	0.414047	0.718	0.368	8.00608e-36	3
Mfsd1	3.20001e-40	0.291848	0.317	0.113	8.52418e-36	3
Mtln	3.66326e-40	0.268963	0.213	0.058	9.7582e-36	3
Lamtor2	4.21865e-40	0.299053	0.538	0.241	1.12377e-35	3
Hck	4.60939e-40	0.377163	0.224	0.065	1.22785e-35	3
Pilrb2	6.07796e-40	0.332445	0.194	0.051	1.61905e-35	3
Uqcrq	7.11854e-40	0.43367	0.732	0.386	1.89624e-35	3
Actn1	7.15841e-40	0.296371	0.285	0.096	1.90686e-35	3
Camk1	8.152e-40	0.264324	0.17	0.04	2.17153e-35	3
P4hb	8.29315e-40	0.377991	0.648	0.314	2.20913e-35	3
Slirp	8.80162e-40	0.267446	0.284	0.095	2.34457e-35	3
C3ar1	9.6237e-40	0.338139	0.226	0.065	2.56356e-35	3
Mcub	9.84116e-40	0.346358	0.23	0.069	2.62149e-35	3
Arhgap24	1.07148e-39	0.318602	0.196	0.052	2.8542e-35	3
Uqcc2	1.14108e-39	0.25103	0.45	0.188	3.0396e-35	3
Cd274	1.17245e-39	0.416158	0.363	0.139	3.12316e-35	3
Pid1	1.21062e-39	0.401818	0.229	0.068	3.22486e-35	3
Hsbp1	1.26308e-39	0.335612	0.45	0.19	3.36459e-35	3
Atf4	1.31251e-39	0.259774	0.59	0.271	3.49627e-35	3
Sgpl1	1.34203e-39	0.301509	0.278	0.092	3.5749e-35	3
Clta	1.51802e-39	0.461595	0.825	0.453	4.04371e-35	3
St3gal1	1.9066e-39	0.375788	0.263	0.085	5.07881e-35	3
Gapdh	2.09683e-39	0.523133	0.984	0.846	5.58554e-35	3
Slfn2	3.3117e-39	0.378575	0.692	0.34	8.8217e-35	3
Mbnl2	3.35319e-39	0.26684	0.459	0.195	8.93222e-35	3
Fcgrt	3.94757e-39	0.278164	0.145	0.03	1.05155e-34	3
Trps1	4.48167e-39	0.382604	0.35	0.133	1.19383e-34	3
Mdm2	4.49352e-39	0.419173	0.385	0.154	1.19699e-34	3
5031439G07Rik	4.90105e-39	0.331617	0.233	0.071	1.30554e-34	3
BC005537	5.46324e-39	0.286836	0.451	0.191	1.4553e-34	3
Mapk3	5.5668e-39	0.260497	0.298	0.103	1.48289e-34	3
Naaa	5.59597e-39	0.402757	0.238	0.075	1.49065e-34	3
Lmo2	6.20226e-39	0.260454	0.15	0.032	1.65216e-34	3
Hmox1	6.97028e-39	0.725459	0.285	0.098	1.85674e-34	3
Tmbim1	7.58023e-39	0.376339	0.268	0.091	2.01922e-34	3
Esd	1.18582e-38	0.326614	0.539	0.245	3.15879e-34	3
Ptpn6	1.75929e-38	0.338149	0.342	0.131	4.68639e-34	3
Ahr	1.83531e-38	0.306852	0.311	0.111	4.88889e-34	3
Sh3glb1	1.87928e-38	0.404535	0.696	0.35	5.00602e-34	3
Cbfa2t3	2.40596e-38	0.311493	0.166	0.039	6.40898e-34	3
mt-Nd3	2.41742e-38	0.278069	0.336	0.125	6.43951e-34	3
Mmp13	2.73341e-38	0.52733	0.147	0.031	7.28127e-34	3
Sem1	4.43298e-38	0.506975	0.896	0.559	1.18086e-33	3
Dleu2	5.06512e-38	0.255848	0.311	0.112	1.34925e-33	3
Tcf7l2	7.08165e-38	0.393424	0.207	0.059	1.88641e-33	3
Plcg2	1.15797e-37	0.294211	0.192	0.053	3.0846e-33	3
Tbc1d9	3.02419e-37	0.330598	0.178	0.046	8.05583e-33	3
Sod2	3.22732e-37	0.406525	0.424	0.178	8.59695e-33	3
1700017B05Rik	4.35109e-37	0.25524	0.344	0.133	1.15904e-32	3
Anxa4	7.1774e-37	0.300974	0.238	0.075	1.91192e-32	3
Hbegf	9.61409e-37	0.442521	0.254	0.084	2.561e-32	3
Dynlt1b	1.05437e-36	0.28893	0.303	0.111	2.80863e-32	3
Irf5	1.11188e-36	0.30301	0.338	0.13	2.96183e-32	3
Skap2	1.60289e-36	0.284041	0.287	0.103	4.26979e-32	3
Snx10	1.94105e-36	0.283906	0.224	0.068	5.17058e-32	3
Fam129b	2.56656e-36	0.284825	0.311	0.114	6.83679e-32	3
Nfam1	2.71339e-36	0.412134	0.159	0.039	7.22793e-32	3
Marcksl1	3.33562e-36	0.550444	0.328	0.127	8.88543e-32	3
P2rx4	5.58602e-36	0.279181	0.183	0.049	1.488e-31	3
Ndufb10	6.59886e-36	0.252434	0.647	0.317	1.7578e-31	3
Serp1	9.13572e-36	0.267478	0.596	0.285	2.43357e-31	3
Pitpna	1.00411e-35	0.387324	0.662	0.334	2.67475e-31	3
Ndufb2	1.46641e-35	0.250154	0.431	0.187	3.90622e-31	3
Mpc1	1.47131e-35	0.288553	0.533	0.247	3.91929e-31	3
Vamp8	2.18112e-35	0.273259	0.644	0.315	5.81007e-31	3
Higd1a	2.20719e-35	0.301651	0.618	0.304	5.87952e-31	3
Cln8	2.32531e-35	0.318259	0.183	0.05	6.19415e-31	3
Sdhd	3.03316e-35	0.267634	0.341	0.136	8.07974e-31	3
Ehd1	4.50871e-35	0.396561	0.475	0.217	1.20103e-30	3
Itprid2	5.2305e-35	0.254368	0.218	0.068	1.3933e-30	3
Gadd45g	5.80734e-35	0.443347	0.32	0.125	1.54696e-30	3
Bsg	1.24665e-34	0.329656	0.647	0.323	3.32082e-30	3
BC028528	1.62834e-34	0.284974	0.169	0.045	4.33758e-30	3
Ms4a4c	2.00401e-34	0.339648	0.24	0.079	5.33829e-30	3
Rpl10	2.41969e-34	0.448218	0.912	0.638	6.44558e-30	3
Capza2	2.57105e-34	0.252223	0.637	0.309	6.84877e-30	3
Calm3	4.78198e-34	0.265104	0.591	0.29	1.27382e-29	3
Tm6sf1	5.07289e-34	0.262906	0.278	0.102	1.35132e-29	3
Ccdc86	5.35655e-34	0.291092	0.211	0.066	1.42688e-29	3
Gpr35	5.80381e-34	0.28698	0.189	0.055	1.54602e-29	3
Fuca2	6.33432e-34	0.292968	0.203	0.061	1.68734e-29	3
Asph	6.59943e-34	0.302107	0.14	0.032	1.75796e-29	3
Eif4a1	7.84909e-34	0.302735	0.718	0.374	2.09084e-29	3
Spag9	1.33321e-33	0.313952	0.539	0.258	3.55141e-29	3
Gsap	1.67322e-33	0.279223	0.215	0.068	4.45713e-29	3
Pdpn	2.00559e-33	0.388437	0.185	0.053	5.3425e-29	3
Cebpd	2.37674e-33	0.338276	0.174	0.048	6.33117e-29	3
Slc8a1	2.50848e-33	0.496361	0.169	0.046	6.68208e-29	3
Atp6v1c1	2.99839e-33	0.279572	0.27	0.097	7.98711e-29	3
Cox7b	3.60527e-33	0.332754	0.737	0.391	9.60373e-29	3
Ucp2	4.08687e-33	0.469149	0.869	0.53	1.08866e-28	3
Ninj1	4.43568e-33	0.346653	0.491	0.228	1.18158e-28	3
Sgms2	4.90973e-33	0.506421	0.159	0.042	1.30785e-28	3
Atp6ap1	6.91108e-33	0.264127	0.379	0.16	1.84097e-28	3
Il1a	6.93608e-33	0.6671	0.23	0.078	1.84763e-28	3
Gpi1	7.2496e-33	0.3601	0.74	0.387	1.93115e-28	3
Resf1	7.58285e-33	0.298899	0.475	0.215	2.01992e-28	3
Rhob	1.17146e-32	0.286524	0.308	0.119	3.12053e-28	3
Rab7b	1.57896e-32	0.299772	0.144	0.035	4.20605e-28	3
Clec4a3	2.0722e-32	0.256823	0.142	0.034	5.51993e-28	3
Plau	3.22643e-32	0.295241	0.175	0.049	8.59457e-28	3
Ptpmt1	4.71129e-32	0.267764	0.237	0.081	1.25499e-27	3
Stab1	5.49167e-32	0.27675	0.136	0.032	1.46287e-27	3
Cebpa	6.81494e-32	0.257575	0.148	0.037	1.81537e-27	3
Pnp	1.2344e-31	0.275346	0.443	0.204	3.28821e-27	3
Lpin2	1.25192e-31	0.293329	0.309	0.123	3.33488e-27	3
Oas1a	1.33166e-31	0.265363	0.259	0.094	3.54726e-27	3
Errfi1	1.55005e-31	0.274428	0.434	0.196	4.12901e-27	3
Pomp	1.608e-31	0.286525	0.629	0.322	4.2834e-27	3
Rbis	1.65206e-31	0.250206	0.368	0.157	4.40075e-27	3
Morrbid	2.27849e-31	0.339483	0.33	0.135	6.06943e-27	3
Scd2	2.38544e-31	0.260514	0.155	0.04	6.35432e-27	3
Snhg6	3.28472e-31	0.27743	0.222	0.074	8.74984e-27	3
Tctex1d2	3.69999e-31	0.260652	0.199	0.063	9.85603e-27	3
Cox7a2	4.65426e-31	0.376533	0.776	0.426	1.2398e-26	3
Rpl41	4.68665e-31	0.474031	0.95	0.745	1.24843e-26	3
Igsf6	5.17273e-31	0.317464	0.177	0.053	1.37791e-26	3
Arpc1b	6.48886e-31	0.423621	0.863	0.528	1.7285e-26	3
Fbxo32	7.03364e-31	0.274285	0.199	0.062	1.87362e-26	3
Ankrd37	8.44217e-31	0.260604	0.208	0.067	2.24882e-26	3
Ywhah	9.70348e-31	0.299953	0.612	0.313	2.58481e-26	3
Dock4	9.80954e-31	0.378657	0.174	0.051	2.61307e-26	3
Xcl1	1.55527e-30	0.349283	0.125	0.028	4.14293e-26	3
Itga5	1.66534e-30	0.286832	0.226	0.078	4.43612e-26	3
Plscr1	1.72512e-30	0.294128	0.218	0.074	4.59538e-26	3
Apoc2	2.22685e-30	0.389737	0.169	0.049	5.93188e-26	3
Prdx1	2.25633e-30	0.457761	0.741	0.418	6.01041e-26	3
Pirb	3.21942e-30	0.354344	0.197	0.064	8.57589e-26	3
Gde1	3.60437e-30	0.316754	0.271	0.105	9.60132e-26	3
Pilrb1	4.95485e-30	0.255764	0.137	0.034	1.31987e-25	3
Cers6	6.55936e-30	0.316477	0.216	0.074	1.74728e-25	3
Cd83	7.35062e-30	0.30929	0.306	0.124	1.95806e-25	3
Ckap4	8.02439e-30	0.296991	0.128	0.03	2.13754e-25	3
Sdhc	1.32085e-29	0.281704	0.251	0.093	3.51848e-25	3
Atp5mpl	1.39917e-29	0.325744	0.757	0.418	3.72712e-25	3
Adam8	1.49758e-29	0.301453	0.415	0.19	3.98926e-25	3
Vim	2.32677e-29	0.467258	0.954	0.742	6.19805e-25	3
Fgr	2.55265e-29	0.284802	0.188	0.06	6.79975e-25	3
Nrp2	3.71438e-29	0.250886	0.134	0.034	9.89436e-25	3
Anxa2	5.16564e-29	0.376883	0.781	0.425	1.37602e-24	3
Slc2a1	5.66226e-29	0.267249	0.399	0.182	1.50831e-24	3
Lhfpl2	6.58047e-29	0.25946	0.115	0.026	1.75291e-24	3
Ccnd1	7.53775e-29	0.278414	0.159	0.046	2.0079e-24	3
Entpd1	1.04798e-28	0.294139	0.251	0.095	2.79161e-24	3
1810037I17Rik	1.07909e-28	0.254864	0.726	0.391	2.87447e-24	3
Milr1	1.95842e-28	0.294654	0.172	0.053	5.21685e-24	3
Tlr13	2.26562e-28	0.253162	0.14	0.037	6.03515e-24	3
Iqgap1	3.86761e-28	0.34859	0.834	0.477	1.03026e-23	3
Fcgr4	1.08056e-27	0.38041	0.151	0.044	2.87839e-23	3
Uqcrb	1.10149e-27	0.307965	0.598	0.315	2.93416e-23	3
Ifi211	2.85796e-27	0.335679	0.196	0.067	7.61303e-23	3
F13a1	4.3522e-27	0.430663	0.191	0.065	1.15934e-22	3
Mcemp1	4.51284e-27	0.369818	0.178	0.058	1.20213e-22	3
Fnip2	5.16829e-27	0.292363	0.155	0.046	1.37673e-22	3
Tbxas1	5.63836e-27	0.254808	0.145	0.041	1.50195e-22	3
Atp5e	5.79449e-27	0.405963	0.923	0.671	1.54354e-22	3
Atp6v0e	7.22207e-27	0.27056	0.733	0.398	1.92381e-22	3
Acsl1	1.00842e-26	0.278559	0.15	0.043	2.68622e-22	3
Alcam	4.34072e-26	0.305431	0.263	0.106	1.15628e-21	3
Gng5	1.4101e-25	0.348264	0.915	0.594	3.75622e-21	3
Rai14	4.52155e-25	0.261304	0.174	0.058	1.20445e-20	3
Lrmda	5.75334e-25	0.325145	0.137	0.039	1.53257e-20	3
Nrg1	6.33389e-25	0.388135	0.153	0.047	1.68722e-20	3
Tomm7	7.03218e-25	0.258733	0.733	0.408	1.87323e-20	3
Flrt3	8.8424e-25	0.30888	0.185	0.064	2.35544e-20	3
Apobec1	1.09785e-24	0.252363	0.172	0.058	2.92445e-20	3
Rps25	3.02183e-24	0.375493	0.932	0.684	8.04956e-20	3
Pira2	3.04258e-24	0.25526	0.107	0.026	8.10482e-20	3
Plet1	3.08092e-24	0.553348	0.128	0.036	8.20694e-20	3
Hcar2	3.68081e-24	0.559293	0.181	0.064	9.80495e-20	3
Pkm	4.10637e-24	0.317016	0.883	0.542	1.09386e-19	3
Ccl17	9.44973e-24	0.311414	0.106	0.026	2.51722e-19	3
Rps17	3.13271e-23	0.301549	0.883	0.572	8.34492e-19	3
Calm1	4.64763e-23	0.319637	0.956	0.748	1.23804e-18	3
Sec61g	5.19024e-23	0.307116	0.789	0.473	1.38258e-18	3
Gm21188	7.74492e-23	0.267979	0.123	0.035	2.06309e-18	3
Rpl35a	1.10499e-22	0.32976	0.943	0.785	2.94346e-18	3
Cox5a	1.41223e-22	0.293566	0.787	0.473	3.76189e-18	3
Chil3	1.5457e-22	0.910056	0.177	0.064	4.11743e-18	3
Mgst1	1.55825e-22	0.262292	0.142	0.045	4.15085e-18	3
Hsd3b7	4.07503e-22	0.263269	0.11	0.03	1.08551e-17	3
Mt2	4.727e-22	0.358938	0.175	0.063	1.25918e-17	3
mt-Nd4	5.86587e-22	0.265289	0.757	0.451	1.56255e-17	3
Cox5b	1.18723e-21	0.295601	0.842	0.525	3.16255e-17	3
Aldoa	1.77193e-21	0.330667	0.868	0.581	4.72008e-17	3
Inhba	3.91841e-21	0.579975	0.148	0.05	1.04379e-16	3
Gas2l3	4.35359e-21	0.293606	0.103	0.027	1.15971e-16	3
Cox6b1	6.38205e-21	0.286041	0.785	0.489	1.70005e-16	3
Tnfrsf23	1.32825e-20	0.404353	0.144	0.049	3.5382e-16	3
Arg2	2.15884e-20	0.41143	0.156	0.056	5.75073e-16	3
Jdp2	2.28259e-20	0.30625	0.208	0.086	6.08036e-16	3
Acod1	2.03577e-18	0.596619	0.136	0.048	5.42288e-14	3
Rhov	2.84334e-18	0.347627	0.112	0.035	7.5741e-14	3
Ccl2	3.12159e-17	0.263276	0.15	0.057	8.31529e-13	3
Id1	4.93813e-17	0.328264	0.144	0.054	1.31542e-12	3
Sec61b	4.95546e-17	0.290368	0.86	0.566	1.32004e-12	3
Upp1	6.1308e-17	0.520867	0.136	0.05	1.63312e-12	3
Slc31a2	5.76284e-16	0.252022	0.117	0.041	1.5351e-11	3
Pts	7.73173e-16	0.259448	0.189	0.084	2.05958e-11	3
Rpl23a	1.02591e-15	0.263352	0.91	0.663	2.73282e-11	3
Serf2	2.76417e-15	0.253444	0.946	0.755	7.36319e-11	3
S100a8	2.85215e-15	1.31372	0.241	0.125	7.59756e-11	3
Slpi	7.86416e-14	0.619131	0.167	0.077	2.09485e-09	3
G0s2	3.6835e-13	1.01682	0.112	0.044	9.8121e-09	3
S100a9	1.99335e-11	1.46837	0.21	0.117	5.3099e-07	3
Cxcl1	1.82335e-10	0.286564	0.109	0.046	4.85705e-06	3
Grik3	1.98909e-10	0.648873	0.134	0.065	5.29854e-06	3
AY036118	0.000284868	0.430936	0.905	0.81	1	3
Rps27	1.86339e-51	0.732626	0.946	0.949	4.96371e-47	4
Rps24	2.8593e-32	0.523611	0.948	0.981	7.6166e-28	4
Uba52	4.31311e-32	0.393146	0.959	0.98	1.14893e-27	4
Rps15a	1.8154e-27	0.461487	0.944	0.975	4.83585e-23	4
Tmsb10	2.92524e-27	0.430385	0.967	0.982	7.79226e-23	4
Rpl18a	1.98966e-25	0.441468	0.946	0.978	5.30007e-21	4
Rpl36	2.42225e-24	0.58261	0.895	0.93	6.45239e-20	4
Fau	3.33576e-24	0.340717	0.967	0.99	8.8858e-20	4
Rpl19	1.57465e-22	0.40146	0.944	0.975	4.19455e-18	4
Rpsa	6.68393e-20	0.474657	0.936	0.966	1.78047e-15	4
Rpl18	1.22077e-19	0.368422	0.922	0.961	3.25188e-15	4
Rps16	2.13252e-18	0.364555	0.95	0.979	5.6806e-14	4
Malat1	1.25953e-16	0.684992	0.946	0.968	3.35512e-12	4
Rpl8	2.64685e-16	0.42963	0.889	0.936	7.05069e-12	4
Gm2682	4.43186e-16	1.24845	0.157	0.065	1.18056e-11	4
Rpl9-ps6	9.99304e-16	0.442344	0.852	0.912	2.66195e-11	4
Rps23	1.60604e-14	0.326474	0.901	0.95	4.27816e-10	4
Rpl13a	1.74271e-13	0.439391	0.897	0.95	4.64223e-09	4
Rps4x	1.82304e-13	0.399396	0.907	0.958	4.85622e-09	4
Rps8	1.97734e-13	0.310779	0.94	0.973	5.26725e-09	4
Rpl27	3.89964e-13	0.342742	0.905	0.939	1.03878e-08	4
Tcf7	7.04772e-13	0.973963	0.208	0.112	1.87737e-08	4
Rps10	1.19856e-12	0.296676	0.932	0.973	3.19273e-08	4
Rpl23	1.56782e-12	0.290228	0.932	0.97	4.17636e-08	4
Rpl39	2.01468e-12	0.43432	0.887	0.943	5.36672e-08	4
Rps7	4.02357e-12	0.338653	0.918	0.967	1.0718e-07	4
Rpl13	4.02885e-12	0.336996	0.948	0.976	1.07321e-07	4
Rpl27a	1.20117e-11	0.329035	0.883	0.938	3.19967e-07	4
Rps29	2.3608e-11	0.493153	0.849	0.905	6.2887e-07	4
Rps5	3.17722e-11	0.309024	0.915	0.964	8.46347e-07	4
Gramd3	3.33022e-11	1.04784	0.336	0.246	8.87103e-07	4
Rps21	5.76797e-11	0.370899	0.872	0.931	1.53647e-06	4
Rps19	7.99325e-11	0.363385	0.866	0.942	2.12924e-06	4
Rpl30	1.69893e-10	0.286937	0.915	0.967	4.52561e-06	4
Ccr7	1.93495e-10	1.0118	0.155	0.078	5.15433e-06	4
Scml4	3.4602e-10	0.776516	0.101	0.041	9.21728e-06	4
Lef1	4.02233e-10	1.01306	0.146	0.074	1.07147e-05	4
Rpl11	4.06764e-10	0.277627	0.899	0.961	1.08354e-05	4
Rpl24	8.86873e-10	0.324062	0.862	0.923	2.36245e-05	4
Rpl37	9.99845e-10	0.360761	0.903	0.932	2.66339e-05	4
Rps28	1.06955e-09	0.466154	0.843	0.876	2.84908e-05	4
Rpl34	1.16837e-09	0.254171	0.924	0.962	3.1123e-05	4
Rps3	2.61873e-09	0.287175	0.868	0.947	6.97578e-05	4
Rpl37a	5.9577e-09	0.465897	0.93	0.965	0.000158701	4
Rps13	1.03521e-08	0.361452	0.85	0.913	0.00027576	4
Rps20	1.81451e-08	0.32647	0.922	0.972	0.000483348	4
Rps3a1	3.03992e-08	0.267307	0.88	0.965	0.000809774	4
S1pr1	3.35758e-08	0.852055	0.214	0.139	0.000894391	4
Rps18	3.63829e-08	0.33347	0.845	0.919	0.000969168	4
Rpl32	2.53641e-07	0.271531	0.92	0.966	0.00675649	4
Cd4	2.66388e-07	0.885056	0.167	0.103	0.00709606	4
Rpl38	1.28893e-06	0.420775	0.794	0.882	0.0343345	4
Lrrc8d	6.89492e-06	0.257344	0.068	0.15	0.183667	4
Xrn2	1.29106e-05	0.263022	0.138	0.252	0.343914	4
Fyn	1.36398e-05	0.27687	0.175	0.303	0.363337	4
Kdm2a	1.38954e-05	0.313835	0.089	0.179	0.370146	4
Tut7	1.91308e-05	0.261387	0.138	0.249	0.509607	4
Eif3m	2.87515e-05	0.256283	0.179	0.309	0.765882	4
Ewsr1	3.09583e-05	0.30433	0.167	0.293	0.824666	4
Ubap2l	3.32153e-05	0.324539	0.109	0.202	0.884789	4
Rpl5	3.3231e-05	0.383438	0.668	0.768	0.885207	4
Rpl29	3.65547e-05	0.280063	0.794	0.896	0.973743	4
Mrps16	4.51722e-05	0.298788	0.134	0.237	1	4
Fam169b	4.64435e-05	0.622819	0.111	0.066	1	4
Rpl3	4.7769e-05	0.33898	0.736	0.861	1	4
Pik3r1	5.17572e-05	0.256921	0.12	0.216	1	4
Gls	5.8497e-05	0.287502	0.155	0.266	1	4
Bach2	6.43856e-05	0.996326	0.124	0.08	1	4
Zswim6	7.73233e-05	0.357661	0.122	0.216	1	4
Kdm7a	8.04855e-05	0.342419	0.099	0.183	1	4
Nfat5	8.37812e-05	0.25296	0.117	0.207	1	4
Runx2	0.000100641	0.284945	0.126	0.22	1	4
Yy1	0.000111521	0.256292	0.146	0.248	1	4
Ggnbp2	0.000114972	0.273839	0.122	0.216	1	4
Rtf1	0.000144569	0.253165	0.138	0.235	1	4
Rpl22	0.000144921	0.254123	0.786	0.872	1	4
Bin2	0.00015715	0.264425	0.146	0.248	1	4
Ddx6	0.000174354	0.25919	0.194	0.319	1	4
Ankrd17	0.000176321	0.333363	0.134	0.229	1	4
Hnrnpl	0.000204944	0.25183	0.231	0.374	1	4
Itsn2	0.000210818	0.278971	0.111	0.193	1	4
Ppp4c	0.0002119	0.277463	0.165	0.276	1	4
Lnpep	0.000214206	0.323321	0.159	0.266	1	4
Khdrbs1	0.000230342	0.257831	0.163	0.27	1	4
Sec63	0.000233441	0.270055	0.082	0.151	1	4
Foxn3	0.000233558	0.334463	0.128	0.219	1	4
Klf2	0.00025262	0.917155	0.355	0.337	1	4
Cmss1	0.000256086	0.753971	0.221	0.16	1	4
Ifngr1	0.000291827	0.546524	0.567	0.625	1	4
Il21r	0.000292066	0.258258	0.14	0.231	1	4
Rp9	0.000305815	0.285724	0.171	0.278	1	4
Alkbh5	0.000306666	0.253005	0.093	0.167	1	4
Susd6	0.000323352	0.287608	0.087	0.158	1	4
Npepps	0.000326279	0.255003	0.064	0.125	1	4
Uqcrh	0.000332046	0.379773	0.623	0.739	1	4
Ccnl2	0.000333939	0.285947	0.113	0.195	1	4
Srsf7	0.000359651	0.269811	0.219	0.351	1	4
Pnisr	0.000369497	0.293025	0.089	0.161	1	4
Rab8a	0.000383455	0.2544	0.132	0.22	1	4
Ddx46	0.000386958	0.272994	0.126	0.214	1	4
Arl4c	0.000396449	0.283568	0.212	0.338	1	4
Rgs10	0.000419888	0.263886	0.186	0.3	1	4
Gfod1	0.000440599	0.264069	0.056	0.112	1	4
Sf1	0.000459473	0.298112	0.216	0.346	1	4
Lpxn	0.000468355	0.314858	0.144	0.236	1	4
Otulinl	0.000529862	0.311251	0.087	0.156	1	4
Cab39	0.000535145	0.321153	0.126	0.211	1	4
Ski	0.000543935	0.334506	0.124	0.208	1	4
Sp100	0.000548507	0.314505	0.161	0.259	1	4
Son	0.000578921	0.252433	0.326	0.516	1	4
Dock2	0.000617404	0.35075	0.26	0.404	1	4
Aamp	0.000650388	0.272339	0.111	0.187	1	4
Ttc39b	0.000672145	0.348863	0.165	0.268	1	4
Ythdf3	0.000712473	0.276906	0.064	0.121	1	4
Pip4k2a	0.000713817	0.25992	0.089	0.157	1	4
Gimap6	0.000753368	0.903323	0.25	0.221	1	4
B4galt1	0.000761705	0.427499	0.183	0.296	1	4
Vps51	0.000762974	0.261888	0.052	0.104	1	4
Osbpl8	0.000773824	0.309015	0.109	0.183	1	4
Maf1	0.000775083	0.277808	0.105	0.178	1	4
Mgat5	0.000809016	0.265772	0.095	0.163	1	4
Zfp292	0.000870453	0.344303	0.128	0.211	1	4
Sorl1	0.000894973	0.377537	0.124	0.206	1	4
Nrp1	0.000961363	0.292904	0.066	0.122	1	4
Eif4b	0.000966673	0.265164	0.118	0.195	1	4
Gm8369	0.000976402	0.775593	0.206	0.169	1	4
Rbm6	0.00104442	0.290393	0.078	0.137	1	4
Gimap3	0.00113878	0.825206	0.256	0.227	1	4
Nras	0.00115909	0.278123	0.064	0.118	1	4
Psmd13	0.00121199	0.303942	0.103	0.173	1	4
Gm8797	0.00122252	0.364753	0.095	0.162	1	4
Kdm1a	0.0012542	0.373669	0.099	0.167	1	4
Themis	0.00129464	0.735772	0.153	0.115	1	4
Arf3	0.00133654	0.303861	0.08	0.139	1	4
Bcas2	0.0014606	0.297218	0.126	0.203	1	4
Scaf11	0.00153137	0.283193	0.128	0.206	1	4
Tet3	0.0015457	0.261409	0.068	0.122	1	4
Mapk1	0.00156732	0.350271	0.13	0.209	1	4
Eif2s3x	0.00157494	0.255061	0.06	0.111	1	4
Slc20a1	0.00158795	0.27628	0.085	0.147	1	4
Lyst	0.0016366	0.338667	0.074	0.129	1	4
Rock2	0.00178137	0.280117	0.078	0.134	1	4
Fip1l1	0.00180377	0.33745	0.113	0.183	1	4
Rpl12	0.00189789	0.285991	0.732	0.865	1	4
Prrc2b	0.00197373	0.295575	0.12	0.193	1	4
Arglu1	0.00200907	0.338209	0.13	0.209	1	4
Chd2	0.00206566	0.374404	0.186	0.284	1	4
Golgb1	0.00215108	0.294076	0.085	0.144	1	4
Hnrnph1	0.0022214	0.289243	0.188	0.288	1	4
Rack1	0.00228518	0.269999	0.73	0.839	1	4
Eef2	0.00234847	0.297065	0.701	0.83	1	4
Ddx24	0.00241097	0.324745	0.219	0.334	1	4
Nktr	0.00251152	0.349115	0.151	0.237	1	4
Baz2a	0.00256759	0.345324	0.078	0.133	1	4
Apbb1ip	0.00258918	0.369969	0.155	0.241	1	4
Dnajc7	0.00265152	0.353643	0.083	0.141	1	4
Fryl	0.00269768	0.331533	0.179	0.273	1	4
Kcnn4	0.00282706	0.300029	0.136	0.213	1	4
Fcho2	0.00283286	0.387571	0.093	0.155	1	4
Smchd1	0.00284022	0.31854	0.167	0.255	1	4
Clk1	0.00286886	0.330873	0.206	0.31	1	4
Arid1b	0.00294131	0.361887	0.083	0.14	1	4
Cpsf6	0.00295084	0.307644	0.082	0.137	1	4
Nol7	0.00307754	0.278348	0.221	0.339	1	4
Dennd4a	0.00311093	0.465829	0.315	0.472	1	4
Tuba1a	0.00341235	0.381221	0.165	0.254	1	4
Oga	0.00342578	0.297983	0.15	0.229	1	4
Atrx	0.00349958	0.335737	0.165	0.253	1	4
Nxf1	0.00352086	0.303152	0.083	0.139	1	4
Foxo1	0.00355439	0.261503	0.144	0.22	1	4
Ccl5	0.00357328	0.420965	0.449	0.403	1	4
Snhg3	0.00357435	0.307823	0.083	0.139	1	4
Otud5	0.00376513	0.259363	0.07	0.119	1	4
Casp3	0.00380662	0.310616	0.087	0.143	1	4
Hivep2	0.00385907	0.446126	0.155	0.239	1	4
Sars	0.00392188	0.286913	0.083	0.138	1	4
mt-Atp8	0.00392299	0.277311	0.66	0.769	1	4
Nisch	0.00427414	0.339231	0.082	0.134	1	4
Cabin1	0.00430484	0.334281	0.082	0.135	1	4
Tbrg1	0.00452204	0.343243	0.134	0.207	1	4
Atp9b	0.00476326	0.332655	0.087	0.142	1	4
Xpr1	0.00476423	0.370814	0.068	0.116	1	4
Itch	0.00490319	0.274022	0.064	0.11	1	4
Sod1	0.00496308	0.31668	0.126	0.196	1	4
Itgb1	0.00523964	0.385421	0.249	0.373	1	4
Lck	0.00525215	0.775404	0.297	0.292	1	4
Kansl1	0.00534675	0.289591	0.157	0.236	1	4
Esyt2	0.00580641	0.365946	0.128	0.197	1	4
Arhgap9	0.00599988	0.299406	0.095	0.151	1	4
Ccnd3	0.00621938	0.400866	0.13	0.198	1	4
Parp14	0.00624224	0.290353	0.078	0.126	1	4
Dennd1a	0.00636497	0.284247	0.058	0.1	1	4
Dnaja1	0.00638155	0.266426	0.408	0.603	1	4
Frg1	0.00645535	0.263375	0.095	0.151	1	4
Epb41l4aos	0.00684735	0.260076	0.08	0.128	1	4
Exoc4	0.00738822	0.307623	0.078	0.125	1	4
Dnajb1	0.00747735	0.758705	0.225	0.329	1	4
Desi2	0.00786084	0.253772	0.08	0.128	1	4
Phf3	0.00787684	0.415083	0.15	0.225	1	4
Usp15	0.00802151	0.300138	0.105	0.161	1	4
Rab11b	0.00803363	0.310554	0.153	0.228	1	4
Atp11b	0.00807027	0.374862	0.171	0.255	1	4
Ripor2	0.00824551	0.758397	0.148	0.119	1	4
Satb1	0.00824665	0.903999	0.245	0.23	1	4
Eef1b2	0.00864211	0.374824	0.602	0.738	1	4
Igtp	0.00871852	0.250107	0.068	0.111	1	4
Galnt6	0.00874551	0.32042	0.087	0.138	1	4
Tgfbr2	0.00936532	0.399882	0.161	0.239	1	4
Eml4	0.00965353	0.353938	0.087	0.137	1	4
Gimap8	0.00990164	0.616669	0.117	0.089	1	4
Katna1	0.00990757	0.270175	0.074	0.119	1	4
Tnfrsf4	0	2.99076	0.856	0.126	0	5
Foxp3	0	2.08131	0.52	0.012	0	5
Klrg1	3.59358e-307	2.07141	0.417	0.015	9.57259e-303	5
Tnfrsf9	7.20165e-277	2.77281	0.86	0.195	1.91838e-272	5
Ccr8	3.54729e-220	1.78284	0.453	0.041	9.44927e-216	5
Ctla4	2.41726e-217	2.51141	0.803	0.206	6.4391e-213	5
Penk	1.07702e-216	2.79117	0.335	0.017	2.86896e-212	5
Tnfrsf18	8.23293e-212	2.1103	0.789	0.193	2.19309e-207	5
Izumo1r	1.76315e-189	1.45519	0.272	0.011	4.69667e-185	5
Itgb8	4.3712e-185	1.33734	0.207	0.002	1.1644e-180	5
Ikzf2	2.96374e-170	1.87728	0.589	0.114	7.89481e-166	5
Tff1	1.31088e-157	2.01267	0.313	0.027	3.49193e-153	5
Pcsk1	7.02819e-152	1.00741	0.161	0.001	1.87217e-147	5
Il2ra	1.41717e-120	1.66456	0.659	0.197	3.77505e-116	5
Cd81	6.56819e-120	1.51696	0.38	0.065	1.74964e-115	5
Cd2	7.82654e-120	1.58841	0.754	0.278	2.08483e-115	5
Bmyc	1.93727e-119	1.47138	0.327	0.046	5.16049e-115	5
Tigit	5.41025e-114	1.64129	0.551	0.149	1.44118e-109	5
Sdf4	4.38223e-111	1.738	0.787	0.337	1.16734e-106	5
Cd5	5.97582e-97	1.22461	0.482	0.123	1.59184e-92	5
Itgav	1.92843e-94	1.50625	0.602	0.207	5.13695e-90	5
Arl5a	1.32749e-93	1.3682	0.449	0.116	3.53618e-89	5
Il1rl1	1.95589e-90	1.07897	0.197	0.019	5.21009e-86	5
Itm2c	3.24532e-90	1.30374	0.587	0.205	8.64487e-86	5
Hopx	5.91557e-88	1.79427	0.699	0.302	1.57579e-83	5
Areg	4.50359e-85	1.85573	0.494	0.142	1.19967e-80	5
Il1r2	5.41546e-84	1.50296	0.575	0.203	1.44257e-79	5
Neb	1.99771e-82	0.812914	0.169	0.015	5.32149e-78	5
Ass1	2.66254e-78	1.22246	0.555	0.196	7.09246e-74	5
Sv2c	2.84173e-74	1.1629	0.213	0.03	7.56979e-70	5
Odc1	4.12414e-74	1.14815	0.915	0.589	1.09859e-69	5
Glrx	1.96245e-70	1.20048	0.565	0.222	5.22757e-66	5
Ly6a	1.78033e-64	1.36322	0.78	0.452	4.74243e-60	5
Pcyt1a	3.16934e-64	1.17697	0.378	0.114	8.4425e-60	5
Tent5a	2.39613e-62	1.21341	0.409	0.134	6.38282e-58	5
Slc25a19	4.25238e-62	0.940141	0.281	0.064	1.13275e-57	5
Ncmap	1.26849e-61	0.538415	0.114	0.008	3.37901e-57	5
Got1	5.54832e-61	1.07154	0.604	0.259	1.47796e-56	5
Dusp4	2.91037e-60	0.932556	0.321	0.082	7.75263e-56	5
Sh3rf1	6.85913e-60	0.707647	0.154	0.019	1.82714e-55	5
Igflr1	1.44184e-57	0.992137	0.258	0.058	3.84077e-53	5
Ddit4	9.61189e-57	1.21906	0.486	0.19	2.56042e-52	5
Ttc39c	1.46653e-56	0.923694	0.339	0.096	3.90653e-52	5
Snx9	1.59869e-55	1.07928	0.321	0.093	4.25858e-51	5
Il10	1.41273e-53	1.08727	0.124	0.013	3.76324e-49	5
Zc3h12d	3.99196e-52	0.703499	0.187	0.033	1.06338e-47	5
Ikzf4	4.57876e-52	0.628152	0.128	0.015	1.21969e-47	5
Cystm1	5.25756e-51	0.785466	0.215	0.045	1.40051e-46	5
Cep85l	9.13836e-50	0.902378	0.179	0.033	2.43428e-45	5
Cd74	7.21419e-48	0.945238	0.746	0.401	1.92172e-43	5
Pglyrp1	8.11359e-48	0.966721	0.419	0.153	2.1613e-43	5
Gzmb	1.83427e-47	1.50839	0.514	0.236	4.88612e-43	5
Ifi27l2a	4.67751e-47	0.961819	0.807	0.484	1.246e-42	5
Vim	8.30651e-47	0.964401	0.906	0.753	2.21269e-42	5
Sell	1.32256e-46	0.742581	0.175	0.033	3.52303e-42	5
Tent5c	1.60793e-46	0.840057	0.327	0.106	4.2832e-42	5
Mdh1	2.72428e-46	1.02238	0.514	0.233	7.25694e-42	5
Cd4	3.88755e-46	0.556875	0.305	0.087	1.03557e-41	5
Uap1	3.40526e-45	0.925187	0.291	0.089	9.07092e-41	5
Laptm4b	1.31937e-44	0.632265	0.144	0.023	3.51453e-40	5
Ebi3	2.89809e-44	0.715787	0.185	0.039	7.71993e-40	5
Swap70	1.13571e-43	0.803845	0.246	0.068	3.0253e-39	5
Lamc1	4.02808e-43	0.913654	0.291	0.09	1.073e-38	5
Vgll4	1.77536e-42	0.915268	0.575	0.28	4.72922e-38	5
Stx11	2.35983e-42	0.750361	0.372	0.132	6.28612e-38	5
Serinc3	2.44389e-42	0.985055	0.74	0.449	6.51003e-38	5
Gpr55	4.42139e-42	0.714701	0.154	0.028	1.17777e-37	5
Grb2	5.23884e-42	0.841693	0.628	0.335	1.39552e-37	5
AW112010	1.13494e-41	0.964694	0.776	0.481	3.02325e-37	5
Sdc4	5.39522e-41	0.863179	0.492	0.223	1.43718e-36	5
Snx18	1.21737e-40	0.853893	0.449	0.194	3.24282e-36	5
Traf1	2.1728e-40	0.814051	0.683	0.373	5.7879e-36	5
Ccdc184	1.35716e-39	0.53495	0.106	0.013	3.6152e-35	5
Rln3	3.25962e-39	0.986022	0.163	0.033	8.68296e-35	5
Cd27	9.07687e-39	0.904453	0.244	0.072	2.4179e-34	5
H2afz	2.69009e-38	1.05753	0.829	0.667	7.16587e-34	5
Ighm	6.48002e-38	0.615319	0.187	0.044	1.72615e-33	5
Pkp3	2.2229e-37	0.721763	0.344	0.126	5.92137e-33	5
Gapdh	3.02547e-37	0.624051	0.951	0.854	8.05923e-33	5
Havcr2	1.72922e-36	0.786871	0.344	0.135	4.60631e-32	5
Nrip1	1.65967e-35	0.871741	0.577	0.312	4.42103e-31	5
Gm2a	2.72194e-35	0.831507	0.506	0.257	7.25071e-31	5
Tspan13	1.03819e-34	0.774397	0.409	0.18	2.76554e-30	5
Ccr7	1.71076e-34	1.44713	0.228	0.069	4.55714e-30	5
Pkm	1.91309e-34	0.798551	0.787	0.562	5.09609e-30	5
Ly75	2.46763e-34	0.708227	0.191	0.05	6.57328e-30	5
Fam110a	2.5908e-34	0.705946	0.415	0.18	6.90137e-30	5
Lag3	4.32433e-34	0.989316	0.22	0.066	1.15191e-29	5
Sdhaf1	5.69823e-34	0.592345	0.329	0.123	1.51789e-29	5
Il6st	6.50623e-34	0.635961	0.161	0.038	1.73313e-29	5
Rab11fip1	8.09183e-34	0.712283	0.396	0.172	2.1555e-29	5
Icos	8.13366e-34	0.75499	0.783	0.493	2.16664e-29	5
Syngr2	2.04077e-33	0.823052	0.445	0.214	5.43621e-29	5
Myo1g	2.61922e-33	0.744981	0.368	0.157	6.97708e-29	5
Psen2	2.77201e-33	0.654407	0.317	0.12	7.38408e-29	5
Mdfic	5.83009e-33	0.841133	0.339	0.141	1.55302e-28	5
Hacd3	8.91763e-33	0.69595	0.248	0.081	2.37548e-28	5
Sla	1.2221e-32	0.68861	0.39	0.17	3.25543e-28	5
Fuz	2.58783e-32	0.465909	0.11	0.019	6.89346e-28	5
Rgs16	5.04455e-32	0.984943	0.358	0.152	1.34377e-27	5
Tmpo	5.47162e-32	0.789226	0.311	0.122	1.45753e-27	5
Ptprcap	6.15838e-32	0.690918	0.691	0.42	1.64047e-27	5
Il2rg	6.98161e-32	0.825383	0.772	0.513	1.85976e-27	5
Sdcbp2	8.26405e-32	0.627322	0.23	0.072	2.20138e-27	5
Lpcat1	1.02979e-31	0.667882	0.148	0.034	2.74315e-27	5
Itgae	1.19865e-31	0.660746	0.356	0.142	3.19297e-27	5
Ctsb	1.21777e-31	0.780362	0.612	0.35	3.24391e-27	5
Tspan32	2.40683e-31	0.530506	0.128	0.026	6.41133e-27	5
Ctsz	3.41851e-31	0.682613	0.541	0.282	9.10623e-27	5
Dgat2	1.44436e-30	0.800154	0.183	0.052	3.84747e-26	5
Snx20	2.40361e-30	0.574035	0.407	0.187	6.40274e-26	5
Mt1	2.44156e-30	0.855659	0.567	0.309	6.50381e-26	5
Ndrg1	1.10459e-29	0.791112	0.321	0.135	2.94241e-25	5
Flnb	1.65245e-29	0.634793	0.224	0.073	4.4018e-25	5
Ldha	1.65708e-29	0.66236	0.807	0.591	4.41414e-25	5
Cd83	2.80909e-29	0.768027	0.311	0.129	7.48285e-25	5
Crlf2	5.09519e-29	0.643983	0.469	0.242	1.35726e-24	5
Ly6e	1.15067e-28	0.58788	0.923	0.789	3.06515e-24	5
Gem	1.81402e-28	0.59398	0.356	0.153	4.83218e-24	5
Zfp36l1	2.86119e-28	0.61556	0.76	0.5	7.62164e-24	5
Maf	1.17374e-27	0.648598	0.419	0.199	3.12662e-23	5
Stat1	1.70633e-27	0.794692	0.447	0.229	4.54532e-23	5
Tiam1	2.42051e-27	0.565798	0.171	0.049	6.44776e-23	5
Bmp2k	8.23142e-27	0.684405	0.278	0.112	2.19269e-22	5
Tnfrsf13b	8.39841e-27	0.5516	0.148	0.039	2.23717e-22	5
Samsn1	1.04859e-26	0.506346	0.593	0.332	2.79325e-22	5
Csrp1	1.35788e-26	0.516173	0.244	0.089	3.61712e-22	5
Tpi1	1.45967e-26	0.638075	0.543	0.304	3.88828e-22	5
Cd6	3.75404e-26	0.463485	0.305	0.124	1e-21	5
Capg	8.69625e-26	0.557538	0.738	0.495	2.31651e-21	5
Cytip	1.09718e-25	0.658826	0.711	0.476	2.92267e-21	5
Fam129a	1.53294e-25	0.547912	0.419	0.205	4.08346e-21	5
Wnk1	1.59966e-25	0.733026	0.644	0.397	4.26117e-21	5
Jak2	1.74628e-25	0.588784	0.425	0.215	4.65173e-21	5
Birc2	1.9368e-25	0.587534	0.313	0.134	5.15924e-21	5
Timp2	2.06788e-25	0.577303	0.301	0.128	5.50841e-21	5
Fancf	2.50358e-25	0.402915	0.112	0.024	6.66902e-21	5
Peli1	3.32087e-25	0.727648	0.537	0.304	8.84613e-21	5
Ccr2	3.68919e-25	0.75542	0.478	0.258	9.82727e-21	5
Glipr1	5.34335e-25	0.672488	0.311	0.139	1.42336e-20	5
Tmbim1	9.81277e-25	0.527219	0.248	0.098	2.61393e-20	5
Mmd	1.43211e-24	0.56368	0.287	0.119	3.81486e-20	5
Fabp5	1.99647e-24	0.917503	0.35	0.169	5.3182e-20	5
Shisa5	3.24313e-24	0.671117	0.781	0.565	8.63905e-20	5
Eno1	3.90656e-24	0.536047	0.809	0.569	1.04063e-19	5
Prdm1	1.23121e-23	0.655069	0.22	0.084	3.27969e-19	5
Hilpda	1.77524e-23	0.757692	0.64	0.41	4.72887e-19	5
Ecm1	2.91837e-23	0.614175	0.309	0.139	7.77396e-19	5
Ciapin1	3.06254e-23	0.618131	0.25	0.102	8.15799e-19	5
Slc16a3	5.85483e-23	0.815313	0.344	0.171	1.55961e-18	5
Pqlc1	1.36494e-22	0.456158	0.199	0.072	3.63592e-18	5
A430093F15Rik	2.48065e-22	0.465867	0.128	0.034	6.60794e-18	5
Cd200r1	4.63349e-22	0.51643	0.12	0.032	1.23427e-17	5
Tank	4.73035e-22	0.757228	0.307	0.146	1.26007e-17	5
Matk	5.98718e-22	0.43302	0.142	0.042	1.59486e-17	5
Adap1	8.85299e-22	0.487073	0.157	0.051	2.35826e-17	5
Cst3	1.02999e-21	1.03112	0.673	0.472	2.7437e-17	5
Eea1	1.54355e-21	0.602855	0.291	0.135	4.11171e-17	5
H2-K1	1.66154e-21	0.436077	0.976	0.901	4.42601e-17	5
Ets2	1.70566e-21	0.611355	0.384	0.197	4.54354e-17	5
Traf3	2.1059e-21	0.560708	0.272	0.119	5.6097e-17	5
Dusp14	2.53781e-21	0.482101	0.114	0.029	6.76023e-17	5
Hcls1	2.65658e-21	0.50577	0.488	0.275	7.07659e-17	5
Il7r	2.81342e-21	0.550947	0.681	0.438	7.49439e-17	5
Batf	3.99265e-21	0.537847	0.317	0.148	1.06356e-16	5
Cyb5a	5.99557e-21	0.493986	0.404	0.213	1.5971e-16	5
Trp53i11	7.69276e-21	0.363379	0.165	0.055	2.0492e-16	5
Impa2	9.95235e-21	0.616767	0.252	0.112	2.65111e-16	5
Rel	1.12622e-20	0.626637	0.535	0.327	3.00004e-16	5
Ccrl2	1.5507e-20	0.737368	0.333	0.168	4.13075e-16	5
Gpx4	1.55446e-20	0.668107	0.669	0.457	4.14076e-16	5
Gbp7	1.93849e-20	0.531307	0.232	0.097	5.16374e-16	5
Chmp2a	2.36029e-20	0.461179	0.423	0.234	6.28734e-16	5
N4bp1	7.14598e-20	0.595214	0.413	0.224	1.90355e-15	5
Tubb6	7.40094e-20	0.539739	0.311	0.153	1.97146e-15	5
Jak3	7.69948e-20	0.562567	0.226	0.093	2.05099e-15	5
Igtp	9.80962e-20	0.478332	0.226	0.093	2.61309e-15	5
Asxl1	9.85996e-20	0.46105	0.22	0.09	2.6265e-15	5
Tmem123	1.37831e-19	0.63554	0.474	0.275	3.67153e-15	5
Gpr146	1.55924e-19	0.407188	0.128	0.039	4.1535e-15	5
Lrba	1.64883e-19	0.685358	0.205	0.081	4.39214e-15	5
H2-Eb1	2.35939e-19	0.862223	0.415	0.237	6.28495e-15	5
Tap1	2.68431e-19	0.444203	0.352	0.179	7.15047e-15	5
Mif4gd	3.2957e-19	0.521998	0.341	0.171	8.77908e-15	5
Camk4	4.54446e-19	0.540741	0.366	0.191	1.21055e-14	5
Rhof	5.78646e-19	0.401792	0.311	0.148	1.5414e-14	5
Ccl17	1.14715e-18	0.857621	0.104	0.028	3.05577e-14	5
Tm2d3	1.76773e-18	0.394356	0.157	0.056	4.70888e-14	5
P4ha1	2.08997e-18	0.498087	0.25	0.115	5.56728e-14	5
Rap2a	2.39374e-18	0.607362	0.293	0.148	6.37644e-14	5
Ehd1	3.29406e-18	0.487606	0.411	0.232	8.77472e-14	5
Malt1	3.52291e-18	0.614469	0.504	0.316	9.38433e-14	5
Fem1c	3.68795e-18	0.475205	0.35	0.186	9.82396e-14	5
Aopep	3.74322e-18	0.48477	0.417	0.234	9.97119e-14	5
Leprotl1	4.54909e-18	0.543219	0.543	0.345	1.21179e-13	5
Pfn1	4.76219e-18	0.394358	0.935	0.871	1.26855e-13	5
Hist1h2bc	6.3174e-18	0.552521	0.22	0.096	1.68283e-13	5
H1f0	6.64855e-18	0.502808	0.25	0.114	1.77104e-13	5
Cyfip1	6.77339e-18	0.468859	0.276	0.135	1.8043e-13	5
Sypl	7.99693e-18	0.5334	0.244	0.113	2.13022e-13	5
Ctss	1.02523e-17	0.470145	0.579	0.36	2.73101e-13	5
Sat1	1.11957e-17	0.546887	0.608	0.406	2.9823e-13	5
Ywhah	1.15869e-17	0.456904	0.53	0.33	3.08652e-13	5
Smco4	1.21654e-17	0.272089	0.219	0.091	3.24062e-13	5
Ergic1	1.44558e-17	0.45041	0.205	0.086	3.85074e-13	5
Arhgef12	1.52782e-17	0.333165	0.114	0.034	4.06981e-13	5
Ccr1	1.57251e-17	0.591212	0.297	0.153	4.18885e-13	5
Cyba	2.01102e-17	0.42815	0.821	0.652	5.35697e-13	5
Dusp1	2.11265e-17	0.47556	0.699	0.48	5.62769e-13	5
Ccr5	2.35302e-17	0.527746	0.266	0.128	6.26796e-13	5
Gata3	2.91739e-17	0.367441	0.205	0.084	7.77134e-13	5
Anxa11	3.55663e-17	0.448928	0.327	0.172	9.47416e-13	5
Trac	4.99506e-17	0.456412	0.396	0.218	1.33058e-12	5
Slc25a51	6.06765e-17	0.384555	0.203	0.085	1.6163e-12	5
Aldoa	6.18262e-17	0.53175	0.778	0.599	1.64693e-12	5
Jcad	1.17041e-16	0.291812	0.152	0.054	3.11775e-12	5
Ciao2b	1.18558e-16	0.393342	0.335	0.175	3.15816e-12	5
Med15	1.44297e-16	0.421717	0.244	0.115	3.84377e-12	5
Fam49b	1.48312e-16	0.46675	0.516	0.319	3.95074e-12	5
Rora	1.58557e-16	0.434553	0.724	0.498	4.22363e-12	5
H2-Aa	2.35886e-16	0.842758	0.409	0.249	6.28352e-12	5
Rnf157	3.06913e-16	0.568008	0.193	0.081	8.17555e-12	5
Capzb	3.09654e-16	0.402348	0.705	0.488	8.24857e-12	5
Fyb	3.27429e-16	0.415279	0.5	0.307	8.72206e-12	5
Srgn	3.30783e-16	0.351295	0.969	0.929	8.81139e-12	5
Slc15a3	3.33139e-16	0.348661	0.368	0.204	8.87415e-12	5
Mif	3.89088e-16	0.465359	0.74	0.543	1.03645e-11	5
Itgb7	7.1835e-16	0.371317	0.522	0.317	1.91354e-11	5
Mxi1	8.30131e-16	0.43999	0.388	0.222	2.2113e-11	5
Bcl2l1	8.80798e-16	0.404533	0.22	0.1	2.34627e-11	5
Ndfip1	1.04418e-15	0.464423	0.805	0.656	2.78149e-11	5
Picalm	1.18224e-15	0.522215	0.514	0.332	3.14925e-11	5
Eed	1.31082e-15	0.368976	0.27	0.133	3.49176e-11	5
Jdp2	1.45763e-15	0.536715	0.203	0.091	3.88285e-11	5
Samhd1	1.49931e-15	0.33592	0.516	0.316	3.99386e-11	5
Fam3c	1.76256e-15	0.475808	0.213	0.098	4.69511e-11	5
H2-T23	2.63806e-15	0.500964	0.683	0.485	7.02726e-11	5
Sgms1	2.65958e-15	0.557911	0.217	0.101	7.0846e-11	5
Ucp2	2.97235e-15	0.416786	0.748	0.553	7.91776e-11	5
Dapp1	3.04321e-15	0.457118	0.183	0.078	8.10649e-11	5
Fkbp1a	3.28678e-15	0.418468	0.614	0.423	8.75532e-11	5
Gadd45b	3.32582e-15	0.328917	0.646	0.433	8.85933e-11	5
Tmbim4	3.84293e-15	0.37645	0.35	0.199	1.02368e-10	5
Coro1b	4.11407e-15	0.430152	0.343	0.193	1.09591e-10	5
Mapkapk2	4.2076e-15	0.49537	0.427	0.264	1.12082e-10	5
Rac1	4.7707e-15	0.435106	0.713	0.537	1.27082e-10	5
Rrad	5.17679e-15	0.449764	0.287	0.148	1.37899e-10	5
Actb	5.7032e-15	0.349272	0.98	0.973	1.51922e-10	5
Cst7	7.94654e-15	0.445126	0.278	0.142	2.1168e-10	5
H2-Ab1	1.04417e-14	0.794191	0.421	0.272	2.78147e-10	5
Sdcbp	1.25384e-14	0.429845	0.533	0.338	3.33999e-10	5
Rab11a	1.50949e-14	0.462579	0.364	0.212	4.02097e-10	5
Gstp3	1.66196e-14	0.331724	0.213	0.098	4.42714e-10	5
Syt11	1.78877e-14	0.279928	0.13	0.047	4.76494e-10	5
M6pr	1.92018e-14	0.451104	0.445	0.279	5.11496e-10	5
Raph1	2.2257e-14	0.401077	0.13	0.048	5.92881e-10	5
Agpat4	2.90715e-14	0.349588	0.274	0.142	7.74407e-10	5
Creb3l2	2.92015e-14	0.359245	0.118	0.041	7.77869e-10	5
Crlf3	2.99626e-14	0.381492	0.315	0.171	7.98145e-10	5
Faim	3.01767e-14	0.424523	0.171	0.074	8.03847e-10	5
Tbcb	3.38545e-14	0.267087	0.343	0.191	9.01816e-10	5
Plec	4.06267e-14	0.394857	0.417	0.253	1.08221e-09	5
Cdk6	4.13789e-14	0.483336	0.262	0.135	1.10225e-09	5
Dst	4.4779e-14	0.405922	0.146	0.058	1.19282e-09	5
Gbp3	4.56771e-14	0.403768	0.134	0.051	1.21675e-09	5
Ap2m1	4.58978e-14	0.284778	0.372	0.212	1.22262e-09	5
Pgk1	4.78725e-14	0.462294	0.571	0.381	1.27523e-09	5
Hif1a	4.8722e-14	0.35866	0.679	0.476	1.29786e-09	5
Phlda1	5.67291e-14	0.44682	0.514	0.329	1.51115e-09	5
Lcp1	6.56112e-14	0.393409	0.768	0.582	1.74775e-09	5
Hbs1l	6.88565e-14	0.368711	0.219	0.104	1.8342e-09	5
Mrps6	7.51342e-14	0.43772	0.457	0.283	2.00143e-09	5
Sytl2	7.97725e-14	0.341042	0.154	0.062	2.12498e-09	5
Cnpy2	9.16923e-14	0.274071	0.179	0.08	2.4425e-09	5
Ghitm	1.01263e-13	0.294924	0.421	0.248	2.69744e-09	5
Sdhb	1.03875e-13	0.300894	0.396	0.235	2.76703e-09	5
Edf1	1.1403e-13	0.421653	0.63	0.432	3.03754e-09	5
Trib1	1.33999e-13	0.52237	0.305	0.172	3.56947e-09	5
Gnb2	1.35424e-13	0.360091	0.579	0.394	3.60741e-09	5
Gnai2	1.37297e-13	0.384269	0.766	0.607	3.65731e-09	5
Grn	1.39248e-13	0.55503	0.348	0.207	3.70928e-09	5
2024-09-07	1.46035e-13	0.396319	0.441	0.272	3.89007e-09	5
Gabarap	1.67844e-13	0.399478	0.691	0.5	4.47104e-09	5
Chchd10	1.86242e-13	0.39837	0.159	0.068	4.96111e-09	5
Rhoa	1.98367e-13	0.372562	0.744	0.541	5.2841e-09	5
Egln3	2.12467e-13	0.311694	0.185	0.083	5.65969e-09	5
Adprh	2.88604e-13	0.381516	0.248	0.13	7.68784e-09	5
Cd274	2.91029e-13	0.439857	0.281	0.155	7.75244e-09	5
Dnajc1	2.96162e-13	0.544617	0.285	0.158	7.88915e-09	5
Ykt6	2.97628e-13	0.268922	0.181	0.08	7.92821e-09	5
Morrbid	2.98268e-13	0.457999	0.27	0.148	7.94525e-09	5
Znhit1	2.99377e-13	0.372143	0.264	0.141	7.97479e-09	5
Ralbp1	3.22225e-13	0.33529	0.297	0.164	8.58342e-09	5
Tmem131	3.31412e-13	0.385062	0.266	0.142	8.82815e-09	5
Ptprc	3.49708e-13	0.397426	0.793	0.603	9.31553e-09	5
Gpr65	5.03254e-13	0.31994	0.236	0.12	1.34057e-08	5
Ptms	5.45823e-13	0.447359	0.38	0.233	1.45396e-08	5
Vrk1	5.58807e-13	0.296804	0.193	0.09	1.48855e-08	5
Tdg	5.60633e-13	0.349511	0.146	0.06	1.49341e-08	5
Actg1	5.7379e-13	0.382984	0.945	0.906	1.52846e-08	5
Cnih4	6.62558e-13	0.327436	0.311	0.176	1.76492e-08	5
Mtmr3	7.05348e-13	0.340765	0.199	0.095	1.8789e-08	5
Pgam1	7.15655e-13	0.468414	0.535	0.351	1.90636e-08	5
Rap1a	7.30748e-13	0.378302	0.467	0.302	1.94657e-08	5
H2-D1	7.47052e-13	0.355533	0.957	0.926	1.99e-08	5
Dctn3	8.09097e-13	0.321259	0.409	0.251	2.15527e-08	5
Ergic3	8.48453e-13	0.42234	0.258	0.137	2.26011e-08	5
Lamtor5	8.97938e-13	0.292993	0.281	0.154	2.39193e-08	5
Ccnd2	9.13828e-13	0.415519	0.404	0.25	2.43425e-08	5
Wls	9.28775e-13	0.3431	0.179	0.082	2.47407e-08	5
Cited2	1.56229e-12	0.478291	0.492	0.324	4.16164e-08	5
Aip	1.56737e-12	0.319293	0.248	0.129	4.17517e-08	5
Anapc1	1.90315e-12	0.424023	0.134	0.055	5.06962e-08	5
Rap1gds1	2.02136e-12	0.355472	0.23	0.118	5.38451e-08	5
Ythdc1	2.21319e-12	0.404809	0.514	0.338	5.89549e-08	5
Mier1	2.25406e-12	0.341931	0.455	0.29	6.00437e-08	5
Ifngr1	2.48034e-12	0.339046	0.78	0.601	6.60713e-08	5
Npc2	2.62016e-12	0.422038	0.697	0.527	6.97959e-08	5
Rilpl2	2.62851e-12	0.412415	0.455	0.302	7.00181e-08	5
Cdkn1b	3.06019e-12	0.401481	0.372	0.228	8.15172e-08	5
P2ry10	3.35468e-12	0.496863	0.297	0.169	8.93618e-08	5
2210016F16Rik	3.38252e-12	0.338658	0.169	0.078	9.01035e-08	5
Cldnd1	4.62831e-12	0.342057	0.189	0.091	1.23289e-07	5
Slc2a1	4.91842e-12	0.292684	0.339	0.195	1.31017e-07	5
Clic1	5.28963e-12	0.364548	0.738	0.574	1.40905e-07	5
Il1b	5.42333e-12	0.525104	0.445	0.295	1.44467e-07	5
Reep5	5.63613e-12	0.402477	0.612	0.435	1.50135e-07	5
Arl6ip1	5.93372e-12	0.490022	0.634	0.462	1.58063e-07	5
Zfp53	6.03012e-12	0.310148	0.148	0.063	1.6063e-07	5
Serp1	6.23991e-12	0.45546	0.463	0.309	1.66219e-07	5
Lamtor4	6.53632e-12	0.438127	0.35	0.211	1.74114e-07	5
Mbd2	6.55728e-12	0.34463	0.585	0.404	1.74673e-07	5
Tmem30a	6.60026e-12	0.40255	0.35	0.214	1.75818e-07	5
Ncf4	6.72388e-12	0.480909	0.305	0.183	1.79111e-07	5
Vamp8	6.8194e-12	0.289581	0.52	0.338	1.81655e-07	5
Sh3bgrl	7.1489e-12	0.401625	0.319	0.19	1.90433e-07	5
Msi2	7.42372e-12	0.314406	0.228	0.117	1.97753e-07	5
Ifnar1	7.74437e-12	0.354854	0.281	0.157	2.06295e-07	5
Taok3	8.0295e-12	0.271328	0.25	0.133	2.1389e-07	5
Ccnd1	8.10975e-12	0.267684	0.128	0.053	2.16028e-07	5
Mpc1	8.1163e-12	0.273892	0.427	0.267	2.16202e-07	5
Tuba1a	8.37361e-12	0.374731	0.378	0.229	2.23056e-07	5
Bsg	8.41915e-12	0.413917	0.512	0.347	2.24269e-07	5
Vcp	8.87553e-12	0.353161	0.461	0.303	2.36426e-07	5
Rer1	9.23983e-12	0.262029	0.356	0.213	2.46131e-07	5
Lztfl1	9.3056e-12	0.270882	0.104	0.038	2.47883e-07	5
Tpm1	9.92172e-12	0.31145	0.148	0.064	2.64295e-07	5
Baz1b	1.00956e-11	0.370178	0.24	0.128	2.68928e-07	5
Psmc4	1.05476e-11	0.312174	0.256	0.139	2.80968e-07	5
Srpr	1.09507e-11	0.328751	0.362	0.22	2.91706e-07	5
Abracl	1.18998e-11	0.305431	0.6	0.413	3.16986e-07	5
Nt5c	1.20644e-11	0.426984	0.346	0.21	3.21372e-07	5
Ltb4r1	1.25484e-11	0.274939	0.258	0.139	3.34263e-07	5
Uqcr11	1.27175e-11	0.258894	0.476	0.308	3.38768e-07	5
Arid5b	1.28515e-11	0.345624	0.278	0.155	3.4234e-07	5
Rnh1	1.39058e-11	0.366387	0.382	0.237	3.70424e-07	5
Il10ra	1.40707e-11	0.353831	0.276	0.156	3.74814e-07	5
Glcci1	1.83364e-11	0.474427	0.181	0.088	4.88444e-07	5
Casp8	1.90472e-11	0.268684	0.246	0.133	5.07379e-07	5
Eif3c	2.0944e-11	0.281703	0.518	0.35	5.57906e-07	5
Arl4a	2.1282e-11	0.265693	0.234	0.122	5.6691e-07	5
Scyl2	2.18888e-11	0.400819	0.173	0.083	5.83073e-07	5
Zdhhc18	2.76495e-11	0.252354	0.327	0.191	7.36527e-07	5
Zgpat	2.79302e-11	0.265603	0.313	0.178	7.44004e-07	5
Cd80	3.0027e-11	0.3587	0.187	0.094	7.99859e-07	5
St3gal4	3.3719e-11	0.25776	0.181	0.087	8.98207e-07	5
Ifi27	3.40034e-11	0.331303	0.299	0.175	9.05783e-07	5
Cd53	3.80763e-11	0.379889	0.669	0.485	1.01428e-06	5
Stat3	4.30499e-11	0.414478	0.636	0.463	1.14676e-06	5
Kctd12	4.3136e-11	0.382836	0.246	0.137	1.14906e-06	5
Uqcrc1	4.35545e-11	0.315588	0.325	0.196	1.16021e-06	5
Entpd1	4.65337e-11	0.414983	0.201	0.105	1.23956e-06	5
Glmp	4.97583e-11	0.312684	0.283	0.164	1.32546e-06	5
Tmbim6	4.99086e-11	0.275869	0.657	0.481	1.32946e-06	5
Ywhae	5.12327e-11	0.325177	0.465	0.311	1.36474e-06	5
Spin1	5.8473e-11	0.393092	0.205	0.105	1.5576e-06	5
Ube2m	5.95261e-11	0.25402	0.36	0.221	1.58566e-06	5
Agfg1	6.57673e-11	0.291712	0.25	0.138	1.75191e-06	5
2024-09-09	6.99973e-11	0.267386	0.384	0.241	1.86459e-06	5
Rac2	7.00605e-11	0.327203	0.758	0.607	1.86627e-06	5
Sin3b	8.58452e-11	0.263671	0.394	0.25	2.28674e-06	5
Tsc22d4	9.70841e-11	0.409371	0.35	0.22	2.58613e-06	5
Eva1b	9.97029e-11	0.252117	0.266	0.15	2.65589e-06	5
Ahr	1.03942e-10	0.362854	0.23	0.126	2.76879e-06	5
Flii	1.10708e-10	0.254298	0.246	0.136	2.94903e-06	5
Atp6v0b	1.18528e-10	0.305526	0.482	0.325	3.15734e-06	5
Sri	1.44599e-10	0.375316	0.486	0.335	3.85184e-06	5
Adipor2	1.47286e-10	0.332403	0.303	0.179	3.9234e-06	5
Basp1	1.48428e-10	0.468037	0.384	0.247	3.95382e-06	5
Trim35	1.54793e-10	0.269067	0.124	0.053	4.12339e-06	5
Sema4b	1.58761e-10	0.309404	0.106	0.042	4.22909e-06	5
AA467197	1.73941e-10	0.538152	0.378	0.246	4.63343e-06	5
Lilrb4a	1.7449e-10	0.418384	0.443	0.301	4.64806e-06	5
Hivep1	1.80184e-10	0.290647	0.252	0.141	4.79974e-06	5
Akr1a1	1.81179e-10	0.339151	0.539	0.368	4.82625e-06	5
Sesn1	1.81248e-10	0.328043	0.152	0.07	4.82809e-06	5
Hist1h2ae	1.94204e-10	0.262951	0.124	0.053	5.17321e-06	5
Gorasp2	1.95287e-10	0.256999	0.24	0.132	5.20205e-06	5
Plaat3	2.04027e-10	0.350457	0.339	0.21	5.43487e-06	5
Anp32a	2.15451e-10	0.311212	0.502	0.352	5.73918e-06	5
Tpp1	2.31019e-10	0.320004	0.169	0.084	6.15388e-06	5
Adrm1	2.40428e-10	0.279558	0.281	0.165	6.40453e-06	5
Ppm1b	2.65921e-10	0.284151	0.189	0.096	7.08361e-06	5
Tox	2.69053e-10	0.310321	0.272	0.154	7.16703e-06	5
Runx1	2.75298e-10	0.299807	0.39	0.249	7.33338e-06	5
Sema4d	2.76675e-10	0.326937	0.37	0.236	7.37008e-06	5
Mea1	3.12196e-10	0.294387	0.283	0.167	8.31627e-06	5
Ube2f	3.22424e-10	0.267144	0.28	0.162	8.58874e-06	5
Prelid1	3.3205e-10	0.330703	0.593	0.424	8.84516e-06	5
Pgp	3.56119e-10	0.286557	0.177	0.089	9.48629e-06	5
Chd3	4.01397e-10	0.250992	0.285	0.163	1.06924e-05	5
Fbxo33	4.07027e-10	0.270254	0.201	0.106	1.08424e-05	5
Mrpl14	4.26689e-10	0.312318	0.27	0.16	1.13661e-05	5
Snx3	4.59295e-10	0.281932	0.49	0.331	1.22347e-05	5
Ndufb8	4.61919e-10	0.283621	0.445	0.301	1.23046e-05	5
Stap1	4.64052e-10	0.333446	0.152	0.073	1.23614e-05	5
Map4k1	4.6628e-10	0.39208	0.14	0.065	1.24208e-05	5
Rps27l	4.89902e-10	0.29196	0.453	0.303	1.305e-05	5
Reps1	5.24358e-10	0.352282	0.126	0.055	1.39678e-05	5
Mt2	5.25744e-10	0.484336	0.146	0.069	1.40048e-05	5
S100a10	5.29965e-10	0.372521	0.874	0.804	1.41172e-05	5
Slc9a3r1	5.44346e-10	0.387832	0.476	0.324	1.45003e-05	5
Dbndd2	5.58237e-10	0.301616	0.13	0.059	1.48703e-05	5
Dctn4	5.76323e-10	0.330056	0.248	0.14	1.53521e-05	5
Skap2	5.96365e-10	0.344114	0.211	0.117	1.5886e-05	5
Psma4	6.0047e-10	0.285705	0.305	0.188	1.59953e-05	5
Arf1	6.49663e-10	0.344249	0.543	0.392	1.73057e-05	5
Mia2	6.51442e-10	0.335106	0.278	0.164	1.73531e-05	5
Plp2	6.74904e-10	0.334586	0.459	0.312	1.79781e-05	5
H2-DMb1	6.90813e-10	0.361575	0.256	0.149	1.84019e-05	5
Spi1	7.07079e-10	0.370617	0.278	0.17	1.88352e-05	5
Cope	7.14709e-10	0.304683	0.398	0.262	1.90384e-05	5
Fnbp1	7.26844e-10	0.262712	0.467	0.31	1.93617e-05	5
Clec2d	8.00641e-10	0.333588	0.22	0.12	2.13275e-05	5
Mxd1	8.5765e-10	0.376929	0.413	0.272	2.28461e-05	5
Myl12b	8.90984e-10	0.344119	0.742	0.6	2.3734e-05	5
Gadd45g	9.29568e-10	0.374604	0.242	0.14	2.47618e-05	5
Ube2e3	9.83414e-10	0.30574	0.161	0.08	2.61962e-05	5
Casp6	1.05259e-09	0.251345	0.132	0.06	2.80388e-05	5
Spcs1	1.23216e-09	0.273197	0.504	0.348	3.28222e-05	5
Psme2	1.27213e-09	0.338522	0.583	0.43	3.38871e-05	5
Itpk1	1.32399e-09	0.252438	0.183	0.094	3.52684e-05	5
Mrpl54	1.3999e-09	0.279067	0.352	0.224	3.72905e-05	5
Gfpt1	1.40605e-09	0.267907	0.15	0.073	3.74543e-05	5
Rhog	1.50894e-09	0.257228	0.6	0.437	4.01951e-05	5
Tctex1d2	1.51229e-09	0.371702	0.148	0.073	4.02844e-05	5
Sacm1l	1.69431e-09	0.264718	0.159	0.078	4.5133e-05	5
Mrpl33	1.74144e-09	0.282083	0.5	0.348	4.63885e-05	5
Sptbn1	1.8793e-09	0.334542	0.254	0.149	5.00609e-05	5
2310011J03Rik	2.19348e-09	0.29696	0.167	0.085	5.84298e-05	5
Gimap8	2.20862e-09	0.322756	0.165	0.083	5.88333e-05	5
Psma3	2.31963e-09	0.265821	0.502	0.348	6.17904e-05	5
Irf8	2.417e-09	0.2723	0.246	0.144	6.43842e-05	5
Fam173a	2.50962e-09	0.274267	0.289	0.175	6.68512e-05	5
Cast	2.62833e-09	0.2873	0.374	0.245	7.00135e-05	5
Srp14	2.65609e-09	0.28137	0.467	0.317	7.07529e-05	5
Ctsh	2.94143e-09	0.362716	0.313	0.197	7.83539e-05	5
Psenen	2.9979e-09	0.323598	0.508	0.362	7.9858e-05	5
Slc1a5	3.00207e-09	0.289786	0.335	0.21	7.99692e-05	5
Dnajb12	3.15103e-09	0.317093	0.1	0.041	8.39372e-05	5
Bclaf3	3.30701e-09	0.327281	0.11	0.047	8.8092e-05	5
Arrdc1	3.39554e-09	0.396098	0.165	0.086	9.04505e-05	5
Zmiz2	3.49757e-09	0.285008	0.159	0.08	9.31683e-05	5
Phlpp1	3.68556e-09	0.384932	0.159	0.082	9.81758e-05	5
Napsa	3.70675e-09	0.437536	0.24	0.143	9.87403e-05	5
Rbms1	3.73046e-09	0.299293	0.459	0.316	9.93721e-05	5
Adora2a	3.94497e-09	0.25976	0.11	0.048	0.000105086	5
Ubl3	4.02739e-09	0.286963	0.5	0.352	0.000107282	5
Cap1	4.11941e-09	0.330922	0.433	0.297	0.000109733	5
Lmbrd1	4.20231e-09	0.330218	0.195	0.106	0.000111941	5
Snx2	4.31976e-09	0.33228	0.28	0.17	0.00011507	5
Kdm2b	4.36135e-09	0.376769	0.356	0.23	0.000116178	5
Elk3	4.37715e-09	0.304629	0.211	0.118	0.000116599	5
Ubald2	4.45236e-09	0.302213	0.654	0.49	0.000118602	5
Rabgap1l	4.57489e-09	0.3883	0.301	0.186	0.000121866	5
Ncoa4	4.59051e-09	0.316334	0.163	0.084	0.000122282	5
Cops4	4.83365e-09	0.268353	0.179	0.095	0.000128759	5
Unc119	5.54575e-09	0.416872	0.226	0.131	0.000147728	5
St8sia4	5.59753e-09	0.284618	0.217	0.122	0.000149107	5
Wdr1	5.62283e-09	0.27059	0.38	0.251	0.000149781	5
Vdac2	5.69867e-09	0.332008	0.402	0.27	0.000151801	5
Itgb2	6.15276e-09	0.299801	0.47	0.326	0.000163897	5
H2-M3	6.31252e-09	0.270132	0.183	0.098	0.000168153	5
Lgals1	6.38757e-09	0.382568	0.843	0.779	0.000170152	5
Phyh	6.53648e-09	0.273139	0.13	0.061	0.000174119	5
Tax1bp1	6.69854e-09	0.275347	0.657	0.488	0.000178436	5
Ppp2ca	6.91529e-09	0.274919	0.549	0.386	0.00018421	5
Actr3	6.92718e-09	0.348288	0.624	0.475	0.000184526	5
Atox1	7.07232e-09	0.382001	0.594	0.452	0.000188392	5
Spg21	7.41751e-09	0.289446	0.23	0.134	0.000197588	5
Isg15	8.00879e-09	0.47704	0.356	0.234	0.000213338	5
Atp6v0c	9.3389e-09	0.351523	0.679	0.531	0.00024877	5
Cflar	9.58851e-09	0.312969	0.337	0.219	0.000255419	5
Camk2d	1.07826e-08	0.285359	0.222	0.128	0.000287228	5
Snx5	1.09976e-08	0.317762	0.352	0.232	0.000292954	5
Dnajc9	1.10842e-08	0.421673	0.179	0.097	0.000295262	5
Tes	1.17702e-08	0.276273	0.5	0.35	0.000313535	5
Snhg15	1.23574e-08	0.343949	0.23	0.133	0.000329175	5
Esd	1.30617e-08	0.324281	0.398	0.27	0.000347937	5
Becn1	1.54028e-08	0.274739	0.244	0.146	0.000410299	5
Ube2n	1.70216e-08	0.270342	0.297	0.189	0.000453422	5
Zmiz1	1.71518e-08	0.26352	0.339	0.223	0.000456889	5
Arpc4	1.75819e-08	0.253687	0.565	0.403	0.000468348	5
Pde4d	1.78379e-08	0.378283	0.305	0.197	0.000475166	5
Ptprj	1.83193e-08	0.438169	0.219	0.128	0.000487989	5
Bmt2	2.18617e-08	0.300378	0.138	0.069	0.000582353	5
Bax	2.2865e-08	0.26014	0.433	0.302	0.000609078	5
Cct8	2.38938e-08	0.294231	0.297	0.19	0.000636484	5
Glud1	2.64895e-08	0.258218	0.474	0.333	0.000705627	5
Ifih1	2.65082e-08	0.334965	0.136	0.068	0.000706125	5
Rps6ka1	2.78202e-08	0.252595	0.173	0.094	0.000741076	5
Wasf2	2.88385e-08	0.30005	0.425	0.295	0.0007682	5
H2-DMa	3.15814e-08	0.375198	0.307	0.203	0.000841265	5
Atp6v1f	3.28105e-08	0.294301	0.63	0.47	0.000874005	5
Atp6v1g1	3.38088e-08	0.299712	0.486	0.35	0.0009006	5
Csf2rb	3.38963e-08	0.395571	0.311	0.209	0.00090293	5
Lig1	3.51543e-08	0.298178	0.106	0.048	0.000936439	5
Trf	3.64372e-08	0.297321	0.23	0.137	0.000970614	5
Cltc	3.87817e-08	0.272044	0.398	0.268	0.00103307	5
Ubash3b	4.0055e-08	0.322232	0.228	0.135	0.00106698	5
[truncated: 3,198 more rows]
