# Supplementary material for: Immunological dynamics in orthotopic compared with subcutaneous murine models of HPV-positive oropharyngeal cancer
Source: Dis Model Mech. 2025 Dec 5;18(12):dmm052311. doi: 10.1242/dmm.052311 (PMC12746710; doi:10.1242/dmm.052311)
Supplement: Table S4. — Differentially Expressed Genes Across T Cell Clusters in Human scRNA-seq (Related to Fig. 2) [file dmm-18-052311-TableS4.xlsx]

## Sheet: 4_DEGs in T Cells of Human
Supplementary Table 4. Differentially Expressed Genes Across T Cell Clusters in Human scRNA-seq (Related to Figure 2)
gene	p_val	avg_log2FC	pct.1	pct.2	p_val_adj	cluster
GZMK	0	2.35015	0.762	0.215	0	0
CXCR4	0	1.31701	0.966	0.804	0	0
RPL27A	1.15093e-283	0.596004	0.997	0.992	6.98408e-279	0
ANXA1	3.16205e-276	1.84737	0.746	0.412	1.9188e-271	0
RPLP2	6.53076e-221	0.537126	0.998	0.996	3.963e-216	0
RPS27	1.2972e-219	0.450865	1	0.999	7.87168e-215	0
RPS29	4.04469e-214	0.458387	1	0.998	2.4544e-209	0
CST7	3.29752e-207	1.05564	0.872	0.689	2.001e-202	0
YPEL5	4.2149e-205	1.18478	0.835	0.684	2.55768e-200	0
RPL13A	2.78311e-194	0.439801	0.999	0.998	1.68885e-189	0
GPR183	4.50064e-177	1.67166	0.6	0.34	2.73108e-172	0
RPL10	1.14884e-176	0.37336	0.999	1	6.97137e-172	0
RPL41	1.35931e-174	0.369749	1	0.999	8.24854e-170	0
RPS14	2.07937e-174	0.419516	0.997	0.998	1.26181e-169	0
TUBA4A	5.70004e-167	1.69884	0.644	0.439	3.4589e-162	0
LITAF	7.41944e-167	1.27313	0.691	0.475	4.50227e-162	0
ITM2C	6.46319e-164	1.59335	0.548	0.279	3.92199e-159	0
CCL5	4.44021e-160	0.634326	0.98	0.626	2.69441e-155	0
RPL23A	2.57135e-153	0.439436	0.998	0.993	1.56035e-148	0
NKG7	3.07797e-152	0.622164	0.896	0.56	1.86777e-147	0
RPL39	1.09608e-149	0.397968	0.998	0.995	6.65125e-145	0
LDHA	3.46073e-149	0.798978	0.912	0.847	2.10004e-144	0
RPL13	2.25993e-147	0.394613	0.999	0.998	1.37137e-142	0
RPL28	1.6802e-143	0.369132	0.999	0.998	1.01958e-138	0
CD44	1.56658e-138	0.894616	0.826	0.718	9.5063e-134	0
RPS12	2.40349e-134	0.436912	0.999	0.996	1.45849e-129	0
RPS15A	2.27162e-112	0.346968	0.999	0.998	1.37846e-107	0
LMNA	7.68448e-110	1.1061	0.684	0.5	4.6631e-105	0
RPS3	2.43869e-107	0.344452	0.995	0.996	1.47984e-102	0
RPS18	3.23836e-97	0.322182	1	0.997	1.9651e-92	0
MALAT1	7.31363e-93	0.315584	1	1	4.43806e-88	0
RPS25	3.39501e-90	0.377069	0.991	0.986	2.06016e-85	0
RPL38	3.76696e-88	0.41585	0.963	0.958	2.28586e-83	0
RPL31	1.34419e-86	0.332913	0.988	0.989	8.15683e-82	0
LYAR	1.75296e-85	1.70496	0.353	0.187	1.06373e-80	0
RPL35A	5.16111e-82	0.296566	0.991	0.992	3.13186e-77	0
RPL3	4.21113e-81	0.327892	0.997	0.996	2.5554e-76	0
MYADM	5.99032e-79	1.56608	0.389	0.224	3.63505e-74	0
RPS28	2.6525e-73	0.284528	0.997	0.995	1.60959e-68	0
MT-ND3	2.86306e-72	0.456208	0.949	0.928	1.73736e-67	0
CD8A	4.20722e-69	0.606016	0.673	0.451	2.55302e-64	0
FAM177A1	5.46059e-67	0.987354	0.601	0.516	3.31359e-62	0
MT-ND2	1.8939e-64	0.426865	0.978	0.972	1.14925e-59	0
RPS10	7.54371e-61	0.399974	0.946	0.947	4.57767e-56	0
TRAT1	2.97599e-59	1.12015	0.459	0.316	1.80589e-54	0
LEPROTL1	6.98243e-59	0.580222	0.772	0.725	4.23708e-54	0
GZMM	7.28934e-59	0.966144	0.536	0.411	4.42332e-54	0
EIF1	8.97546e-59	0.294123	0.995	0.995	5.44649e-54	0
GZMH	5.00977e-56	0.754105	0.576	0.409	3.04003e-51	0
ZFP36L2	9.93869e-56	0.674904	0.744	0.673	6.03099e-51	0
FAU	1.42519e-55	0.26128	0.985	0.988	8.64832e-51	0
RPL30	2.92089e-55	0.280152	0.987	0.987	1.77246e-50	0
RPL36	6.18668e-55	0.252991	0.991	0.99	3.7542e-50	0
PIK3R1	9.51011e-54	1.33602	0.332	0.2	5.77092e-49	0
CCL4	1.50844e-53	0.748475	0.555	0.398	9.15352e-49	0
ZFP36	1.02143e-49	0.675207	0.752	0.693	6.19824e-45	0
MT-CYB	1.55514e-49	0.360012	0.957	0.942	9.4369e-45	0
FOS	8.13643e-49	1.2434	0.476	0.367	4.93735e-44	0
VIM	2.20566e-48	0.544152	0.886	0.826	1.33844e-43	0
H3F3B	1.09355e-47	0.33524	0.986	0.984	6.63585e-43	0
RPS16	2.47558e-45	0.257804	0.991	0.99	1.50223e-40	0
RPL14	4.33942e-45	0.268748	0.967	0.978	2.63325e-40	0
MT-ND1	2.36333e-41	0.369919	0.928	0.926	1.43411e-36	0
CD8B	3.01169e-41	0.598281	0.529	0.381	1.82756e-36	0
RGCC	1.90794e-40	0.890918	0.623	0.571	1.15778e-35	0
CCR7	1.54308e-39	1.0526	0.302	0.186	9.36372e-35	0
TGFB1	1.62714e-39	1.09644	0.441	0.355	9.87381e-35	0
IER2	2.28371e-39	0.894379	0.54	0.469	1.3858e-34	0
SRSF2	4.60112e-38	0.533878	0.748	0.738	2.79205e-33	0
MT-CO3	4.28893e-37	0.272132	0.987	0.966	2.60261e-32	0
ADGRE5	1.56752e-36	0.878553	0.476	0.389	9.51201e-32	0
NR4A2	3.07723e-34	0.637822	0.51	0.407	1.86732e-29	0
TRGC2	3.48572e-33	0.846294	0.311	0.197	2.1152e-28	0
RPL36A	1.24604e-32	0.382718	0.821	0.836	7.56122e-28	0
RNF125	1.76343e-32	1.32155	0.258	0.165	1.07009e-27	0
BTG1	3.19898e-32	0.292296	0.97	0.975	1.94121e-27	0
SELK	4.62192e-32	0.477153	0.723	0.734	2.80467e-27	0
TNFAIP3	7.92896e-32	0.505043	0.708	0.674	4.81145e-27	0
RPS21	1.58901e-31	0.264432	0.943	0.949	9.6424e-27	0
SRSF7	7.73864e-31	0.4702	0.77	0.768	4.69596e-26	0
KLF6	2.01354e-30	0.560263	0.709	0.679	1.22186e-25	0
SARAF	1.7136e-29	0.290332	0.9	0.921	1.03985e-24	0
JMJD6	3.62404e-29	1.02346	0.359	0.277	2.19914e-24	0
FOSB	4.35769e-29	1.11469	0.353	0.266	2.64433e-24	0
DUSP2	7.93484e-28	0.601995	0.623	0.575	4.81502e-23	0
CRIP1	1.1428e-27	0.685292	0.668	0.643	6.93476e-23	0
JUND	1.21092e-27	0.786981	0.505	0.465	7.34812e-23	0
CMC1	8.92022e-27	1.26232	0.321	0.245	5.41297e-22	0
PPP2R5C	1.78184e-25	0.627292	0.566	0.542	1.08126e-20	0
DNAJB6	2.81684e-25	0.470706	0.664	0.658	1.70931e-20	0
AKNA	3.04343e-24	0.804149	0.44	0.379	1.84681e-19	0
CD99	8.24882e-24	0.381651	0.73	0.71	5.00555e-19	0
GAS5	2.16312e-23	0.569562	0.483	0.395	1.31263e-18	0
S100A10	3.09767e-23	0.542292	0.671	0.664	1.87973e-18	0
MCL1	7.62288e-23	0.527678	0.672	0.689	4.62572e-18	0
FYN	2.03295e-22	0.459668	0.649	0.645	1.23363e-17	0
CALM2	1.62334e-20	0.314967	0.866	0.887	9.85073e-16	0
IDS	1.80477e-20	0.659217	0.484	0.449	1.09517e-15	0
CD69	2.71562e-20	0.667403	0.481	0.428	1.64789e-15	0
MT-RNR2	4.13447e-20	0.502618	0.691	0.586	2.50888e-15	0
SRRT	6.6378e-19	1.1411	0.27	0.206	4.02795e-14	0
MT-ATP6	2.33277e-18	0.250689	0.922	0.934	1.41557e-13	0
IFRD1	1.57066e-17	0.997641	0.33	0.276	9.53108e-13	0
RARRES3	2.99203e-17	0.326983	0.639	0.599	1.81563e-12	0
RP11-138A9.1	1.57079e-16	0.553905	0.498	0.462	9.53185e-12	0
CLEC2B	1.60501e-16	0.448629	0.514	0.461	9.73949e-12	0
SNHG6	1.75262e-15	0.663629	0.363	0.304	1.06352e-10	0
EZR	3.74156e-15	0.48263	0.625	0.649	2.27045e-10	0
HSPA5	1.93397e-14	0.464236	0.532	0.52	1.17357e-09	0
SKIL	2.08481e-14	0.967164	0.251	0.197	1.2651e-09	0
CD55	1.19977e-13	0.837875	0.272	0.218	7.28046e-09	0
CCL4L2	1.23537e-13	0.324294	0.315	0.25	7.49648e-09	0
PDCD4	3.09323e-13	0.535174	0.486	0.463	1.87703e-08	0
APMAP	1.05058e-12	0.832764	0.302	0.258	6.37514e-08	0
CXCR3	1.57114e-12	0.873766	0.324	0.286	9.53398e-08	0
MT-RNR1	2.89092e-12	0.446379	0.54	0.474	1.75427e-07	0
PDE4B	1.29345e-11	0.698631	0.319	0.277	7.84891e-07	0
GUK1	1.32552e-11	0.30867	0.684	0.728	8.04351e-07	0
APOBEC3G	1.92682e-11	0.443553	0.491	0.464	1.16923e-06	0
CCL3L3	1.96695e-11	0.503025	0.266	0.208	1.19359e-06	0
STAT4	2.09178e-11	0.778481	0.307	0.267	1.26933e-06	0
SLC2A3	4.10709e-11	0.717782	0.328	0.292	2.49227e-06	0
RUNX3	4.76529e-11	0.598308	0.428	0.412	2.89167e-06	0
SERTAD1	6.95309e-11	0.897389	0.283	0.246	4.21927e-06	0
SRSF3	1.09545e-10	0.340467	0.673	0.692	6.64743e-06	0
GLIPR2	8.11334e-10	0.882573	0.25	0.213	4.92334e-05	0
PLP2	1.70996e-09	0.389766	0.533	0.53	0.000103764	0
ARL4A	4.19465e-09	0.832787	0.25	0.214	0.00025454	0
YWHAZ	6.32682e-09	0.317426	0.615	0.662	0.000383924	0
MIAT	6.848e-09	0.728159	0.271	0.235	0.00041555	0
LRRC75A-AS1	9.72571e-09	0.34342	0.433	0.388	0.000590176	0
NEAT1	1.39073e-08	0.462175	0.623	0.639	0.000843925	0
NAA50	1.41536e-08	0.636625	0.37	0.355	0.000858867	0
OASL	3.00898e-08	0.56934	0.329	0.297	0.00182591	0
PRF1	5.90235e-08	0.357183	0.435	0.406	0.00358167	0
CCNL1	5.91752e-08	0.527378	0.442	0.452	0.00359087	0
EIF4A2	9.74434e-08	0.346965	0.586	0.622	0.00591306	0
SLC7A5	4.82361e-07	0.469724	0.415	0.401	0.0292706	0
NDUFS5	6.19112e-07	0.256189	0.702	0.766	0.037569	0
CD48	7.16353e-07	0.39333	0.495	0.512	0.0434697	0
SLC38A1	2.65814e-06	0.637882	0.315	0.303	0.161301	0
SERP1	1.11845e-05	0.329046	0.566	0.628	0.678701	0
FTH1	1.17225e-05	0.291868	0.983	0.992	0.711346	0
ZEB2	1.38338e-05	0.572289	0.266	0.242	0.839463	0
ORAI1	1.50775e-05	0.634457	0.266	0.249	0.914932	0
WIPF1	2.72004e-05	0.305482	0.532	0.569	1	0
ATP1A1	2.75842e-05	0.565242	0.343	0.344	1	0
EIF1AX	3.1477e-05	0.601166	0.361	0.369	1	0
UBE2S	6.18487e-05	0.658371	0.306	0.3	1	0
RPL17	7.28883e-05	0.262452	0.604	0.667	1	0
GYG1	9.99713e-05	0.551887	0.287	0.276	1	0
GIMAP7	0.000150983	0.531509	0.308	0.295	1	0
GNLY	0.000187042	0.26531	0.374	0.358	1	0
SDCBP	0.000207797	0.414726	0.488	0.515	1	0
DUSP1	0.000273446	0.302217	0.53	0.541	1	0
ARID5A	0.000312687	0.306263	0.45	0.465	1	0
RP11-138A9.2	0.000324903	0.481872	0.344	0.337	1	0
CSRNP1	0.000451151	0.565311	0.293	0.286	1	0
CLDND1	0.000602791	0.422481	0.434	0.465	1	0
GABARAPL1	0.000723725	0.395687	0.351	0.346	1	0
FOSL2	0.000918368	0.422008	0.337	0.334	1	0
ARL4C	0.00145411	0.4816	0.37	0.386	1	0
EML4	0.0016048	0.45651	0.36	0.374	1	0
MGAT4A	0.00172175	0.479031	0.255	0.243	1	0
C12orf75	0.00264566	0.439188	0.325	0.324	1	0
DDX3X	0.00306064	0.44836	0.358	0.373	1	0
ISCA1	0.00639773	0.475052	0.291	0.291	1	0
CDC42SE2	0.00670877	0.326195	0.489	0.545	1	0
HMGA1	0.00849526	0.481514	0.27	0.27	1	0
LTB	0	2.73488	0.9	0.338	0	1
TNFRSF4	0	2.78633	0.766	0.225	0	1
FOXP3	0	3.06533	0.584	0.085	0	1
IL2RA	0	3.19354	0.609	0.111	0	1
TNFRSF18	0	1.89289	0.796	0.364	0	1
LAIR2	0	2.56302	0.565	0.135	0	1
BATF	0	1.63613	0.825	0.459	0	1
IL1R2	0	3.5129	0.411	0.051	0	1
IL32	0	1.11039	0.997	0.97	0	1
SAT1	8.10244e-278	1.41348	0.887	0.653	4.91672e-273	1
AC133644.2	2.21897e-270	2.10245	0.57	0.208	1.34651e-265	1
MAGEH1	6.91568e-258	2.6535	0.434	0.12	4.19657e-253	1
S100A4	1.6771e-235	0.931031	0.974	0.876	1.0177e-230	1
TBC1D4	6.74954e-229	2.10096	0.44	0.131	4.09576e-224	1
AC017002.1	1.64687e-218	2.77928	0.316	0.068	9.99352e-214	1
HTATIP2	1.03328e-217	2.03283	0.484	0.172	6.27014e-213	1
CARD16	1.54941e-208	1.3875	0.765	0.481	9.40214e-204	1
PBXIP1	1.84664e-198	1.41134	0.672	0.344	1.12058e-193	1
ICOS	6.75923e-178	1.27097	0.698	0.385	4.10164e-173	1
TMEM173	1.07695e-174	1.6067	0.505	0.212	6.53513e-170	1
MIR4435-2HG	7.03996e-174	1.59265	0.563	0.27	4.27199e-169	1
GLRX	7.78926e-174	1.76323	0.526	0.243	4.72668e-169	1
DNPH1	6.99194e-168	1.25417	0.685	0.399	4.24285e-163	1
CORO1B	1.78263e-167	1.30974	0.654	0.351	1.08174e-162	1
CD4	1.36985e-162	1.92294	0.354	0.111	8.31254e-158	1
CD27	8.99419e-162	0.998007	0.783	0.481	5.45785e-157	1
ICA1	1.423e-160	2.16992	0.301	0.081	8.63508e-156	1
TNFRSF1B	1.79843e-157	1.2246	0.74	0.489	1.09132e-152	1
SELL	1.28371e-155	1.6554	0.453	0.185	7.7898e-151	1
HS3ST3B1	1.48701e-153	2.48504	0.25	0.058	9.02349e-149	1
GADD45A	3.6492e-151	1.90048	0.404	0.153	2.21441e-146	1
PIM2	2.65457e-149	1.57254	0.488	0.216	1.61084e-144	1
GK	1.71798e-140	2.03873	0.313	0.1	1.0425e-135	1
BIRC3	1.58408e-138	0.96911	0.829	0.58	9.61249e-134	1
CRADD	8.46441e-134	2.34805	0.258	0.071	5.13637e-129	1
UGP2	2.73708e-130	1.41138	0.541	0.289	1.66092e-125	1
HPGD	8.85363e-129	2.2318	0.28	0.086	5.37256e-124	1
CTLA4	1.14313e-128	1.40174	0.483	0.229	6.93674e-124	1
SPOCK2	3.1187e-123	0.793096	0.822	0.59	1.89249e-118	1
FCMR	6.57353e-121	1.80156	0.324	0.118	3.98895e-116	1
ARID5B	2.41501e-114	1.10988	0.631	0.381	1.46548e-109	1
RHOH	1.54256e-110	0.957056	0.703	0.466	9.36055e-106	1
TMSB10	1.57185e-108	0.452349	0.994	0.992	9.53828e-104	1
GBP2	7.03763e-108	1.11764	0.615	0.388	4.27058e-103	1
UCP2	2.76928e-104	1.00966	0.696	0.492	1.68046e-99	1
CD79B	6.99834e-102	1.72836	0.287	0.105	4.24673e-97	1
PMAIP1	1.45961e-96	0.929833	0.617	0.377	8.85723e-92	1
GPX1	4.68427e-94	1.05723	0.564	0.347	2.84251e-89	1
FXYD5	5.95885e-94	0.668974	0.855	0.695	3.61595e-89	1
NFKBIA	7.93086e-93	0.867739	0.737	0.529	4.8126e-88	1
CD28	9.87788e-90	1.23364	0.386	0.182	5.9941e-85	1
RHOG	2.79041e-87	0.826905	0.697	0.517	1.69328e-82	1
LINC00152	7.00054e-87	0.893567	0.729	0.542	4.24807e-82	1
EEF2	9.68387e-84	0.519465	0.933	0.87	5.87637e-79	1
ARPC1B	1.67016e-83	0.564351	0.886	0.759	1.01348e-78	1
TNFRSF9	1.02313e-82	1.08885	0.419	0.212	6.20857e-78	1
IL7R	5.7645e-82	1.02199	0.469	0.255	3.49801e-77	1
ICAM2	6.38054e-81	1.69249	0.255	0.099	3.87184e-76	1
PRDX2	8.81912e-80	0.902923	0.581	0.372	5.35162e-75	1
LMNA	1.27792e-76	0.81594	0.706	0.497	7.7547e-72	1
FTH1	1.45443e-74	0.425186	0.993	0.989	8.82574e-70	1
SATB1	3.39511e-74	1.25999	0.354	0.174	2.06022e-69	1
PKM	2.69034e-73	0.846807	0.805	0.667	1.63255e-68	1
TNFRSF25	2.80175e-73	1.02059	0.443	0.246	1.70016e-68	1
MAF	1.71234e-70	1.04531	0.364	0.18	1.03908e-65	1
CYTIP	1.07981e-68	0.667993	0.743	0.587	6.55248e-64	1
TRAF3	6.72389e-68	1.32469	0.306	0.146	4.08019e-63	1
RAP1A	8.20015e-68	0.765547	0.638	0.459	4.97602e-63	1
UBE2B	8.39759e-68	0.66742	0.759	0.591	5.09583e-63	1
CMTM7	5.95222e-67	1.07131	0.424	0.244	3.61192e-62	1
RHBDD2	4.63568e-65	0.872996	0.549	0.369	2.81302e-60	1
CUTA	2.45383e-64	0.73088	0.658	0.49	1.48903e-59	1
ARL6IP5	3.99874e-64	0.589455	0.774	0.63	2.42652e-59	1
TNIP1	1.28001e-62	0.90263	0.516	0.335	7.76738e-58	1
ZBTB32	6.06916e-62	1.25262	0.295	0.142	3.68289e-57	1
CD59	2.65673e-61	1.07638	0.334	0.172	1.61216e-56	1
STAM	3.04864e-61	1.34138	0.254	0.114	1.84997e-56	1
MALAT1	1.29503e-60	0.352673	0.999	1	7.85851e-56	1
CNIH1	1.51789e-59	1.06556	0.433	0.263	9.21088e-55	1
DUSP16	2.48644e-59	1.01585	0.371	0.202	1.50882e-54	1
ENO1	8.97456e-59	0.593131	0.855	0.743	5.44595e-54	1
GBP5	1.43934e-58	1.04	0.357	0.194	8.73423e-54	1
TRAC	2.21594e-58	0.426997	0.974	0.92	1.34468e-53	1
YWHAB	2.64094e-57	0.535163	0.817	0.696	1.60257e-52	1
RPS27L	3.04053e-57	0.700408	0.698	0.543	1.84506e-52	1
NINJ2	4.05447e-57	1.34056	0.26	0.124	2.46034e-52	1
SAMHD1	1.00882e-56	1.39875	0.262	0.126	6.12171e-52	1
SOD1	1.07744e-55	0.505098	0.872	0.766	6.53815e-51	1
TIGIT	8.69334e-55	0.498442	0.806	0.647	5.27529e-50	1
ZC3H12D	2.64788e-54	1.2314	0.263	0.126	1.60679e-49	1
CACYBP	6.69349e-54	0.666533	0.673	0.51	4.06175e-49	1
UXS1	9.21792e-54	1.22797	0.279	0.14	5.59362e-49	1
CTSC	2.26917e-53	0.698335	0.652	0.499	1.37698e-48	1
PHLDA1	5.09595e-52	0.729845	0.556	0.38	3.09232e-47	1
NPC2	1.49634e-50	1.09866	0.297	0.157	9.08011e-46	1
ARHGDIB	1.52391e-50	0.324244	0.968	0.932	9.24737e-46	1
CIRBP	3.41905e-49	0.409509	0.888	0.794	2.07475e-44	1
ADI1	3.19018e-47	1.11535	0.31	0.174	1.93587e-42	1
NDFIP1	3.81654e-47	0.671943	0.575	0.423	2.31595e-42	1
IL12RB1	6.64329e-47	0.968551	0.318	0.176	4.03128e-42	1
PMVK	8.88817e-46	1.00705	0.4	0.259	5.39352e-41	1
NAMPT	1.33271e-43	0.758341	0.459	0.309	8.08714e-39	1
TPP1	3.03686e-43	1.07171	0.265	0.14	1.84283e-38	1
LAYN	1.80982e-42	0.700892	0.361	0.212	1.09824e-37	1
RORA	7.06421e-42	0.717318	0.427	0.271	4.2867e-37	1
H3F3A	7.27702e-42	0.322914	0.938	0.872	4.41584e-37	1
CASP1	1.72204e-41	0.83091	0.405	0.258	1.04497e-36	1
SEC11C	2.99242e-41	0.716509	0.487	0.346	1.81586e-36	1
ATOX1	6.33807e-41	0.9491	0.347	0.216	3.84607e-36	1
CMTM6	7.99284e-41	0.842997	0.454	0.314	4.85021e-36	1
IL2RG	1.25578e-40	0.438068	0.835	0.756	7.62031e-36	1
CCM2	5.44378e-40	1.01492	0.292	0.169	3.3034e-35	1
CFLAR	9.61286e-40	0.767712	0.535	0.406	5.83327e-35	1
ACTB	2.19598e-39	0.279938	0.999	0.998	1.33257e-34	1
TYMP	2.7774e-39	0.600545	0.669	0.552	1.68538e-34	1
CAST	2.19023e-38	0.713918	0.433	0.291	1.32908e-33	1
CXCR6	2.7573e-38	0.555437	0.583	0.42	1.67319e-33	1
CD2	7.5481e-38	0.399516	0.89	0.819	4.58034e-33	1
ISOC1	2.28395e-37	1.00883	0.254	0.139	1.38595e-32	1
GMFG	1.6346e-36	0.410361	0.794	0.687	9.91907e-32	1
AKIRIN2	3.45746e-36	0.747344	0.423	0.289	2.09805e-31	1
SYNGR2	8.41281e-36	0.934279	0.415	0.288	5.10506e-31	1
IL2RB	1.20085e-35	0.604038	0.578	0.446	7.287e-31	1
RAB11FIP1	2.18183e-35	0.989572	0.273	0.159	1.32398e-30	1
TTC39C	2.75659e-35	0.829341	0.399	0.273	1.67275e-30	1
FOXN3	3.92916e-35	0.909315	0.293	0.174	2.38429e-30	1
SOCS3	1.61986e-34	0.789895	0.35	0.22	9.82965e-30	1
FAS	2.82744e-34	0.903012	0.322	0.202	1.71575e-29	1
MYL6	3.90967e-34	0.269743	0.974	0.955	2.37246e-29	1
SFT2D1	4.55251e-34	0.697046	0.414	0.282	2.76255e-29	1
GATA3	5.73388e-34	0.845198	0.377	0.25	3.47943e-29	1
HERPUD1	1.15031e-33	0.506232	0.727	0.615	6.98029e-29	1
CALM3	1.8974e-33	0.399198	0.726	0.588	1.15138e-28	1
CD5	1.85338e-32	0.749777	0.386	0.261	1.12467e-27	1
TRAF1	1.86161e-32	0.900823	0.309	0.193	1.12966e-27	1
TNFRSF14	2.3945e-32	0.760074	0.386	0.261	1.45303e-27	1
SMAP2	3.23919e-32	0.740238	0.38	0.257	1.96561e-27	1
AC002331.1	3.60168e-31	0.616209	0.325	0.199	2.18557e-26	1
RNASET2	3.77738e-31	0.578617	0.517	0.386	2.29219e-26	1
ACTG1	7.60992e-31	0.251417	0.953	0.915	4.61785e-26	1
CD247	1.45015e-30	0.477596	0.602	0.471	8.79979e-26	1
PABPC1	1.47214e-30	0.292755	0.904	0.845	8.93325e-26	1
2025-09-06	1.62801e-30	0.545122	0.541	0.413	9.87906e-26	1
SH3BGRL	2.3696e-30	0.544529	0.57	0.458	1.43792e-25	1
UBE2D2	2.7693e-30	0.445435	0.659	0.54	1.68047e-25	1
NDUFA4	3.16356e-30	0.331165	0.837	0.761	1.91971e-25	1
STK17B	5.41626e-30	0.476684	0.684	0.588	3.28669e-25	1
TSC22D3	2.13197e-29	0.407599	0.856	0.791	1.29372e-24	1
CDKN1B	3.1188e-29	0.638292	0.432	0.307	1.89255e-24	1
METTL8	8.95475e-29	0.91321	0.255	0.152	5.43392e-24	1
ZFAND5	1.06178e-28	0.672059	0.46	0.347	6.44309e-24	1
WDR74	1.7305e-28	0.87689	0.34	0.233	1.0501e-23	1
GALM	2.15702e-28	0.644399	0.433	0.312	1.30893e-23	1
PSAP	3.20794e-28	0.552997	0.523	0.405	1.94664e-23	1
C9orf16	1.05675e-27	0.464427	0.682	0.582	6.41258e-23	1
SMS	2.6514e-27	0.864565	0.332	0.226	1.60892e-22	1
SPATS2L	2.47453e-26	0.542117	0.337	0.225	1.50159e-21	1
CTSA	4.46958e-26	0.66532	0.444	0.334	2.71223e-21	1
EIF3H	6.65655e-26	0.42867	0.688	0.596	4.03933e-21	1
ICAM3	8.87416e-26	0.425819	0.64	0.533	5.38502e-21	1
SKAP1	1.77036e-25	0.571387	0.441	0.327	1.07429e-20	1
RAB9A	3.29527e-25	0.818891	0.276	0.177	1.99963e-20	1
SERPINB9	4.76302e-25	0.705936	0.433	0.327	2.8903e-20	1
CDKN1A	8.79291e-25	0.928558	0.252	0.16	5.33571e-20	1
PAIP2	1.47337e-24	0.43495	0.657	0.55	8.94071e-20	1
SNX5	1.76852e-24	0.829125	0.268	0.173	1.07317e-19	1
RP11-347P5.1	1.94002e-24	0.54539	0.419	0.301	1.17724e-19	1
NFE2L2	2.05292e-24	0.544786	0.464	0.347	1.24575e-19	1
BTG1	2.39067e-24	0.259612	0.975	0.974	1.4507e-19	1
ANXA7	5.66245e-24	0.561111	0.444	0.335	3.43609e-19	1
PPM1G	7.91282e-24	0.50469	0.503	0.394	4.80166e-19	1
RNF145	6.71443e-23	0.692255	0.337	0.235	4.07445e-18	1
DDIT4	1.32687e-22	0.513105	0.602	0.512	8.05173e-18	1
PRDM2	1.6627e-22	0.802594	0.253	0.163	1.00896e-17	1
NDUFB1	3.58844e-22	0.457081	0.565	0.461	2.17754e-17	1
NECAP2	3.98449e-22	0.666111	0.313	0.215	2.41787e-17	1
SUMO2	4.85706e-22	0.26183	0.883	0.815	2.94736e-17	1
MAST4	1.34425e-21	0.748861	0.252	0.162	8.15719e-17	1
PRDX1	1.49254e-21	0.395727	0.641	0.54	9.05704e-17	1
C10orf54	1.83609e-21	0.667736	0.294	0.198	1.11417e-16	1
LDHB	2.11449e-21	0.316633	0.746	0.634	1.28311e-16	1
NOP10	4.93969e-21	0.403453	0.602	0.508	2.99751e-16	1
LAPTM4A	5.08763e-21	0.503589	0.48	0.378	3.08728e-16	1
FKBP1A	5.86231e-21	0.285591	0.752	0.648	3.55737e-16	1
ATP6V1G1	8.82321e-21	0.330181	0.729	0.643	5.3541e-16	1
COX7A2L	1.72367e-20	0.430429	0.511	0.406	1.04596e-15	1
HPRT1	2.8414e-20	0.693927	0.334	0.241	1.72422e-15	1
NDUFC1	3.13572e-20	0.562423	0.413	0.316	1.90282e-15	1
CTSB	3.2815e-20	0.634207	0.319	0.226	1.99128e-15	1
CHMP2A	3.91376e-20	0.424932	0.499	0.394	2.37495e-15	1
CCDC167	4.50586e-20	0.583548	0.379	0.28	2.73424e-15	1
COMMD3	5.8843e-20	0.661978	0.298	0.208	3.57071e-15	1
MVP	1.2999e-19	0.554662	0.363	0.266	7.88805e-15	1
PIM1	1.93598e-19	0.531936	0.357	0.259	1.17479e-14	1
ATP6V0E1	2.2038e-19	0.285351	0.786	0.722	1.33731e-14	1
GRSF1	2.43349e-19	0.685424	0.273	0.188	1.47669e-14	1
PIK3IP1	3.24329e-19	0.384699	0.515	0.407	1.96809e-14	1
LRRC75A-AS1	3.42824e-19	0.40633	0.492	0.374	2.08033e-14	1
PCED1B-AS1	3.69615e-19	0.435244	0.438	0.328	2.2429e-14	1
SUSD3	3.7051e-19	0.597215	0.312	0.219	2.24833e-14	1
TXN	4.34021e-19	0.405109	0.638	0.547	2.63373e-14	1
HBP1	6.12712e-19	0.623627	0.297	0.207	3.71806e-14	1
ISCU	8.6923e-19	0.357174	0.593	0.496	5.27466e-14	1
HNRNPK	1.38092e-18	0.272429	0.832	0.754	8.37968e-14	1
RAB10	1.68688e-18	0.541516	0.339	0.245	1.02363e-13	1
IKZF1	1.7262e-18	0.554635	0.327	0.235	1.04749e-13	1
ANXA11	1.84046e-18	0.366205	0.556	0.459	1.11683e-13	1
SNX9	2.53181e-18	0.525427	0.352	0.258	1.53635e-13	1
RAC2	2.56613e-18	0.284412	0.821	0.742	1.55718e-13	1
FOXP1	2.80032e-18	0.592608	0.348	0.255	1.69929e-13	1
UBE2N	3.16506e-18	0.360131	0.554	0.449	1.92062e-13	1
COX5B	3.29504e-18	0.303267	0.744	0.668	1.99949e-13	1
ANAPC16	3.89859e-18	0.324744	0.683	0.602	2.36574e-13	1
JUNB	4.28124e-18	0.407925	0.847	0.782	2.59794e-13	1
ELOVL5	5.11789e-18	0.543132	0.395	0.303	3.10564e-13	1
NINJ1	8.07764e-18	0.540303	0.396	0.304	4.90168e-13	1
LGALS3	1.28282e-17	0.421081	0.541	0.44	7.78439e-13	1
UQCRB	1.43287e-17	0.262449	0.874	0.82	8.69495e-13	1
EIF3J	1.77271e-17	0.45167	0.517	0.427	1.07572e-12	1
IL21R	1.89695e-17	0.610552	0.332	0.247	1.15111e-12	1
CCNI	2.40193e-17	0.256349	0.793	0.716	1.45754e-12	1
REXO2	2.54709e-17	0.651425	0.288	0.205	1.54563e-12	1
TNIP2	5.60934e-17	0.542335	0.321	0.236	3.40386e-12	1
USP15	6.28251e-17	0.586989	0.359	0.272	3.81235e-12	1
EIF3L	7.68851e-17	0.387028	0.553	0.463	4.66554e-12	1
RGS10	7.91934e-17	0.372403	0.551	0.459	4.80561e-12	1
ATP5A1	9.91888e-17	0.387997	0.582	0.494	6.01898e-12	1
TBCA	1.34664e-16	0.364619	0.609	0.525	8.1717e-12	1
SDF4	2.01842e-16	0.500618	0.39	0.303	1.22482e-11	1
ZFP36L1	2.18189e-16	0.371324	0.509	0.414	1.32401e-11	1
GCHFR	2.48974e-16	0.587621	0.289	0.208	1.51082e-11	1
EPSTI1	3.32787e-16	0.291089	0.522	0.422	2.01942e-11	1
PFKFB3	3.37795e-16	0.482063	0.443	0.349	2.04981e-11	1
IL27RA	4.18123e-16	0.610889	0.3	0.217	2.53726e-11	1
IL10RA	5.45087e-16	0.455395	0.391	0.297	3.3077e-11	1
INSIG1	6.7767e-16	0.615631	0.372	0.291	4.11224e-11	1
PRR13	6.87166e-16	0.33636	0.656	0.57	4.16986e-11	1
EIF4G2	7.16679e-16	0.309617	0.671	0.578	4.34895e-11	1
R3HDM4	8.76692e-16	0.696811	0.255	0.179	5.31994e-11	1
LBH	1.44232e-15	0.435835	0.411	0.32	8.75231e-11	1
EIF3E	1.47885e-15	0.303567	0.715	0.638	8.97397e-11	1
CSK	1.5296e-15	0.570944	0.305	0.226	9.28194e-11	1
STARD7	1.5308e-15	0.619659	0.306	0.229	9.28923e-11	1
YPEL3	1.67441e-15	0.591489	0.274	0.196	1.01606e-10	1
DDX21	2.62176e-15	0.496194	0.387	0.302	1.59094e-10	1
OCIAD2	2.80578e-15	0.350465	0.568	0.482	1.7026e-10	1
TRBC1	2.97865e-15	0.511928	0.662	0.619	1.8075e-10	1
LPXN	3.03441e-15	0.380766	0.448	0.356	1.84134e-10	1
IRF1	3.60251e-15	0.339964	0.557	0.458	2.18607e-10	1
NME3	3.86224e-15	0.484171	0.283	0.201	2.34368e-10	1
PPP1CB	5.04509e-15	0.357195	0.511	0.418	3.06146e-10	1
P2RY10	5.45789e-15	0.499097	0.315	0.232	3.31196e-10	1
MRPS6	5.50265e-15	0.390795	0.536	0.452	3.33912e-10	1
JAK1	7.07498e-15	0.402736	0.456	0.371	4.29324e-10	1
PSMD8	7.35072e-15	0.312442	0.613	0.518	4.46057e-10	1
LAMTOR4	7.60393e-15	0.35787	0.537	0.451	4.61422e-10	1
STAT3	1.03459e-14	0.37914	0.529	0.445	6.27812e-10	1
SUMO1	1.16605e-14	0.275272	0.658	0.571	7.07582e-10	1
NEAT1	2.7626e-14	0.266148	0.697	0.62	1.6764e-09	1
AAK1	4.54334e-14	0.357995	0.444	0.354	2.75699e-09	1
MAT2B	5.07119e-14	0.442268	0.356	0.272	3.0773e-09	1
CHURC1	6.0218e-14	0.409963	0.373	0.29	3.65415e-09	1
ANKRD12	7.26981e-14	0.326905	0.552	0.466	4.41147e-09	1
ATP5O	8.14973e-14	0.301543	0.615	0.528	4.94542e-09	1
LCK	1.05963e-13	0.252133	0.767	0.699	6.43006e-09	1
GTF3C6	1.31696e-13	0.386915	0.464	0.38	7.99155e-09	1
TBCB	1.72055e-13	0.352026	0.499	0.416	1.04407e-08	1
HADHB	2.16325e-13	0.574018	0.289	0.218	1.3127e-08	1
TMEM134	3.00712e-13	0.537302	0.271	0.199	1.82478e-08	1
NDUFB8	3.07544e-13	0.279549	0.645	0.575	1.86624e-08	1
RAB5A	3.93052e-13	0.470137	0.253	0.18	2.38512e-08	1
NDUFB5	4.03719e-13	0.431372	0.369	0.292	2.44985e-08	1
NOP58	5.31869e-13	0.411197	0.472	0.398	3.22749e-08	1
GABARAPL2	5.66018e-13	0.303263	0.527	0.448	3.43471e-08	1
MRFAP1	6.07654e-13	0.352126	0.523	0.441	3.68737e-08	1
RNF213	1.38604e-12	0.321477	0.586	0.514	8.41074e-08	1
LIMD2	2.20329e-12	0.271002	0.71	0.643	1.337e-07	1
MORF4L1	2.89724e-12	0.264092	0.677	0.611	1.7581e-07	1
PIM3	3.11396e-12	0.447082	0.453	0.381	1.88961e-07	1
SERINC3	4.186e-12	0.482109	0.283	0.213	2.54015e-07	1
SH3KBP1	4.98808e-12	0.325552	0.477	0.397	3.02687e-07	1
BRK1	7.87839e-12	0.252359	0.657	0.58	4.78077e-07	1
ITPA	7.9852e-12	0.516249	0.28	0.213	4.84558e-07	1
CHMP2B	1.0961e-11	0.435285	0.262	0.195	6.65133e-07	1
OXA1L	1.16627e-11	0.415695	0.344	0.271	7.07717e-07	1
FAM129A	1.20461e-11	0.466037	0.348	0.277	7.3098e-07	1
NFKB2	1.33952e-11	0.443998	0.317	0.246	8.1285e-07	1
CSTB	1.63027e-11	0.267782	0.598	0.526	9.8928e-07	1
EIF4B	1.67658e-11	0.361117	0.371	0.298	1.01738e-06	1
BAK1	1.72601e-11	0.539521	0.292	0.227	1.04738e-06	1
FAM49B	2.01217e-11	0.282007	0.533	0.455	1.22102e-06	1
CTSS	2.22058e-11	0.354345	0.384	0.306	1.3475e-06	1
TMEM261	2.2737e-11	0.539135	0.255	0.192	1.37973e-06	1
PEBP1	2.63835e-11	0.309861	0.563	0.489	1.601e-06	1
STAT1	2.76855e-11	0.373953	0.379	0.307	1.68001e-06	1
SIT1	3.09339e-11	0.404939	0.326	0.255	1.87713e-06	1
PSMB5	3.54996e-11	0.461339	0.272	0.207	2.15419e-06	1
RNF114	4.63222e-11	0.397329	0.348	0.277	2.81092e-06	1
TXNDC17	4.87914e-11	0.400542	0.419	0.349	2.96076e-06	1
RILPL2	5.11687e-11	0.462207	0.332	0.265	3.10502e-06	1
LIMS1	5.12019e-11	0.412716	0.308	0.24	3.10703e-06	1
NDUFB4	5.45914e-11	0.26666	0.599	0.518	3.31271e-06	1
EIF3D	6.09227e-11	0.319908	0.522	0.447	3.69691e-06	1
MT-RNR2	7.70128e-11	0.313965	0.676	0.591	4.67329e-06	1
DUSP1	7.97635e-11	0.396244	0.588	0.526	4.84021e-06	1
PAK2	8.32077e-11	0.449486	0.301	0.234	5.04921e-06	1
TRAF3IP3	1.05915e-10	0.429168	0.356	0.286	6.42716e-06	1
SAR1B	1.38144e-10	0.418727	0.284	0.22	8.38286e-06	1
WSB1	1.56111e-10	0.387166	0.43	0.362	9.47312e-06	1
PRNP	1.84476e-10	0.409822	0.329	0.263	1.11943e-05	1
ACP5	4.42372e-10	0.336579	0.379	0.305	2.6844e-05	1
VMP1	5.15559e-10	0.476637	0.316	0.253	3.12851e-05	1
UFC1	5.5096e-10	0.273689	0.509	0.438	3.34334e-05	1
BCAS2	6.11787e-10	0.379333	0.435	0.367	3.71245e-05	1
CSDE1	6.18105e-10	0.285941	0.493	0.422	3.75078e-05	1
SIRPG	6.48882e-10	0.339972	0.395	0.323	3.93755e-05	1
TMED9	8.28418e-10	0.30141	0.5	0.429	5.02701e-05	1
SEC14L1	9.11344e-10	0.492931	0.256	0.196	5.53022e-05	1
ABI1	1.01362e-09	0.432538	0.295	0.231	6.15084e-05	1
MAX	1.02234e-09	0.447576	0.256	0.197	6.20376e-05	1
NUDT5	1.165e-09	0.381048	0.344	0.28	7.06944e-05	1
TRAPPC6A	1.40356e-09	0.45256	0.272	0.212	8.51707e-05	1
CCR7	2.1424e-09	0.588327	0.255	0.199	0.000130005	1
RHOF	2.62425e-09	0.31201	0.442	0.372	0.000159245	1
POLR2J3	2.69994e-09	0.383135	0.359	0.297	0.000163838	1
BTG3	3.10375e-09	0.328651	0.357	0.293	0.000188341	1
TCEA1	3.87542e-09	0.346588	0.397	0.333	0.000235168	1
ZNF706	4.21901e-09	0.31231	0.469	0.403	0.000256018	1
PPP1R7	4.55429e-09	0.359658	0.34	0.278	0.000276364	1
MRPS21	5.34553e-09	0.262426	0.493	0.421	0.000324377	1
COX20	7.00181e-09	0.377426	0.309	0.25	0.000424884	1
MRPS34	7.13949e-09	0.330117	0.346	0.283	0.000433239	1
KIF5B	7.61752e-09	0.336803	0.425	0.358	0.000462246	1
COX17	7.81773e-09	0.311901	0.511	0.455	0.000474396	1
NDUFB7	8.56536e-09	0.252339	0.482	0.408	0.000519763	1
IGBP1	1.16298e-08	0.370006	0.342	0.283	0.000705721	1
PPA1	1.2598e-08	0.35302	0.403	0.343	0.000764473	1
N4BP2L2	1.34408e-08	0.282288	0.53	0.459	0.000815613	1
PSMA2	2.07753e-08	0.281043	0.542	0.487	0.00126068	1
PPP1R11	2.75655e-08	0.314594	0.302	0.242	0.00167273	1
WHSC1L1	3.02233e-08	0.273076	0.443	0.38	0.00183401	1
TPR	3.08388e-08	0.458371	0.36	0.305	0.00187136	1
PPP1R2	3.22977e-08	0.257061	0.587	0.524	0.00195989	1
SNRPN	4.75796e-08	0.270973	0.438	0.371	0.00288722	1
LAMTOR1	5.11005e-08	0.268662	0.429	0.365	0.00310088	1
MAP2K3	5.69593e-08	0.378045	0.368	0.311	0.0034564	1
WDR1	5.72293e-08	0.254583	0.513	0.446	0.00347279	1
PRKAR1A	8.00447e-08	0.29407	0.436	0.374	0.00485727	1
DUSP10	9.50752e-08	0.424335	0.303	0.247	0.00576935	1
CHMP4B	9.91957e-08	0.40343	0.277	0.224	0.0060194	1
NDUFV2	1.0162e-07	0.39815	0.392	0.34	0.00616648	1
NDUFA10	1.07573e-07	0.402995	0.265	0.215	0.00652772	1
LRP10	1.16691e-07	0.319183	0.296	0.237	0.00708103	1
STX11	1.6042e-07	0.381511	0.275	0.221	0.00973458	1
COPZ1	1.87569e-07	0.293738	0.364	0.305	0.0113821	1
CYLD	1.96973e-07	0.332176	0.318	0.263	0.0119527	1
ATP5G1	2.17484e-07	0.341258	0.332	0.278	0.0131974	1
RASGRP1	2.39708e-07	0.321294	0.269	0.213	0.0145459	1
WBSCR22	2.66064e-07	0.261925	0.351	0.291	0.0161453	1
EFHD2	2.74345e-07	0.326834	0.314	0.26	0.0166478	1
ARL5A	2.88117e-07	0.348856	0.298	0.247	0.0174835	1
DAP3	3.27584e-07	0.378806	0.258	0.208	0.0198785	1
DYNLT1	3.73289e-07	0.251881	0.371	0.312	0.0226519	1
TM2D3	4.04115e-07	0.369566	0.29	0.238	0.0245225	1
RHOC	4.35734e-07	0.251034	0.406	0.345	0.0264412	1
DNAJA2	5.91416e-07	0.361237	0.295	0.244	0.0358883	1
CD82	6.08593e-07	0.301401	0.428	0.368	0.0369307	1
HNRNPLL	7.13661e-07	0.348149	0.276	0.225	0.0433064	1
UQCRC2	7.90212e-07	0.311164	0.4	0.349	0.0479516	1
PLIN2	8.53065e-07	0.350403	0.341	0.29	0.0517657	1
PTRHD1	9.0875e-07	0.358121	0.263	0.215	0.0551448	1
ACADVL	9.43157e-07	0.297275	0.29	0.239	0.0572326	1
EMC6	9.74602e-07	0.283887	0.314	0.262	0.0591408	1
CFAP20	1.03318e-06	0.502528	0.255	0.211	0.0626952	1
REL	1.33188e-06	0.258809	0.501	0.447	0.0808214	1
TMBIM4	1.42614e-06	0.315122	0.391	0.343	0.0865411	1
TRAM1	1.57036e-06	0.263483	0.434	0.379	0.0952925	1
TMEM219	1.57697e-06	0.287715	0.35	0.298	0.0956937	1
DPY30	1.73338e-06	0.320721	0.341	0.293	0.105185	1
SNX17	2.04553e-06	0.262984	0.355	0.302	0.124127	1
PPP2CA	2.07132e-06	0.287313	0.494	0.448	0.125692	1
MYO1G	2.46708e-06	0.282875	0.34	0.289	0.149707	1
VOPP1	2.54178e-06	0.330944	0.331	0.286	0.154241	1
MRPL23	3.19615e-06	0.364671	0.303	0.257	0.193949	1
TAOK3	3.47436e-06	0.283102	0.274	0.225	0.210831	1
TXNDC12	3.50102e-06	0.319101	0.296	0.246	0.212449	1
DERL1	4.01292e-06	0.300539	0.314	0.265	0.243512	1
ARPP19	4.26945e-06	0.269438	0.408	0.361	0.259079	1
IDI1	4.50242e-06	0.250003	0.466	0.417	0.273216	1
FAM104A	4.6145e-06	0.32922	0.256	0.211	0.280017	1
CSRNP1	4.74427e-06	0.262762	0.328	0.278	0.287892	1
HAX1	5.07174e-06	0.280207	0.34	0.291	0.307763	1
RCAN3	5.12565e-06	0.330679	0.262	0.215	0.311035	1
FBXW5	6.28468e-06	0.333123	0.278	0.233	0.381367	1
TNFAIP8	6.45998e-06	0.312269	0.294	0.246	0.392005	1
PSMD11	6.62904e-06	0.335181	0.277	0.233	0.402264	1
GRAMD1A	6.89525e-06	0.273121	0.252	0.204	0.418417	1
STX5	8.10918e-06	0.325925	0.272	0.228	0.492081	1
MRPL52	1.31023e-05	0.256187	0.369	0.321	0.795073	1
PSMD4	1.31814e-05	0.25048	0.417	0.37	0.799876	1
SYNE2	1.38034e-05	0.373698	0.301	0.26	0.837616	1
SRSF8	1.5537e-05	0.283561	0.257	0.213	0.942815	1
VCP	1.65629e-05	0.281574	0.419	0.377	1	1
RBM17	1.89145e-05	0.271517	0.321	0.275	1	1
AIMP1	2.01499e-05	0.267232	0.3	0.255	1	1
SQRDL	2.21075e-05	0.260274	0.317	0.273	1	1
HADHA	2.48501e-05	0.29008	0.328	0.286	1	1
PTPN2	2.58166e-05	0.330699	0.283	0.241	1	1
RBM38	3.29396e-05	0.281843	0.258	0.217	1	1
GABPB1	4.20456e-05	0.33881	0.276	0.237	1	1
MIEN1	4.70832e-05	0.251802	0.316	0.274	1	1
SOCS1	4.94109e-05	0.252761	0.312	0.266	1	1
CCDC107	5.59754e-05	0.251434	0.287	0.245	1	1
TRAPPC3	6.04539e-05	0.268549	0.307	0.264	1	1
CTNNB1	0.000114025	0.25485	0.268	0.228	1	1
WASF2	0.000118593	0.280468	0.297	0.259	1	1
ATRX	0.000134195	0.297124	0.305	0.266	1	1
LRPAP1	0.000234528	0.252318	0.338	0.301	1	1
DNAJC15	0.000267412	0.260534	0.33	0.293	1	1
TXN2	0.000274489	0.282388	0.306	0.27	1	1
SHKBP1	0.000384889	0.267293	0.305	0.271	1	1
IGLC2	0.000460352	0.36793	0.502	0.451	1	1
PGLS	0.000612029	0.268468	0.27	0.237	1	1
MYCBP2	0.0023272	0.286899	0.268	0.24	1	1
BAX	0.0036326	0.30637	0.405	0.379	1	1
CTSW	0	2.22888	0.731	0.322	0	2
CCL5	0	1.30044	0.979	0.647	0	2
GZMB	9.7654e-292	1.34261	0.917	0.506	5.92584e-287	2
KLRC2	1.88519e-290	3.48304	0.366	0.065	1.14397e-285	2
KIR2DL4	1.25207e-275	3.45543	0.336	0.057	7.59779e-271	2
AC092580.4	1.27147e-265	1.97168	0.677	0.308	7.71551e-261	2
CD7	4.54682e-229	1.03326	0.963	0.857	2.7591e-224	2
CD8A	1.12833e-209	1.20888	0.813	0.436	6.84691e-205	2
GZMA	6.61426e-203	1.06983	0.896	0.572	4.01367e-198	2
ALOX5AP	1.77598e-202	1.21474	0.849	0.571	1.0777e-197	2
KLRD1	1.0277e-177	2.23206	0.43	0.152	6.23631e-173	2
ID2	4.05017e-172	1.19985	0.826	0.622	2.45773e-167	2
GZMH	6.96335e-170	1.1828	0.729	0.388	4.2255e-165	2
MT-CO1	1.77527e-156	0.53812	0.998	0.985	1.07727e-151	2
KLRB1	1.97966e-153	1.52017	0.553	0.262	1.2013e-148	2
CD8B	6.78041e-151	1.18201	0.676	0.36	4.11449e-146	2
SAMSN1	1.09128e-150	1.01154	0.856	0.741	6.62213e-146	2
CXCL13	5.09655e-139	0.589414	0.643	0.298	3.09269e-134	2
MT-ND4	8.68425e-137	0.601584	0.989	0.971	5.26978e-132	2
HLA-DRB5	1.25515e-136	1.41355	0.595	0.337	7.61649e-132	2
SNHG5	7.35959e-135	1.17778	0.641	0.349	4.46595e-130	2
KRT86	1.92465e-132	2.69137	0.304	0.096	1.16791e-127	2
NKG7	1.74303e-128	0.628055	0.893	0.58	1.0577e-123	2
JAML	3.05461e-127	1.59869	0.577	0.368	1.8536e-122	2
ZFP36L2	7.66123e-124	1.01579	0.811	0.663	4.64899e-119	2
MT-CYB	5.05214e-114	0.613686	0.97	0.941	3.06574e-109	2
CD63	6.78172e-114	1.11068	0.702	0.534	4.11528e-109	2
MT-RNR2	8.5585e-108	0.583058	0.899	0.551	5.19347e-103	2
GPR65	1.0025e-95	1.60618	0.454	0.259	6.08339e-91	2
MT-CO2	1.21103e-94	0.42358	0.995	0.984	7.34875e-90	2
HCST	2.09169e-90	0.680944	0.864	0.802	1.26928e-85	2
NR4A2	1.03093e-88	1.29078	0.573	0.4	6.25589e-84	2
NR3C1	1.28159e-88	1.14597	0.619	0.479	7.77696e-84	2
MT-ND3	9.49532e-88	0.558024	0.949	0.929	5.76195e-83	2
MT-CO3	2.55397e-83	0.431781	0.991	0.966	1.5498e-78	2
RGS1	4.39318e-83	0.705085	0.919	0.846	2.66587e-78	2
JUN	4.01711e-77	0.763593	0.778	0.669	2.43766e-72	2
BTG1	4.64063e-69	0.420864	0.98	0.973	2.81603e-64	2
RPS19	7.15781e-69	0.300878	0.998	0.999	4.3435e-64	2
VCAM1	5.83598e-68	1.70784	0.285	0.13	3.54139e-63	2
CD52	6.40156e-65	0.543032	0.918	0.899	3.88459e-60	2
PRF1	6.45046e-59	1.08115	0.537	0.387	3.91427e-54	2
ENTPD1	2.36935e-58	1.35287	0.447	0.318	1.43777e-53	2
CCL4	4.56336e-56	0.735473	0.581	0.402	2.76914e-51	2
SLA2	6.06054e-56	1.29396	0.458	0.335	3.67765e-51	2
CD96	8.09253e-53	1.08479	0.5	0.396	4.91071e-48	2
CXCR4	1.31087e-52	0.421857	0.909	0.825	7.95462e-48	2
CLEC2B	2.06559e-50	0.985154	0.561	0.455	1.25344e-45	2
MT-ATP6	4.97597e-49	0.399167	0.935	0.931	3.01952e-44	2
LSP1	6.143e-48	0.546082	0.821	0.798	3.7277e-43	2
EVL	6.71778e-48	0.5965	0.74	0.71	4.07648e-43	2
ASB2	3.03605e-46	1.67397	0.264	0.143	1.84233e-41	2
CARS	7.8166e-46	1.87962	0.285	0.169	4.74327e-41	2
GPR171	1.19808e-44	1.38859	0.324	0.201	7.27019e-40	2
TIGIT	1.85035e-43	0.62101	0.729	0.669	1.12283e-38	2
CHST12	3.12945e-43	1.0759	0.469	0.37	1.89901e-38	2
MT-RNR1	7.28759e-43	0.441862	0.659	0.454	4.42225e-38	2
LAYN	1.09474e-42	1.37471	0.341	0.222	6.64312e-38	2
ITGAE	3.73441e-42	1.12884	0.43	0.33	2.26612e-37	2
CTSD	4.05784e-41	0.847854	0.558	0.502	2.46238e-36	2
CD3D	4.79212e-41	0.316571	0.969	0.948	2.90796e-36	2
RP11-347P5.1	5.97181e-41	0.98643	0.427	0.305	3.62381e-36	2
ZEB2	2.87232e-40	1.20034	0.344	0.228	1.74298e-35	2
AC002331.1	3.74084e-40	1.38149	0.324	0.205	2.27002e-35	2
CCL4L2	5.97685e-40	1.15878	0.374	0.242	3.62687e-35	2
PCED1B-AS1	4.95466e-39	0.707196	0.473	0.326	3.00659e-34	2
TNFAIP3	2.21461e-36	0.570419	0.705	0.677	1.34387e-31	2
HAVCR2	8.77482e-35	1.33779	0.314	0.208	5.32474e-30	2
CXCR6	8.2537e-33	0.712236	0.537	0.436	5.00851e-28	2
DUSP4	8.82927e-33	0.421099	0.822	0.775	5.35778e-28	2
GAS5	2.14151e-32	0.513928	0.537	0.389	1.29951e-27	2
SH3BGRL3	3.15564e-32	0.349054	0.963	0.962	1.91491e-27	2
RSRP1	9.2976e-32	0.897073	0.481	0.422	5.64197e-27	2
MT-ND2	2.89636e-31	0.270585	0.977	0.972	1.75757e-26	2
CREM	3.05133e-31	0.375389	0.907	0.887	1.85161e-26	2
TRAC	5.73708e-31	0.299223	0.949	0.927	3.48138e-26	2
CHN1	9.70508e-31	1.16994	0.261	0.158	5.88924e-26	2
TRGC2	1.92397e-30	1.07021	0.313	0.203	1.1675e-25	2
SLC7A5	2.24648e-29	0.82483	0.467	0.392	1.36321e-24	2
ITM2A	8.22017e-29	0.554237	0.628	0.585	4.98816e-24	2
PFKFB3	1.44213e-28	0.84448	0.436	0.354	8.75114e-24	2
RGS2	7.19102e-28	0.65471	0.605	0.547	4.36365e-23	2
PTPN22	5.26352e-27	0.959686	0.428	0.37	3.19401e-22	2
DUSP2	2.05695e-25	0.698194	0.623	0.578	1.2482e-20	2
BTG2	1.16982e-24	0.81446	0.432	0.368	7.09869e-20	2
IFITM2	1.57684e-24	0.409725	0.765	0.767	9.56857e-20	2
VAMP2	6.13482e-24	0.608522	0.567	0.57	3.72273e-19	2
LDLRAD4	1.23106e-23	0.926127	0.431	0.37	7.47032e-19	2
SYTL3	5.6079e-22	0.852833	0.401	0.346	3.40299e-17	2
IL2RB	2.49711e-20	0.64343	0.496	0.468	1.5153e-15	2
RP11-425L10.1	4.06563e-20	0.865698	0.259	0.175	2.46711e-15	2
NDFIP2	1.86836e-19	1.15065	0.291	0.227	1.13376e-14	2
CNOT6L	1.08209e-18	0.761272	0.445	0.41	6.56636e-14	2
LRRC75A-AS1	2.21525e-18	0.413813	0.488	0.38	1.34426e-13	2
ITGB7	7.83365e-18	1.02889	0.304	0.244	4.75361e-13	2
CAPG	7.85382e-18	0.769536	0.377	0.313	4.76585e-13	2
G3BP2	1.01154e-17	0.709372	0.478	0.466	6.13824e-13	2
SNHG6	1.68928e-17	0.510962	0.39	0.302	1.02509e-12	2
CLEC2D	3.80035e-17	0.493656	0.586	0.591	2.30613e-12	2
PDE3B	4.31368e-17	0.957999	0.308	0.249	2.61763e-12	2
LEPROTL1	1.22196e-16	0.389451	0.709	0.74	7.41507e-12	2
CLDND1	2.02855e-16	0.680278	0.471	0.455	1.23096e-11	2
C9orf142	2.14961e-16	0.716653	0.467	0.472	1.30443e-11	2
CCND2	7.54443e-16	0.8333	0.396	0.362	4.57811e-11	2
PHLDA1	1.15041e-15	0.757941	0.443	0.41	6.98089e-11	2
CD3E	6.28025e-15	0.250734	0.857	0.877	3.81098e-10	2
LAG3	2.03124e-14	0.329148	0.534	0.465	1.23259e-09	2
MT-ND5	8.08486e-14	0.368816	0.698	0.741	4.90605e-09	2
PGK1	1.17716e-13	0.372715	0.712	0.75	7.14324e-09	2
ZBTB1	1.47809e-13	0.952952	0.277	0.228	8.96932e-09	2
RAB27A	2.26326e-13	0.748877	0.406	0.392	1.37339e-08	2
GZMM	1.88977e-12	0.501834	0.453	0.435	1.14675e-07	2
PDE4D	2.81615e-12	0.881541	0.305	0.266	1.7089e-07	2
PAG1	2.87469e-12	1.08015	0.258	0.215	1.74442e-07	2
PNISR	3.83808e-12	0.595884	0.47	0.486	2.32902e-07	2
RARRES3	4.5108e-12	0.372483	0.609	0.607	2.73725e-07	2
IFNG	6.0727e-12	0.566042	0.272	0.213	3.68503e-07	2
PPP2R5C	6.17133e-12	0.47578	0.528	0.55	3.74489e-07	2
TSEN54	6.45773e-12	0.981912	0.252	0.208	3.91868e-07	2
CD3G	6.51831e-12	0.491056	0.566	0.603	3.95544e-07	2
PDCD1	9.66156e-12	0.767177	0.327	0.284	5.86283e-07	2
PIK3IP1	4.2344e-11	0.635221	0.434	0.427	2.56952e-06	2
SDCBP	3.1508e-10	0.541146	0.495	0.512	1.91197e-05	2
CD69	3.89331e-10	0.578465	0.45	0.437	2.36254e-05	2
ZNF331	1.1453e-09	0.49275	0.49	0.486	6.94993e-05	2
SH2D2A	2.35948e-09	0.450541	0.539	0.568	0.000143178	2
MSN	3.14246e-09	0.556063	0.468	0.508	0.000190691	2
GABARAPL1	3.79561e-09	0.634156	0.363	0.344	0.000230325	2
DYNLL1	6.53998e-09	0.26266	0.765	0.81	0.000396859	2
LCK	1.17827e-08	0.272818	0.671	0.721	0.000714998	2
RABAC1	1.51576e-08	0.453426	0.519	0.564	0.000919791	2
WIPF1	1.55784e-08	0.406229	0.524	0.569	0.000945331	2
RBPJ	8.80314e-08	0.573619	0.452	0.469	0.00534192	2
TGIF1	1.65495e-07	0.671829	0.327	0.307	0.0100426	2
PRKAR1A	2.55616e-07	0.63953	0.376	0.388	0.0155113	2
MGAT4A	5.30499e-07	0.702335	0.269	0.241	0.0321918	2
ACAP1	5.96963e-07	0.421871	0.527	0.59	0.0362249	2
CCL3L3	8.2989e-07	0.609458	0.254	0.214	0.0503594	2
BIRC3	1.22109e-06	0.301798	0.606	0.635	0.0740979	2
NSMCE1	2.20326e-06	1.11597	0.26	0.25	0.133698	2
SIRPG	6.6818e-06	0.605295	0.337	0.338	0.405465	2
SDF2L1	6.93648e-06	0.272503	0.207	0.302	0.42092	2
PDCD4	1.06498e-05	0.426271	0.444	0.473	0.646253	2
LINC-PINT	1.24098e-05	0.787214	0.254	0.237	0.75305	2
BUB3	1.39544e-05	0.471173	0.446	0.494	0.846784	2
TMX1	4.47592e-05	0.25112	0.186	0.265	1	2
2025-09-07	4.66857e-05	0.327053	0.542	0.615	1	2
MRPL55	4.83878e-05	0.276656	0.187	0.27	1	2
STK17B	5.00547e-05	0.36432	0.547	0.62	1	2
HSPA5	0.000146079	0.388171	0.479	0.531	1	2
ZNHIT3	0.000147534	0.271163	0.202	0.287	1	2
RHOC	0.000150581	0.495051	0.349	0.359	1	2
PNRC1	0.000171277	0.288128	0.526	0.576	1	2
SDHD	0.000200719	0.290723	0.19	0.27	1	2
C6orf62	0.000309502	0.287643	0.182	0.253	1	2
SDF2	0.000352432	0.292935	0.19	0.265	1	2
RPL7L1	0.000415802	0.740932	0.283	0.292	1	2
AKNA	0.000444476	0.477166	0.374	0.395	1	2
DPM1	0.000475133	0.256855	0.197	0.274	1	2
TNFRSF9	0.000480482	0.814385	0.263	0.252	1	2
GNLY	0.000552043	0.53673	0.37	0.36	1	2
RASAL3	0.000603286	0.661161	0.289	0.296	1	2
TMEM256	0.000728378	0.250026	0.223	0.309	1	2
TMED2	0.000791891	0.4464	0.402	0.455	1	2
RP11-138A9.1	0.000897648	0.416867	0.438	0.476	1	2
ARHGEF1	0.000935601	0.441209	0.417	0.467	1	2
EMD	0.00094027	0.259023	0.204	0.28	1	2
RNASEH2C	0.00103719	0.266476	0.219	0.301	1	2
GSTP1	0.00130109	0.348027	0.419	0.448	1	2
RP11-138A9.2	0.00192223	0.530918	0.333	0.34	1	2
ETF1	0.0019713	0.259752	0.21	0.285	1	2
TMEM179B	0.00199882	0.29967	0.207	0.281	1	2
TADA3	0.00255719	0.30979	0.188	0.255	1	2
OS9	0.00263793	0.275003	0.196	0.264	1	2
DNAJB11	0.00272856	0.280618	0.211	0.285	1	2
N4BP2L2	0.00296688	0.362836	0.43	0.482	1	2
POLR3GL	0.00311339	0.252493	0.236	0.321	1	2
CKLF	0.00314617	0.264432	0.521	0.578	1	2
RELB	0.00345148	0.261361	0.234	0.312	1	2
TBC1D10C	0.0037113	0.368979	0.425	0.476	1	2
PRDX5	0.00390786	0.356305	0.47	0.551	1	2
PRKCH	0.00391394	0.500986	0.366	0.406	1	2
MMADHC	0.00432074	0.269301	0.239	0.324	1	2
PTMS	0.0043817	0.40703	0.333	0.339	1	2
POLR2J3	0.00470707	0.264515	0.241	0.323	1	2
CDC26	0.00530139	0.286938	0.208	0.277	1	2
HNRNPH1	0.00533995	0.269929	0.3	0.392	1	2
NKTR	0.00577789	0.263978	0.215	0.285	1	2
CPNE1	0.00608691	0.317256	0.213	0.286	1	2
EMB	0.00613841	0.259064	0.247	0.329	1	2
BIRC2	0.00725848	0.305992	0.194	0.255	1	2
SPCS3	0.00974678	0.277118	0.212	0.28	1	2
CXCL13	0	1.76831	0.844	0.297	0	3
HLA-DQA1	0	2.34347	0.797	0.301	0	3
LAG3	1.26028e-271	1.70675	0.901	0.426	7.6476e-267	3
HLA-DRB1	2.78424e-271	1.86635	0.925	0.51	1.68953e-266	3
VCAM1	4.88893e-255	2.32022	0.513	0.113	2.9667e-250	3
NKG7	3.95193e-244	1.59793	0.97	0.591	2.39811e-239	3
HLA-C	6.89777e-228	0.670968	1	0.998	4.1857e-223	3
CD38	1.96389e-207	2.62712	0.405	0.088	1.19173e-202	3
HLA-DRA	2.37154e-205	1.6486	0.882	0.497	1.4391e-200	3
CD8B	2.72492e-197	1.36064	0.834	0.362	1.65354e-192	3
HMOX1	5.17312e-197	3.12909	0.283	0.042	3.13915e-192	3
HLA-B	1.29788e-195	0.814076	1	0.991	7.87579e-191	3
CD8A	7.43017e-191	1.18724	0.914	0.449	4.50878e-186	3
CCL5	4.47223e-186	1.04654	0.997	0.666	2.71384e-181	3
HLA-DPB1	1.09671e-181	1.24213	0.932	0.652	6.65507e-177	3
HLA-DPA1	4.70554e-172	1.24187	0.92	0.611	2.85542e-167	3
HAVCR2	5.58543e-161	1.7543	0.543	0.188	3.38935e-156	3
GZMH	1.03283e-153	1.15601	0.821	0.399	6.26744e-149	3
GALNT2	3.73433e-152	2.0287	0.46	0.146	2.26607e-147	3
PRF1	1.15509e-146	1.31012	0.758	0.371	7.00932e-142	3
PTMS	1.57773e-146	1.43823	0.678	0.298	9.57396e-142	3
CHST12	3.38662e-145	1.37879	0.715	0.347	2.05507e-140	3
GZMB	1.45239e-144	1.00396	0.91	0.533	8.81337e-140	3
IFI6	1.92534e-141	1.03249	0.871	0.512	1.16834e-136	3
CCL3L3	2.47192e-136	1.63931	0.519	0.185	1.50001e-131	3
CCL4	4.75567e-135	0.880083	0.788	0.389	2.88584e-130	3
HLA-A	7.79638e-128	0.408638	1	0.999	4.731e-123	3
IFI44L	1.50665e-125	1.36492	0.563	0.228	9.14266e-121	3
TNFSF10	3.68e-121	1.50094	0.545	0.227	2.2331e-116	3
ISG15	5.59203e-121	0.964417	0.925	0.673	3.39336e-116	3
OASL	1.18168e-119	1.46988	0.596	0.269	7.17064e-115	3
RARRES3	2.83899e-114	1.02977	0.863	0.577	1.72276e-109	3
PLSCR1	8.69257e-114	1.54887	0.548	0.24	5.27482e-109	3
NBEAL1	2.73666e-113	1.54649	0.526	0.227	1.66066e-108	3
HLA-DQB1	1.08597e-111	1.3479	0.646	0.323	6.58989e-107	3
LY6E	6.97815e-105	0.770674	0.953	0.733	4.23448e-100	3
PDE3B	2.98632e-104	1.33857	0.531	0.226	1.81216e-99	3
APOBEC3G	3.53774e-99	0.993377	0.754	0.436	2.14677e-94	3
IFIT1	5.30126e-96	1.72553	0.319	0.099	3.21691e-91	3
GZMA	9.75069e-95	0.67768	0.918	0.591	5.91691e-90	3
MX1	3.41878e-94	1.05879	0.675	0.365	2.07458e-89	3
SNAP47	3.1316e-89	1.7083	0.381	0.147	1.90032e-84	3
NBL1	6.46382e-89	1.8516	0.289	0.089	3.92237e-84	3
USP18	3.86624e-88	1.56742	0.406	0.164	2.34611e-83	3
GZMK	6.55263e-86	0.961492	0.613	0.298	3.97627e-81	3
RPS24	3.73117e-85	0.435571	0.995	0.973	2.26415e-80	3
CST7	8.6472e-84	0.828503	0.901	0.707	5.24729e-79	3
TRAT1	2.47505e-83	1.00309	0.616	0.314	1.50191e-78	3
CD63	1.06233e-81	0.798544	0.809	0.533	6.44641e-77	3
NAPA	1.63006e-80	1.5378	0.395	0.167	9.89153e-76	3
CD74	1.15234e-79	0.631925	0.991	0.916	6.99265e-75	3
RABAC1	2.74909e-77	0.851879	0.788	0.529	1.6682e-72	3
FASLG	8.74924e-77	1.38348	0.292	0.095	5.30921e-72	3
CLEC2D	6.32688e-76	0.810839	0.819	0.563	3.83927e-71	3
UBB	2.25949e-74	0.424931	0.995	0.947	1.3711e-69	3
CD27	1.74608e-73	0.864919	0.781	0.514	1.05956e-68	3
PLA2G16	8.30348e-72	1.14749	0.432	0.191	5.03872e-67	3
RSAD2	1.94988e-71	1.69817	0.262	0.086	1.18323e-66	3
HLA-DMA	2.50919e-68	1.02735	0.591	0.332	1.52262e-63	3
ODC1	5.0866e-67	1.21844	0.474	0.242	3.08665e-62	3
METRNL	2.32049e-66	1.1929	0.367	0.151	1.40812e-61	3
TIGIT	2.89898e-66	0.740857	0.862	0.657	1.75916e-61	3
ADGRE5	3.20031e-66	0.842307	0.65	0.378	1.94201e-61	3
COTL1	7.17558e-66	0.584243	0.927	0.7	4.35429e-61	3
IFITM2	1.19887e-65	0.608609	0.932	0.747	7.27499e-61	3
RP11-291B21.2	5.51932e-64	1.46294	0.282	0.102	3.34923e-59	3
KRT86	3.31062e-63	1.4025	0.294	0.11	2.00895e-58	3
DRAP1	1.51288e-62	0.690135	0.831	0.62	9.18044e-58	3
CCL3	4.43381e-62	1.26908	0.3	0.117	2.69053e-57	3
IFI35	1.12816e-61	0.97705	0.568	0.325	6.84592e-57	3
HCST	4.11839e-61	0.50716	0.953	0.795	2.49912e-56	3
LAT	5.14309e-61	0.987335	0.461	0.227	3.12093e-56	3
ACP5	1.25584e-60	1.03138	0.528	0.295	7.62066e-56	3
CYBA	1.29348e-60	0.471038	0.969	0.887	7.84907e-56	3
TSHZ2	1.98023e-60	1.3896	0.323	0.136	1.20164e-55	3
FABP5	2.54801e-60	0.668916	0.629	0.342	1.54618e-55	3
LYST	6.59721e-60	1.01653	0.52	0.282	4.00332e-55	3
ANXA5	6.0706e-59	0.790484	0.677	0.414	3.68376e-54	3
IFNG	1.37407e-58	0.910794	0.422	0.199	8.33814e-54	3
CLEC2B	3.0042e-58	0.652498	0.722	0.443	1.82301e-53	3
RPS26	2.11736e-57	0.457057	0.97	0.933	1.28486e-52	3
SLC7A5	3.60756e-57	0.790837	0.633	0.377	2.18914e-52	3
IFI44	5.77287e-57	1.15967	0.429	0.218	3.50309e-52	3
ORAI1	5.76789e-56	1.05878	0.447	0.229	3.50007e-51	3
GSPT1	1.26807e-55	0.850431	0.578	0.339	7.69493e-51	3
SLA2	4.81897e-55	0.752957	0.578	0.329	2.92425e-50	3
SOX4	1.59929e-54	1.35201	0.353	0.162	9.70482e-50	3
ZNF90	7.83364e-54	1.48497	0.272	0.111	4.75361e-49	3
CREM	9.89368e-54	0.50765	0.973	0.88	6.00368e-49	3
CRTAM	1.11778e-53	1.11655	0.346	0.153	6.78292e-49	3
RAB27A	7.23015e-53	0.86766	0.599	0.37	4.3874e-48	3
GNLY	8.94968e-53	1.27475	0.558	0.338	5.43085e-48	3
PTPN22	1.09435e-51	0.776074	0.592	0.354	6.64072e-47	3
CCL4L2	5.69928e-51	0.677334	0.47	0.239	3.45843e-46	3
EPSTI1	1.64229e-50	0.699501	0.659	0.417	9.96574e-46	3
HLA-DMB	7.72762e-50	1.36607	0.267	0.11	4.68927e-45	3
ALOX5AP	1.73246e-49	0.67188	0.789	0.596	1.05129e-44	3
TPT1	1.74989e-49	0.30897	0.995	0.978	1.06187e-44	3
CBLB	1.83608e-49	0.944843	0.408	0.204	1.11417e-44	3
IFITM3	5.18001e-48	1.40546	0.284	0.125	3.14334e-43	3
MT1F	1.18997e-47	1.07492	0.41	0.216	7.221e-43	3
HERC5	1.85019e-47	1.39374	0.272	0.117	1.12273e-42	3
LDLRAD4	2.11016e-47	0.74075	0.584	0.356	1.28049e-42	3
XAF1	5.06061e-47	0.949565	0.394	0.201	3.07088e-42	3
CTSW	1.7902e-46	0.269259	0.651	0.358	1.08633e-41	3
DFNB31	6.90981e-46	1.17422	0.264	0.109	4.19301e-41	3
LITAF	1.89884e-44	0.719721	0.698	0.5	1.15225e-39	3
IFI27	3.00254e-44	0.950025	0.302	0.14	1.822e-39	3
CCR5	6.4245e-44	1.14528	0.271	0.117	3.89851e-39	3
LEPROTL1	1.23261e-43	0.459139	0.879	0.718	7.47972e-39	3
RPS11	1.6335e-43	0.320385	0.991	0.951	9.91239e-39	3
RALA	3.16867e-43	1.1096	0.42	0.242	1.92281e-38	3
TRIM22	4.57615e-42	0.847068	0.486	0.285	2.7769e-37	3
ETS1	6.92324e-42	0.723799	0.564	0.351	4.20116e-37	3
VPS37B	4.53986e-41	0.709004	0.557	0.34	2.75488e-36	3
CTSD	9.83669e-41	0.597091	0.698	0.489	5.9691e-36	3
FAM3C	1.17567e-39	1.29978	0.285	0.137	7.13419e-35	3
LGALS9	1.58648e-39	1.0214	0.359	0.193	9.62707e-35	3
OAS1	4.37251e-38	0.916599	0.413	0.234	2.65333e-33	3
CD84	1.27525e-34	0.962754	0.276	0.133	7.73849e-30	3
PDCD1	2.81373e-34	0.687377	0.46	0.271	1.70743e-29	3
NAB1	4.5256e-34	0.854204	0.357	0.196	2.74623e-29	3
IKZF3	2.05606e-33	0.81968	0.353	0.191	1.24766e-28	3
YPEL5	2.78375e-33	0.311612	0.868	0.698	1.68923e-28	3
CHMP4A	3.15722e-33	0.83385	0.416	0.252	1.91586e-28	3
GGA2	6.49835e-33	0.776513	0.358	0.196	3.94333e-28	3
TYMP	1.22163e-32	0.373709	0.772	0.552	7.41308e-28	3
IRF7	4.36978e-32	0.681315	0.494	0.315	2.65167e-27	3
TOX	4.93503e-32	0.950362	0.295	0.152	2.99467e-27	3
RGS2	6.15741e-32	0.48205	0.726	0.537	3.73644e-27	3
MX2	6.74256e-32	0.939019	0.292	0.15	4.09152e-27	3
ITGAE	7.65297e-32	0.694069	0.502	0.328	4.64398e-27	3
CMIP	1.18449e-31	1.04423	0.261	0.128	7.18773e-27	3
ITGB2	1.38352e-31	0.527321	0.686	0.5	8.3955e-27	3
CCDC64	1.53193e-31	1.02288	0.25	0.121	9.29605e-27	3
GABARAPL1	2.29267e-31	0.654922	0.512	0.327	1.39124e-26	3
NDUFS5	3.57466e-31	0.422969	0.89	0.736	2.16917e-26	3
ADAR	3.87195e-31	0.584829	0.543	0.362	2.34958e-26	3
CHN1	9.08069e-31	0.907507	0.303	0.16	5.51034e-26	3
S100A11	7.93099e-30	0.470533	0.772	0.6	4.81268e-25	3
TUBA4A	5.91689e-29	0.354159	0.658	0.461	3.59049e-24	3
NMI	6.79957e-29	0.910481	0.33	0.19	4.12612e-24	3
AHI1	1.36816e-28	0.773448	0.324	0.182	8.30228e-24	3
DUSP5	1.99455e-28	0.998457	0.275	0.145	1.21033e-23	3
TRGC2	2.9199e-28	0.734642	0.358	0.205	1.77185e-23	3
CLIC3	1.10242e-27	0.631924	0.273	0.139	6.6897e-23	3
PBDC1	1.56371e-27	0.849777	0.336	0.195	9.48891e-23	3
BIRC2	4.56803e-27	0.758607	0.381	0.228	2.77197e-22	3
ITGB7	7.57154e-27	0.657465	0.394	0.237	4.59456e-22	3
NSMCE3	2.36745e-26	0.640297	0.375	0.222	1.43662e-21	3
SP100	3.75323e-26	0.556381	0.568	0.395	2.27754e-21	3
AC090498.1	4.69629e-26	0.436142	0.519	0.341	2.84981e-21	3
PLEKHA2	6.42665e-26	0.755091	0.299	0.165	3.89982e-21	3
PARP9	7.13572e-26	1.00739	0.262	0.141	4.3301e-21	3
DUSP2	8.97109e-26	0.36401	0.752	0.565	5.44384e-21	3
PSMB9	1.01e-25	0.387951	0.886	0.72	6.12891e-21	3
NT5C3A	1.58013e-25	0.738262	0.39	0.249	9.58852e-21	3
MT1X	2.79919e-25	0.506634	0.567	0.401	1.6986e-20	3
SUPT3H	2.91836e-25	0.766097	0.282	0.154	1.77092e-20	3
TAP1	3.33052e-25	0.453009	0.724	0.547	2.02103e-20	3
TNIP3	3.46203e-25	0.793868	0.286	0.157	2.10083e-20	3
NAA50	8.50759e-25	0.495025	0.508	0.341	5.16257e-20	3
ISG20	9.4239e-25	0.397901	0.867	0.732	5.71861e-20	3
BST2	1.10953e-24	0.466146	0.673	0.494	6.73286e-20	3
S1PR4	1.12818e-24	0.573843	0.42	0.263	6.846e-20	3
APLP2	1.71157e-24	0.911023	0.283	0.161	1.03861e-19	3
FTL	3.68481e-24	0.253245	0.98	0.923	2.23601e-19	3
EIF2AK2	8.86476e-24	0.705171	0.363	0.225	5.37931e-19	3
DHX36	2.14064e-23	0.531527	0.464	0.308	1.29898e-18	3
CD3G	2.55269e-23	0.351686	0.75	0.579	1.54902e-18	3
PRDX6	6.28167e-23	0.492325	0.593	0.43	3.81185e-18	3
EIF1AY	2.28454e-22	0.620601	0.399	0.258	1.3863e-17	3
UBE2L6	2.38784e-22	0.506019	0.625	0.462	1.44899e-17	3
DUSP4	2.58857e-22	0.301335	0.909	0.767	1.5708e-17	3
TRBC2	3.756e-22	0.308883	0.937	0.831	2.27922e-17	3
UTS2	5.14413e-22	0.724996	0.301	0.179	3.12156e-17	3
ARID4B	1.41975e-21	0.40298	0.637	0.47	8.6153e-17	3
ATP1B3	1.51446e-21	0.493688	0.633	0.482	9.19007e-17	3
LAP3	1.96549e-21	0.681638	0.399	0.265	1.1927e-16	3
REEP5	2.38334e-21	0.427491	0.608	0.449	1.44626e-16	3
SAMD9L	2.45835e-21	0.917068	0.29	0.175	1.49178e-16	3
WHSC1L1	3.06736e-21	0.556459	0.52	0.377	1.86134e-16	3
C20orf24	4.31206e-21	0.468114	0.559	0.405	2.61664e-16	3
SCAND1	5.1416e-21	0.472401	0.587	0.438	3.12003e-16	3
SQSTM1	5.82549e-21	0.440261	0.649	0.496	3.53502e-16	3
PPP2R5C	6.9794e-21	0.316839	0.702	0.528	4.23524e-16	3
HLA-F	1.82787e-20	0.420861	0.667	0.516	1.10919e-15	3
IFI16	3.57909e-20	0.450517	0.639	0.472	2.17186e-15	3
DGKZ	3.80311e-20	0.747328	0.276	0.164	2.30781e-15	3
PAG1	6.01879e-20	0.555718	0.336	0.208	3.65232e-15	3
TGIF1	7.28959e-20	0.407741	0.449	0.294	4.42347e-15	3
SAMD9	7.33623e-20	0.817446	0.266	0.157	4.45177e-15	3
TRIM38	8.88931e-20	0.781542	0.258	0.15	5.39421e-15	3
IFITM1	1.2885e-19	0.433489	0.622	0.46	7.81889e-15	3
TAP2	2.06128e-19	0.674433	0.324	0.206	1.25083e-14	3
RBPJ	3.09848e-19	0.436225	0.604	0.45	1.88022e-14	3
SPN	5.28617e-19	0.592509	0.366	0.24	3.20775e-14	3
SP110	5.73219e-19	0.64361	0.308	0.192	3.47841e-14	3
CXCR6	1.85614e-18	0.416268	0.589	0.437	1.12634e-13	3
CD2BP2	3.36864e-18	0.514188	0.395	0.267	2.04416e-13	3
STAT3	4.96479e-18	0.414198	0.599	0.445	3.01273e-13	3
BLOC1S1	6.18927e-18	0.352298	0.671	0.504	3.75577e-13	3
ZEB2	1.03631e-17	0.415715	0.368	0.233	6.28853e-13	3
POLR2A	1.45666e-17	0.617705	0.283	0.175	8.8393e-13	3
EMC7	1.63845e-17	0.436981	0.505	0.363	9.94242e-13	3
NEU1	1.87206e-17	0.643352	0.29	0.181	1.136e-12	3
MXD4	2.43221e-17	0.56537	0.324	0.208	1.47591e-12	3
MT2A	3.47399e-17	0.350169	0.784	0.625	2.10808e-12	3
ABHD17A	4.21274e-17	0.507409	0.374	0.249	2.55638e-12	3
MAGOH	5.31696e-17	0.365347	0.559	0.406	3.22644e-12	3
GPR171	5.87846e-17	0.378822	0.334	0.208	3.56717e-12	3
ODF2L	6.29279e-17	0.514716	0.385	0.262	3.81859e-12	3
UQCRB	6.727e-17	0.253505	0.915	0.82	4.08208e-12	3
CSNK1A1	8.2671e-17	0.603901	0.349	0.236	5.01664e-12	3
MRFAP1	9.55126e-17	0.3881	0.595	0.441	5.7959e-12	3
MAPRE2	1.10927e-16	0.574488	0.263	0.16	6.73126e-12	3
SH2D2A	1.2955e-16	0.319355	0.702	0.547	7.86136e-12	3
TAF1D	1.34455e-16	0.499011	0.392	0.269	8.15898e-12	3
SHFM1	1.69674e-16	0.330214	0.729	0.565	1.02961e-11	3
JUND	2.10858e-16	0.285096	0.611	0.457	1.27953e-11	3
ID2	2.63731e-16	0.263552	0.788	0.64	1.60037e-11	3
WIPF1	2.66182e-16	0.316819	0.698	0.545	1.61524e-11	3
ENTPD1	4.93978e-16	0.329819	0.466	0.324	2.99756e-11	3
B3GNT2	5.60825e-16	0.565899	0.277	0.173	3.4032e-11	3
U2AF1L4	7.87905e-16	0.577317	0.283	0.177	4.78117e-11	3
ORMDL2	8.53078e-16	0.536668	0.333	0.223	5.17665e-11	3
USP11	1.01499e-15	0.458047	0.332	0.217	6.15914e-11	3
BTN3A2	1.05107e-15	0.369948	0.402	0.274	6.3781e-11	3
SLC3A2	1.27919e-15	0.364364	0.589	0.449	7.76237e-11	3
PDCL3	1.83825e-15	0.3526	0.543	0.404	1.11549e-10	3
ARHGEF1	2.0527e-15	0.366698	0.582	0.444	1.24562e-10	3
BCLAF1	2.53402e-15	0.445838	0.343	0.231	1.53769e-10	3
DYNLRB1	3.14661e-15	0.371039	0.603	0.467	1.90942e-10	3
SSR4	3.38543e-15	0.275892	0.824	0.683	2.05435e-10	3
NDUFV2	3.84661e-15	0.358406	0.473	0.336	2.3342e-10	3
CTSS	3.88325e-15	0.401879	0.434	0.309	2.35643e-10	3
CCSER2	5.92946e-15	0.477088	0.334	0.222	3.59811e-10	3
PPIB	6.58349e-15	0.320175	0.719	0.581	3.99499e-10	3
NSA2	6.68918e-15	0.478757	0.416	0.302	4.05913e-10	3
BHLHE40	6.78415e-15	0.490616	0.311	0.202	4.11675e-10	3
CHST11	9.89257e-15	0.58258	0.274	0.177	6.00301e-10	3
GEM	1.08611e-14	0.353537	0.287	0.183	6.59071e-10	3
GYG1	1.54035e-14	0.420462	0.383	0.266	9.34715e-10	3
ITM2C	4.23173e-14	0.266821	0.461	0.321	2.5679e-09	3
NENF	5.64722e-14	0.645171	0.282	0.19	3.42685e-09	3
NOP58	6.0168e-14	0.383212	0.525	0.399	3.65111e-09	3
PRDX5	6.63855e-14	0.331875	0.661	0.523	4.0284e-09	3
PDE4D	6.899e-14	0.330833	0.38	0.26	4.18645e-09	3
SERPINB1	7.82021e-14	0.49676	0.43	0.324	4.74546e-09	3
NASP	8.5572e-14	0.396912	0.44	0.315	5.19268e-09	3
PSENEN	1.04616e-13	0.432856	0.374	0.264	6.34829e-09	3
APOBEC3C	1.38833e-13	0.44918	0.472	0.351	8.42464e-09	3
H1FX	1.65508e-13	0.520288	0.295	0.198	1.00433e-08	3
RAP1B	2.11892e-13	0.35651	0.459	0.337	1.2858e-08	3
CMC1	2.3893e-13	0.798486	0.345	0.252	1.44987e-08	3
NAP1L4	3.18408e-13	0.406661	0.489	0.374	1.93216e-08	3
NAMPT	4.14535e-13	0.425274	0.44	0.327	2.51548e-08	3
GNAS	4.28507e-13	0.323737	0.559	0.425	2.60027e-08	3
RANBP2	4.70551e-13	0.453071	0.258	0.164	2.8554e-08	3
PDE7A	5.41131e-13	0.423868	0.251	0.158	3.28369e-08	3
ARHGAP9	6.40584e-13	0.399856	0.44	0.332	3.88719e-08	3
RNF19A	6.80039e-13	0.432457	0.384	0.275	4.12661e-08	3
FUS	7.98363e-13	0.273711	0.698	0.559	4.84462e-08	3
EIF4A1	1.01124e-12	0.442464	0.334	0.232	6.13641e-08	3
DCTN6	1.03546e-12	0.403845	0.366	0.26	6.28339e-08	3
C4orf48	1.0497e-12	0.363401	0.495	0.371	6.36979e-08	3
BIN1	1.17921e-12	0.40715	0.416	0.307	7.15566e-08	3
C6orf48	1.29843e-12	0.364399	0.514	0.394	7.87911e-08	3
NFU1	1.35964e-12	0.45479	0.305	0.209	8.25058e-08	3
ROCK1	1.43364e-12	0.381685	0.421	0.313	8.69962e-08	3
ATP6V0B	1.50819e-12	0.333085	0.543	0.417	9.15197e-08	3
IGHG4	1.60701e-12	0.309276	0.509	0.387	9.75168e-08	3
VAMP5	1.81134e-12	0.444478	0.43	0.323	1.09916e-07	3
ENSA	2.20729e-12	0.311505	0.627	0.493	1.33943e-07	3
CHCHD10	2.28708e-12	0.433956	0.361	0.258	1.38784e-07	3
ASF1A	2.31665e-12	0.440049	0.315	0.216	1.40579e-07	3
PMF1	2.3616e-12	0.362127	0.465	0.346	1.43306e-07	3
SIRT7	2.5601e-12	0.397393	0.331	0.231	1.55352e-07	3
SFPQ	2.61731e-12	0.329134	0.595	0.474	1.58824e-07	3
PSME2	3.21269e-12	0.252839	0.813	0.671	1.94953e-07	3
SEC14L1	3.2465e-12	0.429772	0.293	0.198	1.97004e-07	3
YWHAH	4.70702e-12	0.620236	0.335	0.247	2.85631e-07	3
BPTF	4.7082e-12	0.604544	0.264	0.179	2.85703e-07	3
PRRC2C	5.05886e-12	0.312148	0.57	0.447	3.06982e-07	3
PSMB8	5.38366e-12	0.286173	0.719	0.571	3.26691e-07	3
NOP56	6.18329e-12	0.338316	0.423	0.313	3.75214e-07	3
SYNGR2	7.55322e-12	0.383005	0.408	0.302	4.58345e-07	3
RAC1	9.36698e-12	0.255437	0.64	0.483	5.68407e-07	3
NOSIP	1.12292e-11	0.322422	0.431	0.317	6.81408e-07	3
PDCD10	1.34714e-11	0.358808	0.393	0.29	8.17471e-07	3
TAX1BP1	1.38579e-11	0.335194	0.515	0.395	8.40923e-07	3
SRSF9	1.50665e-11	0.365093	0.462	0.355	9.14267e-07	3
PDIA3	1.50888e-11	0.264777	0.641	0.506	9.15619e-07	3
YIPF3	1.53726e-11	0.426899	0.315	0.222	9.3284e-07	3
HSBP1	1.98017e-11	0.351857	0.409	0.306	1.20161e-06	3
RBCK1	2.38786e-11	0.406077	0.398	0.298	1.449e-06	3
CCDC85B	2.43681e-11	0.366379	0.508	0.398	1.47871e-06	3
RALGDS	2.61633e-11	0.418715	0.296	0.206	1.58764e-06	3
SIRPG	3.00649e-11	0.31594	0.439	0.326	1.8244e-06	3
AKIRIN1	4.14428e-11	0.350827	0.382	0.278	2.51483e-06	3
TMEM70	5.1875e-11	0.449203	0.294	0.207	3.14788e-06	3
SSU72	5.5688e-11	0.308139	0.476	0.363	3.37926e-06	3
MRPS36	5.57169e-11	0.424513	0.356	0.265	3.38101e-06	3
FAM50A	6.34214e-11	0.510895	0.278	0.195	3.84853e-06	3
MYADM	6.44123e-11	0.267374	0.35	0.249	3.90867e-06	3
HERPUD2	8.0017e-11	0.370287	0.294	0.203	4.85559e-06	3
BCL7B	8.65909e-11	0.389231	0.342	0.249	5.25451e-06	3
SH3GLB1	1.08368e-10	0.295962	0.449	0.339	6.57601e-06	3
ANKRD11	1.08973e-10	0.479097	0.284	0.199	6.61273e-06	3
ZBTB1	1.76287e-10	0.328783	0.324	0.226	1.06974e-05	3
KIAA1551	1.78552e-10	0.483971	0.267	0.186	1.08349e-05	3
C12orf75	1.91113e-10	0.29882	0.422	0.313	1.15971e-05	3
MRPL20	1.91285e-10	0.309731	0.504	0.395	1.16076e-05	3
EMC3	1.94389e-10	0.341675	0.366	0.269	1.17959e-05	3
CNPY3	2.07653e-10	0.457497	0.278	0.196	1.26008e-05	3
PHF11	2.20251e-10	0.383284	0.324	0.234	1.33653e-05	3
BAX	2.39145e-10	0.266402	0.491	0.372	1.45118e-05	3
LAYN	2.40356e-10	0.296513	0.328	0.231	1.45853e-05	3
CNOT2	2.52539e-10	0.495538	0.256	0.178	1.53246e-05	3
CEBPZ	2.5776e-10	0.374581	0.293	0.206	1.56414e-05	3
TMEM179B	2.61939e-10	0.369954	0.353	0.259	1.5895e-05	3
PSTPIP1	2.9619e-10	0.39134	0.338	0.247	1.79734e-05	3
CIR1	3.46737e-10	0.409795	0.316	0.228	2.10407e-05	3
FBXO7	4.00041e-10	0.387767	0.36	0.267	2.42753e-05	3
ELOF1	4.29548e-10	0.384381	0.367	0.277	2.60658e-05	3
MRPL10	4.40956e-10	0.452731	0.279	0.198	2.67581e-05	3
CARS	4.68641e-10	0.541975	0.257	0.18	2.84381e-05	3
TMEM160	4.76984e-10	0.29536	0.448	0.344	2.89443e-05	3
TXNDC17	5.09433e-10	0.29268	0.457	0.352	3.09134e-05	3
MPHOSPH8	6.19719e-10	0.254102	0.462	0.357	3.76058e-05	3
ISCA1	6.65897e-10	0.270546	0.384	0.28	4.0408e-05	3
CCND2	6.76075e-10	0.291585	0.464	0.356	4.10256e-05	3
PSMF1	6.96352e-10	0.399442	0.354	0.269	4.2256e-05	3
FRG1	7.6362e-10	0.47917	0.311	0.231	4.6338e-05	3
DEGS1	8.17262e-10	0.39024	0.312	0.225	4.95931e-05	3
PMAIP1	1.00344e-09	0.414986	0.505	0.415	6.08909e-05	3
ZNHIT3	1.04233e-09	0.322322	0.354	0.263	6.32506e-05	3
SDHB	1.25699e-09	0.3902	0.338	0.253	7.62769e-05	3
IVNS1ABP	1.36345e-09	0.372691	0.288	0.205	8.27366e-05	3
TMX4	1.39254e-09	0.424733	0.263	0.184	8.45019e-05	3
TMEM248	1.45831e-09	0.344439	0.289	0.205	8.84934e-05	3
PPP1R16B	1.60871e-09	0.28507	0.257	0.174	9.76196e-05	3
ATP6V0D1	1.65451e-09	0.373125	0.358	0.269	0.000100399	3
BUD31	1.90323e-09	0.273006	0.544	0.441	0.000115492	3
NDUFB9	1.90428e-09	0.258716	0.564	0.449	0.000115556	3
EIF1AX	1.90514e-09	0.297532	0.454	0.357	0.000115608	3
STUB1	2.4573e-09	0.311381	0.382	0.29	0.000149114	3
LAMTOR5	2.47057e-09	0.250415	0.612	0.496	0.000149919	3
HSD17B11	2.88483e-09	0.258186	0.293	0.206	0.000175057	3
SPAG7	3.27681e-09	0.372686	0.336	0.25	0.000198843	3
AKAP13	3.35412e-09	0.254139	0.569	0.465	0.000203535	3
CDC42SE1	3.3651e-09	0.282366	0.394	0.301	0.000204201	3
RIC8A	3.5565e-09	0.411491	0.293	0.215	0.000215815	3
CARHSP1	3.95567e-09	0.303279	0.44	0.34	0.000240038	3
TOB1	5.36836e-09	0.313167	0.372	0.279	0.000325763	3
MRPS6	5.93397e-09	0.287361	0.558	0.458	0.000360085	3
SUN2	5.97975e-09	0.258273	0.351	0.258	0.000362863	3
CLTB	6.25187e-09	0.255446	0.436	0.337	0.000379376	3
BLOC1S2	6.28269e-09	0.284614	0.404	0.31	0.000381246	3
C19orf66	7.34704e-09	0.371643	0.357	0.269	0.000445833	3
MAT2A	7.60163e-09	0.435318	0.268	0.193	0.000461282	3
TOP1	7.72495e-09	0.357668	0.352	0.269	0.000468765	3
MYO1F	8.3012e-09	0.317434	0.313	0.226	0.000503733	3
RNF149	8.54302e-09	0.293216	0.387	0.292	0.000518408	3
CITED2	8.64396e-09	0.3555	0.339	0.251	0.000524533	3
EMB	1.0203e-08	0.307578	0.395	0.306	0.000619139	3
PSMD6	1.04555e-08	0.360022	0.311	0.232	0.00063446	3
TWF2	1.06865e-08	0.36755	0.383	0.3	0.000648479	3
LSM1	1.09383e-08	0.277963	0.406	0.312	0.000663759	3
HM13	1.11306e-08	0.331733	0.367	0.278	0.000675426	3
ITGB1	1.17218e-08	0.289373	0.415	0.323	0.000711303	3
FDX1	1.19971e-08	0.341899	0.326	0.244	0.000728006	3
C7orf50	1.329e-08	0.374104	0.293	0.217	0.000806465	3
PSMD7	1.34596e-08	0.283735	0.44	0.344	0.000816755	3
GNG2	1.34935e-08	0.272031	0.568	0.465	0.000818815	3
VPS28	1.91826e-08	0.263808	0.542	0.44	0.00116404	3
LARP7	1.97822e-08	0.39794	0.293	0.22	0.00120042	3
BAG1	2.26831e-08	0.385131	0.301	0.224	0.00137646	3
UBE2K	2.72632e-08	0.465423	0.283	0.212	0.00165438	3
JOSD1	2.89735e-08	0.295144	0.284	0.206	0.00175817	3
RUNX3	2.95793e-08	0.271503	0.504	0.404	0.00179493	3
GSDMD	2.9737e-08	0.305928	0.374	0.289	0.0018045	3
EAPP	3.01893e-08	0.305684	0.376	0.29	0.00183194	3
C8orf59	3.09068e-08	0.384252	0.339	0.262	0.00187549	3
PRDM1	3.33765e-08	0.456765	0.251	0.183	0.00202535	3
RSBN1L	4.21043e-08	0.328556	0.358	0.275	0.00255498	3
FKBP11	5.16166e-08	0.29642	0.259	0.184	0.0031322	3
TMUB1	5.29977e-08	0.411651	0.289	0.219	0.00321601	3
MAF1	6.28547e-08	0.250332	0.446	0.354	0.00381415	3
KHDRBS1	7.15378e-08	0.302386	0.402	0.316	0.00434106	3
RNF5	8.35614e-08	0.356596	0.294	0.22	0.00507067	3
PPM1K	8.77413e-08	0.289637	0.372	0.285	0.00532432	3
EIF6	9.64883e-08	0.274588	0.436	0.347	0.0058551	3
LINC01420	1.48494e-07	0.366872	0.337	0.262	0.00901094	3
C19orf24	1.56706e-07	0.295443	0.39	0.312	0.00950926	3
ERP44	2.33453e-07	0.282289	0.346	0.268	0.0141664	3
PRPF4B	2.81075e-07	0.358736	0.251	0.185	0.0170562	3
TMEM165	2.92263e-07	0.267136	0.352	0.274	0.0177351	3
CPNE1	3.03393e-07	0.297606	0.341	0.266	0.0184105	3
PPM1B	3.2308e-07	0.269962	0.271	0.2	0.0196051	3
SMARCA5	3.64844e-07	0.365509	0.279	0.211	0.0221395	3
NR1H2	4.09761e-07	0.260891	0.372	0.291	0.0248651	3
PPP1R12A	5.18605e-07	0.307938	0.401	0.322	0.03147	3
ZNF655	5.59399e-07	0.302057	0.297	0.226	0.0339454	3
TRAPPC3	5.74691e-07	0.257402	0.339	0.265	0.0348734	3
FKBP2	6.01378e-07	0.31709	0.302	0.234	0.0364928	3
MRPL1	6.95253e-07	0.37307	0.263	0.198	0.0421893	3
PSMD13	8.65632e-07	0.276596	0.406	0.329	0.0525283	3
ATF4	9.22973e-07	0.256398	0.414	0.335	0.0560078	3
COMT	1.07977e-06	0.357145	0.273	0.21	0.0655229	3
CAPNS1	1.22043e-06	0.452735	0.261	0.201	0.0740579	3
SPTAN1	1.33986e-06	0.30513	0.271	0.205	0.0813055	3
APH1A	1.6074e-06	0.269584	0.357	0.283	0.0975402	3
RBM5	1.62724e-06	0.304638	0.26	0.195	0.0987444	3
SELPLG	1.62959e-06	0.311442	0.302	0.235	0.0988868	3
MGAT1	1.68149e-06	0.276405	0.312	0.243	0.102036	3
RNF139	1.81854e-06	0.267281	0.267	0.202	0.110353	3
SRP19	2.8335e-06	0.276792	0.38	0.31	0.171942	3
MRPS12	3.53096e-06	0.275475	0.309	0.242	0.214266	3
CYFIP2	3.97401e-06	0.281231	0.285	0.222	0.241151	3
AP3S1	5.17366e-06	0.25801	0.37	0.297	0.313948	3
TMEM109	5.59297e-06	0.282304	0.292	0.227	0.339392	3
SLU7	6.87631e-06	0.26893	0.308	0.243	0.417268	3
TXNL1	9.02406e-06	0.299202	0.341	0.28	0.547598	3
C14orf119	1.13639e-05	0.262829	0.284	0.222	0.689585	3
GCC2	1.39415e-05	0.262475	0.327	0.26	0.845996	3
ORMDL3	1.46551e-05	0.279372	0.27	0.21	0.889302	3
LLPH	1.50968e-05	0.263796	0.274	0.214	0.916104	3
TXNL4A	1.55112e-05	0.38149	0.267	0.213	0.941248	3
RELB	1.59616e-05	0.2656	0.358	0.292	0.968585	3
DDRGK1	1.79775e-05	0.268848	0.277	0.219	1	3
WAS	1.83045e-05	0.250462	0.383	0.317	1	3
CHMP4B	2.02873e-05	0.27042	0.286	0.228	1	3
FIBP	2.39903e-05	0.275824	0.341	0.282	1	3
AKR1B1	2.75718e-05	0.294659	0.267	0.212	1	3
MRPL22	3.33669e-05	0.263061	0.303	0.247	1	3
PIGT	5.13075e-05	0.302719	0.252	0.199	1	3
SUGT1	5.41892e-05	0.33106	0.258	0.207	1	3
PLEKHJ1	6.00117e-05	0.264288	0.281	0.226	1	3
SMIM12	7.68801e-05	0.275486	0.274	0.223	1	3
TDG	0.000126689	0.290506	0.25	0.201	1	3
CLPP	0.000222004	0.290282	0.306	0.259	1	3
CTSB	0.000389137	0.310107	0.286	0.24	1	3
STMN1	0	4.58656	0.963	0.174	0	4
KIAA0101	0	5.68454	0.808	0.034	0	4
TYMS	0	6.17299	0.762	0.021	0	4
CKS1B	0	3.62496	0.729	0.085	0	4
ZWINT	0	5.8898	0.639	0.012	0	4
TK1	0	5.2862	0.635	0.023	0	4
MCM7	0	3.6363	0.673	0.063	0	4
PCNA	0	2.80905	0.774	0.182	0	4
NUSAP1	0	3.82224	0.645	0.058	0	4
TUBB	0	3.58738	0.892	0.313	0	4
DUT	0	2.57971	0.857	0.285	0	4
DEK	0	1.89499	0.9	0.329	0	4
CENPM	0	2.8585	0.631	0.083	0	4
UBE2C	0	7.2101	0.555	0.009	0	4
MAD2L1	0	3.64382	0.584	0.039	0	4
MKI67	0	5.90063	0.556	0.012	0	4
NUDT1	0	1.98375	0.703	0.16	0	4
DNAJC9	0	1.98206	0.703	0.167	0	4
DTYMK	0	2.83944	0.595	0.062	0	4
CDK1	0	5.07666	0.547	0.015	0	4
TMEM106C	0	2.49012	0.633	0.104	0	4
ASF1B	0	4.54095	0.546	0.018	0	4
MCM5	0	2.47665	0.639	0.113	0	4
CENPW	0	4.5755	0.538	0.018	0	4
TMPO	0	2.03266	0.641	0.121	0	4
BIRC5	0	6.58337	0.523	0.007	0	4
SMC2	0	3.54527	0.543	0.033	0	4
TOP2A	0	6.16019	0.52	0.01	0	4
KIF22	0	2.4147	0.598	0.091	0	4
RRM2	0	7.60932	0.506	0.004	0	4
MCM3	0	2.48858	0.589	0.093	0	4
FEN1	0	3.16155	0.535	0.046	0	4
UBE2T	0	3.67712	0.51	0.03	0	4
TUBA1B	0	3.48333	0.924	0.455	0	4
CENPH	0	3.08213	0.483	0.037	0	4
CENPF	0	4.16464	0.476	0.03	0	4
PHF19	0	2.19493	0.525	0.08	0	4
CDT1	0	5.49832	0.454	0.009	0	4
RNASEH2A	0	2.53884	0.499	0.054	0	4
CLSPN	0	4.22572	0.457	0.017	0	4
DHFR	0	4.06093	0.463	0.023	0	4
CDKN3	0	4.15614	0.463	0.023	0	4
AURKB	0	6.4302	0.442	0.006	0	4
ACOT7	0	2.07011	0.5	0.075	0	4
CENPU	0	4.70481	0.41	0.01	0	4
TPX2	0	4.65182	0.413	0.014	0	4
NUF2	0	5.50185	0.403	0.007	0	4
HMGB2	0	2.57708	0.96	0.566	0	4
CENPN	0	2.74875	0.429	0.038	0	4
GGH	0	4.47085	0.401	0.012	0	4
GINS2	0	4.01486	0.409	0.022	0	4
CCNB2	0	5.4948	0.391	0.008	0	4
HELLS	0	2.85287	0.426	0.044	0	4
LIG1	0	3.03811	0.415	0.035	0	4
KIFC1	0	4.76064	0.388	0.01	0	4
WDR34	0	3.71085	0.391	0.019	0	4
HMGB3	0	3.91897	0.386	0.021	0	4
CDCA5	0	6.86269	0.365	0.003	0	4
GTSE1	0	6.89778	0.363	0.002	0	4
HMGN2	0	2.19835	0.979	0.621	0	4
MCM2	0	3.60802	0.376	0.02	0	4
UHRF1	0	6.47082	0.358	0.003	0	4
RPL39L	0	2.43775	0.396	0.044	0	4
ASPM	0	6.31723	0.356	0.004	0	4
MCM4	0	3.66007	0.368	0.019	0	4
CCNA2	0	5.15271	0.356	0.008	0	4
CCDC34	0	3.07992	0.372	0.028	0	4
RFC4	0	2.72338	0.374	0.035	0	4
TCF19	0	3.83226	0.354	0.015	0	4
ATAD2	0	2.85155	0.365	0.034	0	4
SPC25	0	8.11434	0.326	0.001	0	4
PRC1	0	3.66787	0.341	0.016	0	4
PKMYT1	0	7.28793	0.319	0.002	0	4
FANCI	0	3.85133	0.328	0.013	0	4
RAD51AP1	0	4.82639	0.314	0.007	0	4
NDC80	0	2.95587	0.333	0.029	0	4
CHAF1A	0	2.82522	0.322	0.024	0	4
RAD51	0	5.02878	0.302	0.005	0	4
ORC6	0	3.42515	0.311	0.014	0	4
MYBL2	0	5.81226	0.3	0.005	0	4
TROAP	0	5.11381	0.3	0.007	0	4
H2AFZ	0	1.69717	0.982	0.695	0	4
CENPA	0	6.39512	0.282	0.002	0	4
SGOL1	0	4.64051	0.286	0.006	0	4
CHEK1	0	3.30593	0.296	0.016	0	4
RACGAP1	0	2.88394	0.302	0.023	0	4
CDCA8	0	4.9077	0.282	0.005	0	4
CDC20	0	5.90173	0.283	0.006	0	4
WDR76	0	2.89792	0.297	0.022	0	4
CDCA3	0	6.77017	0.274	0.002	0	4
NCAPG	0	4.65228	0.273	0.005	0	4
CDC45	0	6.20023	0.268	0.003	0	4
NCAPG2	0	3.62178	0.277	0.013	0	4
KIF2C	0	5.34317	0.266	0.004	0	4
MELK	0	5.25156	0.266	0.004	0	4
DLGAP5	0	10.6115	0.261	0	0	4
MXD3	0	4.64163	0.257	0.006	0	4
CENPE	0	3.99725	0.258	0.01	0	4
CEP55	0	3.8631	0.251	0.011	0	4
HMGB1	0	1.78883	0.996	0.783	0	4
HIRIP3	6.87782e-307	2.09003	0.443	0.059	4.1736e-302	4
RRM1	8.19258e-307	2.18163	0.467	0.068	4.97142e-302	4
GMNN	2.20672e-305	2.27175	0.449	0.063	1.33908e-300	4
CCNB1	1.11022e-304	3.7552	0.258	0.015	6.73702e-300	4
SMC4	3.19854e-302	2.06174	0.712	0.185	1.94094e-297	4
CENPK	8.22198e-302	2.30461	0.409	0.051	4.98926e-297	4
IFI27L1	1.53284e-294	2.0982	0.447	0.064	9.30156e-290	4
SAE1	4.97809e-294	2.02697	0.59	0.119	3.0208e-289	4
SGOL2	4.27086e-293	2.90584	0.263	0.017	2.59164e-288	4
LRR1	8.78872e-293	2.15852	0.36	0.039	5.33317e-288	4
EZH2	1.14373e-287	2.02108	0.52	0.091	6.94041e-283	4
STRA13	1.33616e-286	1.80687	0.672	0.154	8.10809e-282	4
ANP32B	4.97027e-283	1.67598	0.91	0.392	3.01606e-278	4
FBXO5	1.34876e-281	2.66575	0.293	0.025	8.18455e-277	4
DNMT1	7.51399e-279	1.86454	0.595	0.125	4.55964e-274	4
CDK4	1.93061e-277	2.02517	0.484	0.082	1.17153e-272	4
RFC2	2.11207e-276	1.98943	0.405	0.055	1.28165e-271	4
C19orf48	1.61527e-273	1.98142	0.44	0.067	9.80179e-269	4
SAC3D1	1.69364e-272	2.94967	0.273	0.022	1.02773e-267	4
RANBP1	2.06567e-269	1.63989	0.906	0.393	1.25349e-264	4
CDK2	2.06748e-267	2.69233	0.283	0.025	1.25459e-262	4
HIST1H4C	3.35598e-267	3.46921	0.759	0.295	2.03648e-262	4
ITGB3BP	1.03346e-264	1.95876	0.418	0.062	6.27123e-260	4
RFC5	6.68972e-261	2.45201	0.284	0.026	4.05945e-256	4
SKA2	8.4427e-260	1.75607	0.574	0.121	5.1232e-255	4
H2AFV	3.4744e-259	1.62359	0.915	0.451	2.10833e-254	4
AURKA	4.81895e-258	2.92534	0.257	0.02	2.92423e-253	4
NUCKS1	5.12331e-255	1.72814	0.765	0.245	3.10893e-250	4
DDX39A	3.0529e-254	1.63512	0.725	0.204	1.85256e-249	4
NRM	1.947e-252	2.38346	0.299	0.031	1.18148e-247	4
H2AFX	4.67726e-252	1.85279	0.536	0.11	2.83826e-247	4
RPA3	3.73665e-248	1.55237	0.83	0.29	2.26748e-243	4
CDCA7	9.10958e-248	2.26635	0.331	0.041	5.52788e-243	4
NCAPH2	4.87235e-246	1.77308	0.451	0.078	2.95664e-241	4
H2AFY	1.4209e-244	1.54655	0.828	0.287	8.62229e-240	4
CBX5	4.11715e-242	1.64082	0.492	0.093	2.49837e-237	4
ANP32E	6.27343e-240	1.63391	0.699	0.197	3.80684e-235	4
EXOSC8	2.75572e-238	1.55007	0.511	0.102	1.67222e-233	4
LSM4	4.37782e-234	1.53769	0.759	0.239	2.65655e-229	4
ACYP1	2.52088e-231	2.1741	0.334	0.045	1.52972e-226	4
USP1	2.35774e-230	1.64182	0.515	0.108	1.43073e-225	4
TFDP1	1.24467e-228	1.73631	0.491	0.1	7.55288e-224	4
NCAPH	6.60583e-225	2.41602	0.261	0.026	4.00855e-220	4
SSRP1	5.19737e-224	1.52705	0.615	0.155	3.15387e-219	4
VRK1	8.53801e-223	1.57347	0.422	0.074	5.18104e-218	4
TUBG1	1.47706e-221	2.10774	0.292	0.035	8.96307e-217	4
BCL2L12	4.85373e-220	1.63958	0.398	0.067	2.94534e-215	4
CDC25B	1.35088e-218	1.77354	0.448	0.087	8.19743e-214	4
SNRNP25	8.6271e-218	1.54699	0.489	0.102	5.2351e-213	4
PPIA	1.15378e-217	0.978115	0.991	0.829	7.00134e-213	4
CDCA4	2.00801e-217	1.6475	0.446	0.085	1.2185e-212	4
GAPDH	4.15964e-216	0.868953	1	0.98	2.52415e-211	4
HNRNPAB	9.27449e-214	1.40615	0.636	0.169	5.62795e-209	4
WHSC1	3.86457e-213	2.0611	0.293	0.037	2.3451e-208	4
RAD51C	1.31897e-210	1.67819	0.381	0.064	8.00377e-206	4
PAICS	1.93931e-210	2.29013	0.297	0.039	1.17681e-205	4
PFN1	1.91138e-205	0.819149	1	0.982	1.15987e-200	4
RAN	5.3014e-205	1.07195	0.977	0.693	3.217e-200	4
EBP	6.38872e-205	1.35976	0.632	0.169	3.8768e-200	4
PTMA	7.53496e-204	0.677473	1	0.998	4.57236e-199	4
C14orf80	3.55546e-203	2.03148	0.271	0.033	2.15753e-198	4
SLC25A5	8.12723e-203	1.26337	0.926	0.536	4.93176e-198	4
ACTB	5.34642e-202	0.834734	1	0.998	3.24431e-197	4
SIVA1	1.01094e-199	1.37989	0.846	0.335	6.13459e-195	4
PTTG1	2.79237e-198	1.64258	0.789	0.311	1.69447e-193	4
SNRPB	1.14071e-197	1.102	0.965	0.604	6.92203e-193	4
FABP5	3.34544e-197	1.60597	0.801	0.323	2.03008e-192	4
CFL1	7.16336e-196	0.673494	1	0.976	4.34687e-191	4
PPIH	3.62893e-195	1.27839	0.494	0.11	2.20211e-190	4
HADH	4.83817e-195	1.71531	0.326	0.051	2.9359e-190	4
MCM6	1.17299e-193	1.52313	0.477	0.107	7.11792e-189	4
GGCT	1.72091e-192	1.58846	0.418	0.084	1.04428e-187	4
TUBA1C	1.1216e-190	1.7785	0.484	0.117	6.80611e-186	4
SNRPA	3.16632e-189	1.37371	0.528	0.13	1.92138e-184	4
SLC43A3	1.94146e-188	1.83254	0.289	0.041	1.17812e-183	4
SMC3	3.45236e-188	1.43854	0.602	0.169	2.09496e-183	4
IDH2	4.98263e-188	1.44673	0.799	0.335	3.02356e-183	4
HNRNPA2B1	2.05453e-185	0.963329	0.979	0.74	1.24673e-180	4
TACC3	6.79412e-185	1.49904	0.462	0.105	4.12281e-180	4
FAM111A	9.27379e-184	1.75226	0.312	0.05	5.62752e-179	4
LMNB1	3.23819e-183	1.22458	0.538	0.136	1.965e-178	4
MAD2L2	1.49609e-180	1.30165	0.557	0.148	9.07858e-176	4
TPI1	5.40373e-180	1.09974	0.971	0.722	3.27909e-175	4
MZT2B	9.95828e-180	1.20825	0.889	0.441	6.04288e-175	4
MTHFD1	1.16161e-179	1.48016	0.405	0.083	7.04885e-175	4
MAGOHB	3.27041e-179	1.37604	0.382	0.074	1.98455e-174	4
CARHSP1	2.87868e-176	1.21909	0.794	0.299	1.74684e-171	4
NME1	1.3887e-175	1.44833	0.574	0.164	8.42692e-171	4
CLN6	1.98579e-174	1.57538	0.304	0.049	1.20502e-169	4
CTNNAL1	1.41035e-173	1.80281	0.282	0.043	8.55826e-169	4
ACAT2	1.74844e-173	1.27623	0.501	0.124	1.06099e-168	4
ANAPC11	6.32681e-172	1.16559	0.873	0.385	3.83924e-167	4
COX8A	1.23892e-170	1.00436	0.957	0.669	7.51803e-166	4
HAUS1	9.5394e-169	1.36074	0.445	0.104	5.7887e-164	4
SUPT16H	8.63298e-168	1.41721	0.411	0.091	5.23866e-163	4
DLEU2	3.35623e-167	1.64	0.266	0.039	2.03663e-162	4
PAFAH1B3	8.20422e-167	1.32945	0.439	0.102	4.97849e-162	4
PRKDC	4.13436e-166	1.43355	0.355	0.069	2.50881e-161	4
KIF20B	1.59922e-164	1.38542	0.42	0.096	9.70439e-160	4
HNRNPD	2.84245e-164	1.20417	0.703	0.24	1.72485e-159	4
POLD2	4.86783e-163	1.48568	0.375	0.079	2.9539e-158	4
YBX1	1.12002e-162	0.91617	0.973	0.741	6.79651e-158	4
NASP	1.20883e-161	1.19999	0.743	0.28	7.33544e-157	4
PSMC3	5.95561e-160	1.16196	0.755	0.281	3.61398e-155	4
YEATS4	1.1766e-159	1.25535	0.462	0.116	7.13986e-155	4
TALDO1	1.59395e-159	1.16641	0.77	0.298	9.6724e-155	4
TPGS2	8.02864e-158	1.25061	0.444	0.108	4.87194e-153	4
RBBP8	1.66798e-157	1.71361	0.266	0.042	1.01216e-152	4
CDKN2A	1.86955e-157	1.28437	0.435	0.106	1.13448e-152	4
NUCB2	3.10108e-157	1.39543	0.444	0.111	1.8818e-152	4
RP11-545E17.3	6.79521e-155	1.54872	0.285	0.049	4.12347e-150	4
FDPS	2.49636e-154	1.09203	0.693	0.237	1.51484e-149	4
RBBP7	4.02849e-154	1.08874	0.65	0.21	2.44457e-149	4
SMC1A	3.24177e-152	1.37231	0.377	0.084	1.96717e-147	4
FH	1.92613e-151	1.52112	0.282	0.049	1.16881e-146	4
PSIP1	2.79302e-151	1.18227	0.596	0.187	1.69486e-146	4
BANF1	4.59586e-151	1.08301	0.8	0.315	2.78886e-146	4
CDKN2C	3.09547e-150	1.60057	0.289	0.052	1.8784e-145	4
LSM5	2.88422e-149	1.06565	0.772	0.294	1.7502e-144	4
TEX30	4.0209e-149	1.26694	0.359	0.077	2.43996e-144	4
YWHAH	1.35215e-148	1.1267	0.636	0.212	8.20512e-144	4
RNASEH2B	6.89467e-148	1.03492	0.587	0.179	4.18382e-143	4
HMGA1	1.55109e-147	1.2559	0.642	0.227	9.4123e-143	4
CKS2	4.80872e-147	1.19692	0.759	0.308	2.91803e-142	4
ANXA5	8.74099e-147	1.1378	0.841	0.396	5.3042e-142	4
TCTEX1D2	1.77061e-146	1.67376	0.264	0.044	1.07444e-141	4
HDGF	5.41358e-145	1.17258	0.414	0.101	3.28507e-140	4
POLR3K	2.20174e-143	1.15179	0.437	0.112	1.33606e-138	4
GUSB	2.28453e-143	1.08097	0.434	0.11	1.3863e-138	4
ACTG1	2.72742e-143	0.865831	0.994	0.914	1.65506e-138	4
DAZAP1	3.05123e-143	1.09075	0.481	0.132	1.85155e-138	4
ITGB1BP1	4.05562e-143	1.01058	0.608	0.193	2.46103e-138	4
SCCPDH	1.33975e-142	1.41213	0.352	0.078	8.12987e-138	4
REEP4	2.16303e-141	1.5003	0.295	0.057	1.31257e-136	4
NUP93	2.40667e-140	1.22707	0.293	0.055	1.46041e-135	4
PA2G4	3.71611e-140	1.07889	0.792	0.342	2.25501e-135	4
SNRPA1	8.93971e-140	1.09974	0.567	0.178	5.4248e-135	4
RAD21	8.53579e-139	1.067	0.659	0.23	5.17969e-134	4
ENO1	1.09927e-138	0.946063	0.976	0.741	6.67059e-134	4
LSM3	1.22112e-138	1.00654	0.81	0.34	7.41e-134	4
RUVBL2	1.13056e-137	1.06753	0.391	0.094	6.86047e-133	4
NUDT21	1.15314e-137	1.06206	0.636	0.216	6.99746e-133	4
CHCHD2	1.70735e-137	0.712011	0.984	0.826	1.03606e-132	4
C12orf75	9.5817e-137	1.07449	0.713	0.28	5.81436e-132	4
IMPDH2	1.03864e-135	1.04164	0.506	0.148	6.30267e-131	4
CALM3	3.36291e-135	0.993107	0.93	0.58	2.04068e-130	4
SHMT2	4.21831e-135	1.17763	0.392	0.098	2.55976e-130	4
VIM	9.72449e-135	0.879431	0.984	0.822	5.90101e-130	4
NABP2	9.95573e-134	1.11198	0.404	0.103	6.04134e-129	4
TIMM10	1.49274e-133	1.01402	0.517	0.155	9.05827e-129	4
BAZ1B	1.69713e-132	1.139	0.395	0.1	1.02985e-127	4
MRPL37	2.19106e-132	1.0332	0.46	0.128	1.32958e-127	4
MIS18BP1	2.25236e-132	1.19924	0.373	0.091	1.36678e-127	4
HINT2	2.42126e-132	1.02702	0.558	0.177	1.46927e-127	4
ACTL6A	3.02783e-132	1.09211	0.346	0.079	1.83735e-127	4
LSM2	1.64454e-131	0.946648	0.747	0.287	9.97939e-127	4
NUP37	2.64025e-131	1.2162	0.319	0.069	1.60215e-126	4
BOLA3	9.00156e-131	0.918106	0.52	0.156	5.46233e-126	4
DDB2	1.29162e-130	1.10786	0.439	0.121	7.83779e-126	4
CCDC167	2.66891e-130	0.941737	0.693	0.254	1.61955e-125	4
AHCY	2.55126e-129	1.25699	0.282	0.056	1.54816e-124	4
RNASEH2C	1.06783e-128	0.991017	0.668	0.244	6.47979e-124	4
TPRKB	1.32089e-128	0.980938	0.446	0.123	8.01541e-124	4
UQCC2	1.43917e-128	0.992209	0.514	0.156	8.73316e-124	4
CYC1	3.94441e-128	0.926569	0.659	0.233	2.39355e-123	4
MEA1	2.12694e-127	0.975108	0.599	0.2	1.29067e-122	4
HSPB11	2.86554e-127	1.01122	0.689	0.262	1.73886e-122	4
SNRPD3	3.51777e-127	0.937308	0.734	0.286	2.13465e-122	4
PSMD14	1.79082e-126	0.908574	0.61	0.207	1.08671e-121	4
UBE2S	1.22361e-125	1.16728	0.654	0.26	7.4251e-121	4
RALY	3.59794e-125	0.968432	0.859	0.41	2.1833e-120	4
DCTPP1	7.83646e-124	1.29046	0.394	0.107	4.75532e-119	4
GMPS	2.30505e-123	1.16349	0.326	0.075	1.39875e-118	4
COMMD4	3.6073e-123	0.962965	0.467	0.137	2.18898e-118	4
HPRT1	3.9772e-123	0.879975	0.625	0.217	2.41344e-118	4
CBX3	4.69298e-123	0.993349	0.787	0.353	2.84779e-118	4
MZT1	9.7435e-122	0.939085	0.492	0.15	5.91255e-117	4
DPM2	1.48788e-121	1.06076	0.388	0.102	9.02876e-117	4
CMSS1	1.93872e-121	1.27236	0.28	0.059	1.17645e-116	4
GLRX3	5.1041e-121	0.967834	0.527	0.169	3.09727e-116	4
RPA1	7.52461e-121	0.993611	0.403	0.109	4.56608e-116	4
CHCHD3	1.248e-120	0.973028	0.409	0.111	7.5731e-116	4
ATP5G3	2.66441e-120	0.894899	0.92	0.558	1.61682e-115	4
WDR54	2.87223e-120	0.836465	0.462	0.135	1.74293e-115	4
SNRPF	3.30109e-120	0.953955	0.845	0.427	2.00316e-115	4
NUP107	5.33871e-120	1.06698	0.297	0.065	3.23964e-115	4
THOC3	1.35243e-119	1.14938	0.303	0.068	8.20684e-115	4
PKM	1.0009e-118	0.845016	0.964	0.663	6.07364e-114	4
ANAPC15	1.03288e-118	0.823956	0.475	0.142	6.2677e-114	4
HIST1H1C	2.22575e-118	1.77525	0.344	0.09	1.35063e-113	4
MRPL11	2.99581e-118	0.904465	0.544	0.179	1.81792e-113	4
MYL6B	5.51769e-118	1.03667	0.403	0.111	3.34825e-113	4
CBX1	2.21672e-117	1.09083	0.337	0.083	1.34515e-112	4
GNG5	2.46952e-117	0.895192	0.876	0.462	1.49855e-112	4
MCMBP	2.56301e-117	1.12134	0.342	0.085	1.55528e-112	4
SNRPE	9.19573e-117	0.945917	0.838	0.404	5.58015e-112	4
FKBP5	1.017e-116	1.2705	0.444	0.137	6.17139e-112	4
PRDX3	1.56655e-116	0.908415	0.574	0.195	9.50615e-112	4
COPS3	1.95023e-116	0.842263	0.513	0.162	1.18344e-111	4
RFC1	2.31835e-116	0.951453	0.368	0.096	1.40682e-111	4
HLA-DRA	6.30237e-116	0.972272	0.879	0.498	3.8244e-111	4
C4orf27	1.54842e-115	1.09833	0.296	0.066	9.39614e-111	4
RPL26L1	5.69071e-115	0.96258	0.425	0.123	3.45324e-110	4
SNRNP70	1.83997e-114	0.863143	0.613	0.22	1.11653e-109	4
DCPS	3.70843e-114	1.02637	0.393	0.109	2.25035e-109	4
SNRPD1	7.19279e-114	0.893164	0.862	0.437	4.36473e-109	4
CNTRL	2.62417e-113	1.06572	0.359	0.095	1.5924e-108	4
TMEM107	2.89871e-113	1.06272	0.297	0.068	1.759e-108	4
GSTO1	4.78151e-113	0.872646	0.741	0.305	2.90152e-108	4
EMC9	7.81773e-113	1.20148	0.271	0.058	4.74395e-108	4
MCUR1	8.38362e-113	1.00061	0.294	0.067	5.08735e-108	4
PRPS2	2.30059e-112	1.07623	0.315	0.076	1.39605e-107	4
MGME1	6.93011e-112	1.1611	0.259	0.054	4.20533e-107	4
ARPC5	9.05467e-112	0.913893	0.877	0.487	5.49456e-107	4
PHB2	1.90594e-111	0.881906	0.641	0.241	1.15656e-106	4
NAA38	2.10511e-111	0.893943	0.691	0.276	1.27742e-106	4
FKBP3	2.73046e-111	0.900097	0.508	0.167	1.6569e-106	4
FANCA	4.34144e-111	1.21181	0.253	0.052	2.63447e-106	4
PDCD5	6.99567e-111	0.936226	0.628	0.239	4.24511e-106	4
AKR7A2	9.60211e-111	0.979022	0.448	0.138	5.82675e-106	4
CDKN2D	1.34729e-110	1.46817	0.269	0.06	8.1756e-106	4
NTAN1	2.10271e-110	0.999514	0.327	0.082	1.27596e-105	4
PGAM1	2.57114e-109	0.857707	0.929	0.592	1.56022e-104	4
ADSL	2.72777e-109	0.918821	0.418	0.123	1.65526e-104	4
NDUFV1	4.25825e-109	0.809822	0.561	0.194	2.58399e-104	4
TUBB4B	9.83496e-109	1.05143	0.755	0.37	5.96805e-104	4
CORO1A	1.14395e-108	0.670044	0.99	0.888	6.9417e-104	4
EIF4EBP1	1.47904e-108	0.815441	0.393	0.111	8.97509e-104	4
MT2A	1.54674e-108	0.881957	0.927	0.609	9.38593e-104	4
POLR2H	5.71937e-108	0.787514	0.447	0.136	3.47063e-103	4
PRPSAP1	4.31151e-107	0.923038	0.331	0.085	2.61631e-102	4
CEP57	7.42327e-107	0.859468	0.458	0.145	4.50459e-102	4
HAT1	9.38193e-107	0.839944	0.513	0.171	5.69314e-102	4
PTBP1	1.56627e-106	0.729082	0.649	0.243	9.50442e-102	4
PGP	1.69947e-106	0.998229	0.31	0.077	1.03127e-101	4
NENF	7.03761e-105	0.917323	0.495	0.165	4.27056e-100	4
NUP62	1.06746e-104	0.913931	0.323	0.083	6.47753e-100	4
RECQL	2.04807e-104	0.869121	0.373	0.105	1.24281e-99	4
SLBP	2.56515e-104	0.962223	0.702	0.302	1.55658e-99	4
MRPL51	4.06765e-104	0.84899	0.818	0.389	2.46833e-99	4
HMGN1	6.05176e-104	0.700126	0.97	0.706	3.67233e-99	4
YIF1B	7.41606e-104	0.921308	0.35	0.095	4.50021e-99	4
TESC	8.80947e-104	0.907732	0.379	0.108	5.34576e-99	4
COX5A	1.64597e-103	0.767239	0.908	0.52	9.98808e-99	4
ARL6IP6	1.76936e-103	0.845636	0.518	0.177	1.07368e-98	4
POP7	2.90976e-103	0.774015	0.428	0.131	1.7657e-98	4
ZDHHC12	8.60405e-103	0.868791	0.584	0.217	5.22111e-98	4
NUDCD2	3.52221e-102	0.864495	0.431	0.133	2.13735e-97	4
SUZ12	5.0797e-102	0.909006	0.333	0.089	3.08246e-97	4
PRDX4	1.40418e-101	0.887656	0.397	0.118	8.52084e-97	4
PSMG1	1.77844e-101	1.17874	0.263	0.06	1.07919e-96	4
PDIA6	2.70593e-101	0.767426	0.821	0.382	1.64201e-96	4
THOC6	9.97079e-101	0.835965	0.319	0.083	6.05048e-96	4
UCHL5	1.92643e-100	0.748139	0.319	0.083	1.169e-95	4
STOML2	2.68087e-100	0.773887	0.58	0.213	1.6268e-95	4
SMS	3.06178e-100	0.731959	0.573	0.21	1.85795e-95	4
TOMM40	4.7988e-100	0.856112	0.353	0.099	2.91201e-95	4
PRPF19	5.73114e-100	0.793611	0.381	0.111	3.47777e-95	4
MTCH2	1.14699e-99	0.772151	0.484	0.162	6.96019e-95	4
VPS29	1.38847e-99	0.783868	0.72	0.3	8.42551e-95	4
HP1BP3	1.52228e-99	0.817685	0.569	0.21	9.23752e-95	4
ELP5	5.83749e-99	0.84866	0.356	0.101	3.54231e-94	4
XPO1	7.09498e-99	0.888916	0.315	0.083	4.30538e-94	4
PNKD	1.05457e-98	0.831345	0.466	0.155	6.39935e-94	4
LDHB	6.47982e-98	0.788445	0.933	0.625	3.93208e-93	4
FAM96A	1.06211e-97	0.748058	0.488	0.165	6.4451e-93	4
PARP1	2.43302e-97	0.747868	0.648	0.254	1.47641e-92	4
TAF15	2.50816e-97	0.697317	0.445	0.143	1.522e-92	4
FIBP	3.85627e-97	0.723948	0.641	0.248	2.34006e-92	4
MRPL17	4.48777e-97	0.874178	0.341	0.095	2.72327e-92	4
SLC25A11	9.52621e-97	0.727671	0.466	0.154	5.78069e-92	4
HNRNPA3	9.77925e-97	0.772505	0.922	0.591	5.93424e-92	4
LBR	2.65728e-96	0.812239	0.495	0.172	1.61249e-91	4
ALDH16A1	2.72644e-96	0.911885	0.267	0.064	1.65446e-91	4
HNRNPR	2.98886e-96	0.725249	0.73	0.309	1.8137e-91	4
MZT2A	1.09137e-95	0.809478	0.837	0.425	6.62267e-91	4
GLO1	1.74519e-95	0.66084	0.468	0.155	1.05901e-90	4
POLR2G	1.79468e-95	0.748983	0.724	0.309	1.08905e-90	4
GSS	2.29148e-95	0.801552	0.334	0.093	1.39052e-90	4
HMGN3	2.86704e-95	0.732663	0.67	0.272	1.73978e-90	4
ACAA2	7.29427e-95	0.839876	0.423	0.137	4.42631e-90	4
RTN3	8.31155e-95	0.640314	0.47	0.156	5.04361e-90	4
RAD1	1.9629e-94	0.844574	0.28	0.07	1.19112e-89	4
IMMT	2.31127e-94	0.826618	0.408	0.129	1.40252e-89	4
PGRMC1	5.91911e-94	0.816908	0.272	0.067	3.59183e-89	4
PPP5C	6.65855e-94	0.980463	0.271	0.067	4.04054e-89	4
MRPS16	1.06852e-93	0.74045	0.459	0.154	6.48401e-89	4
NHP2	1.53588e-93	0.809798	0.667	0.28	9.32002e-89	4
TMEM109	1.60888e-93	0.75092	0.541	0.198	9.76299e-89	4
MRPL12	1.65395e-93	0.813496	0.464	0.158	1.00365e-88	4
LMF2	1.90885e-93	0.693933	0.441	0.144	1.15833e-88	4
MRPL13	2.08638e-93	0.73002	0.495	0.173	1.26606e-88	4
AP2S1	2.88267e-93	0.774226	0.774	0.349	1.74926e-88	4
EEF1E1	5.06571e-93	0.80615	0.411	0.131	3.07398e-88	4
RSRC1	6.07859e-93	0.760135	0.311	0.084	3.68861e-88	4
MRPL23	1.01175e-92	0.761823	0.589	0.229	6.13951e-88	4
GPAA1	2.36193e-92	0.688516	0.495	0.172	1.43327e-87	4
CYB5A	4.08403e-92	0.911077	0.35	0.104	2.47827e-87	4
SRSF1	5.88156e-92	0.698588	0.456	0.154	3.56905e-87	4
FN3KRP	8.49237e-92	0.991789	0.266	0.066	5.15334e-87	4
KHDRBS1	8.56983e-92	0.726369	0.677	0.284	5.20034e-87	4
PPIF	1.05682e-91	0.731304	0.391	0.122	6.413e-87	4
SUCLG1	1.18092e-91	0.701243	0.514	0.183	7.16607e-87	4
COA6	1.98537e-91	0.806168	0.36	0.108	1.20476e-86	4
EXOSC9	2.85244e-91	0.795895	0.335	0.096	1.73092e-86	4
TMEM14C	3.32128e-91	0.827839	0.538	0.204	2.01542e-86	4
CD320	3.39525e-91	0.781932	0.363	0.109	2.0603e-86	4
TP53	3.77504e-91	0.926648	0.262	0.064	2.29077e-86	4
RPA2	3.98607e-91	0.674034	0.54	0.196	2.41883e-86	4
NFATC2IP	6.16385e-91	0.758946	0.386	0.119	3.74035e-86	4
VDAC3	6.69112e-91	0.739404	0.638	0.26	4.0603e-86	4
ILF2	7.32004e-91	0.78205	0.765	0.357	4.44195e-86	4
GMPPB	8.24156e-91	0.806946	0.256	0.062	5.00114e-86	4
NDUFB6	1.1434e-90	0.650094	0.692	0.282	6.93841e-86	4
ATP5G1	1.15937e-90	0.792346	0.615	0.251	7.03526e-86	4
C1orf35	1.68503e-90	0.685296	0.394	0.124	1.02251e-85	4
PMM1	1.97944e-90	0.853612	0.318	0.089	1.20116e-85	4
MPDU1	2.44878e-90	0.725481	0.409	0.132	1.48597e-85	4
PGD	7.53997e-90	0.815392	0.269	0.068	4.5754e-85	4
DCTN3	8.67467e-90	0.853762	0.701	0.313	5.26396e-85	4
AKR1B1	1.02754e-89	0.775425	0.505	0.185	6.23529e-85	4
ARL3	1.06107e-89	0.82081	0.348	0.104	6.43882e-85	4
AKR1A1	1.10674e-89	0.641214	0.46	0.157	6.7159e-85	4
UQCRC1	2.26433e-89	0.679523	0.605	0.234	1.37404e-84	4
UTP11L	2.56984e-89	0.699951	0.375	0.115	1.55943e-84	4
ARL6IP4	2.80508e-89	0.772525	0.826	0.423	1.70218e-84	4
HSPA14	3.3794e-89	0.802722	0.303	0.083	2.05069e-84	4
ISOC2	5.03258e-89	0.822162	0.324	0.093	3.05387e-84	4
DECR1	6.01615e-89	0.688791	0.53	0.195	3.65072e-84	4
PLGRKT	6.1216e-89	0.745752	0.421	0.138	3.71471e-84	4
RQCD1	6.43923e-89	0.767865	0.348	0.104	3.90745e-84	4
RBM17	7.8973e-89	0.686014	0.619	0.245	4.79224e-84	4
RPP30	1.42403e-88	0.727374	0.312	0.087	8.64131e-84	4
APIP	1.45405e-88	0.865586	0.266	0.068	8.82347e-84	4
PSMA4	1.87307e-88	0.738386	0.828	0.422	1.13661e-83	4
ABHD12	2.07058e-88	0.899637	0.263	0.066	1.25647e-83	4
ELAVL1	2.82104e-88	0.652193	0.518	0.188	1.71186e-83	4
NDUFB3	3.80033e-88	0.760216	0.734	0.331	2.30612e-83	4
DCXR	4.46705e-88	0.671019	0.648	0.263	2.7107e-83	4
POLE4	6.29864e-88	0.666972	0.584	0.226	3.82214e-83	4
HDAC2	7.41875e-88	0.733573	0.406	0.133	4.50184e-83	4
DCTN2	1.17026e-87	0.584614	0.539	0.197	7.10138e-83	4
COTL1	1.28576e-87	0.829707	0.935	0.7	7.80224e-83	4
HNRNPA1L2	3.06707e-87	1.12017	0.254	0.064	1.86116e-82	4
TOMM5	4.52341e-87	0.621111	0.488	0.173	2.7449e-82	4
EIF5A	5.11659e-87	0.875627	0.704	0.336	3.10485e-82	4
PMVK	6.332e-87	0.622815	0.624	0.248	3.84238e-82	4
HDAC1	6.50921e-87	0.657467	0.555	0.21	3.94992e-82	4
MRPL15	8.59346e-87	0.818674	0.334	0.099	5.21468e-82	4
PFDN6	9.35555e-87	0.699712	0.453	0.157	5.67713e-82	4
NDUFV2	1.3253e-86	0.786278	0.687	0.312	8.0422e-82	4
SNRPG	1.66358e-86	0.725807	0.911	0.614	1.00949e-81	4
ATP5J	1.75231e-86	0.73273	0.886	0.505	1.06334e-81	4
CKAP2	1.92669e-86	0.888551	0.326	0.096	1.16915e-81	4
PPA1	2.47603e-86	0.791183	0.699	0.315	1.50251e-81	4
MT-ND6	3.53902e-86	0.937956	0.32	0.094	2.14755e-81	4
WDR1	4.30117e-86	0.730474	0.818	0.418	2.61004e-81	4
CPSF6	7.15932e-86	0.642857	0.479	0.169	4.34442e-81	4
CBFB	8.04693e-86	0.703801	0.434	0.148	4.88304e-81	4
TRNAU1AP	8.91549e-86	0.735052	0.351	0.107	5.41009e-81	4
TKT	1.50384e-85	0.724858	0.517	0.195	9.12563e-81	4
MRPS15	1.64785e-85	0.666861	0.518	0.192	9.99946e-81	4
PSMG3	1.74313e-85	0.764247	0.311	0.089	1.05777e-80	4
OLA1	2.11364e-85	0.697733	0.444	0.153	1.2826e-80	4
PSMB2	2.39669e-85	0.727696	0.799	0.388	1.45436e-80	4
SET	2.43611e-85	0.767164	0.753	0.362	1.47828e-80	4
GSTP1	2.88295e-85	0.904969	0.776	0.405	1.74943e-80	4
PSMD1	4.29108e-85	0.686833	0.391	0.127	2.60391e-80	4
PLP2	4.74223e-85	0.793294	0.87	0.491	2.87768e-80	4
CCDC109B	5.25411e-85	0.592091	0.487	0.175	3.1883e-80	4
NAPA	5.67591e-85	0.835571	0.452	0.161	3.44426e-80	4
MRTO4	1.31663e-84	0.994329	0.257	0.066	7.98959e-80	4
DCK	1.48043e-84	0.588657	0.454	0.158	8.98355e-80	4
EBNA1BP2	1.6489e-84	0.714974	0.381	0.122	1.00059e-79	4
PHB	1.72069e-84	0.661782	0.629	0.256	1.04415e-79	4
XRCC5	2.9481e-84	0.763194	0.753	0.358	1.78897e-79	4
NUTF2	4.15304e-84	0.64101	0.576	0.222	2.52015e-79	4
CTBP1	4.51394e-84	0.647795	0.327	0.096	2.73915e-79	4
AP1M1	4.63879e-84	0.595028	0.366	0.114	2.81491e-79	4
MCTS1	4.92318e-84	0.684174	0.434	0.149	2.98748e-79	4
RBBP4	1.0475e-83	0.646748	0.58	0.23	6.35647e-79	4
TOR3A	1.48585e-83	0.7532	0.328	0.098	9.01647e-79	4
NUDT5	2.21171e-83	0.643188	0.626	0.254	1.34211e-78	4
YWHAQ	4.22383e-83	0.706644	0.888	0.51	2.5631e-78	4
WBP4	1.41592e-82	0.804664	0.277	0.076	8.59209e-78	4
SF3A2	1.86509e-82	0.628916	0.535	0.203	1.13177e-77	4
GBP1	2.25035e-82	0.561406	0.432	0.15	1.36556e-77	4
CCT6A	2.95813e-82	0.664671	0.696	0.301	1.79505e-77	4
BLVRA	3.09051e-82	0.930294	0.285	0.08	1.87538e-77	4
H1FX	3.99611e-82	0.771707	0.476	0.177	2.42492e-77	4
PPP1CA	7.17647e-82	0.653971	0.92	0.62	4.35483e-77	4
RNF126	7.63505e-82	0.518886	0.435	0.149	4.6331e-77	4
NDUFS8	7.85239e-82	0.668994	0.78	0.359	4.76499e-77	4
VBP1	8.64591e-82	0.565663	0.544	0.205	5.24651e-77	4
MRPS11	1.17533e-81	0.590309	0.464	0.165	7.13215e-77	4
PTPN6	1.23211e-81	0.658197	0.437	0.155	7.47669e-77	4
UBA2	1.25533e-81	0.582539	0.478	0.171	7.61761e-77	4
U2AF2	2.21332e-81	0.572582	0.379	0.123	1.34309e-76	4
DBI	3.36612e-81	0.689248	0.899	0.562	2.04263e-76	4
TCERG1	3.84335e-81	0.766775	0.289	0.082	2.33222e-76	4
TSEN15	4.32302e-81	0.545814	0.364	0.115	2.6233e-76	4
KIF2A	4.50907e-81	0.839491	0.284	0.08	2.73619e-76	4
FAM195B	4.67893e-81	0.630011	0.554	0.217	2.83927e-76	4
PSME2	5.54071e-81	0.646553	0.948	0.655	3.36221e-76	4
ANP32A	6.5341e-81	0.660459	0.607	0.249	3.96502e-76	4
SRSF10	6.61715e-81	0.632028	0.681	0.293	4.01542e-76	4
PSMG2	8.17606e-81	0.602576	0.618	0.25	4.9614e-76	4
VMA21	1.08079e-80	0.546529	0.435	0.151	6.55845e-76	4
METTL5	1.50861e-80	0.671386	0.378	0.123	9.15454e-76	4
MPC2	1.64113e-80	0.656105	0.727	0.322	9.95868e-76	4
NAA10	2.5069e-80	0.594599	0.571	0.224	1.52124e-75	4
NR4A1	2.64748e-80	1.00271	0.302	0.092	1.60655e-75	4
ADK	2.72591e-80	0.889081	0.284	0.081	1.65414e-75	4
H3F3A	3.04982e-80	0.544658	0.987	0.873	1.85069e-75	4
TPM4	4.1068e-80	0.715395	0.761	0.372	2.49209e-75	4
MIF4GD	4.37914e-80	0.567247	0.406	0.138	2.65735e-75	4
OSGEP	8.2511e-80	0.663889	0.316	0.095	5.00693e-75	4
SFXN1	9.46012e-80	0.524952	0.416	0.142	5.74059e-75	4
NDUFA9	9.52301e-80	0.547505	0.556	0.215	5.77875e-75	4
UFD1L	1.2315e-79	0.640804	0.603	0.245	7.473e-75	4
CD151	2.57454e-79	0.983572	0.275	0.078	1.56228e-74	4
DKC1	2.67538e-79	0.652091	0.318	0.096	1.62347e-74	4
DHX15	4.29824e-79	0.62008	0.372	0.122	2.60826e-74	4
GTF3C5	4.61153e-79	0.579331	0.282	0.079	2.79837e-74	4
ARPC5L	4.67265e-79	0.673314	0.619	0.261	2.83546e-74	4
OXCT1	4.81603e-79	0.710378	0.311	0.093	2.92246e-74	4
NONO	5.74119e-79	0.644943	0.705	0.314	3.48387e-74	4
SNRNP40	1.09903e-78	0.594038	0.505	0.191	6.66916e-74	4
ERH	1.26626e-78	0.674556	0.899	0.544	7.68389e-74	4
AK2	1.53703e-78	0.587455	0.483	0.177	9.327e-74	4
PFKP	1.57703e-78	0.615121	0.427	0.151	9.56971e-74	4
HSP90AA1	2.44738e-78	0.631461	0.986	0.843	1.48512e-73	4
MAZ	2.58581e-78	0.502392	0.406	0.138	1.56912e-73	4
MRPL48	2.64336e-78	0.580206	0.329	0.101	1.60404e-73	4
NUBP2	2.79184e-78	0.543949	0.466	0.169	1.69415e-73	4
CCT5	5.40603e-78	0.692406	0.611	0.26	3.28048e-73	4
CYB561A3	6.48076e-78	0.743121	0.265	0.073	3.93265e-73	4
PIN1	7.70595e-78	0.604761	0.708	0.309	4.67613e-73	4
TMUB1	8.20221e-78	0.576946	0.509	0.193	4.97727e-73	4
TIMM50	1.09732e-77	0.599844	0.332	0.103	6.65875e-73	4
HTATSF1	3.12793e-77	0.658045	0.376	0.125	1.89809e-72	4
MRPL28	3.51503e-77	0.586898	0.507	0.192	2.13299e-72	4
OSBPL8	4.00487e-77	0.713174	0.39	0.134	2.43024e-72	4
BABAM1	4.50924e-77	0.556727	0.534	0.206	2.7363e-72	4
ERI3	5.56304e-77	0.786884	0.269	0.075	3.37576e-72	4
USP39	5.66335e-77	0.715692	0.273	0.077	3.43663e-72	4
POLDIP2	1.29476e-76	0.557067	0.373	0.124	7.85686e-72	4
CSRP1	1.36278e-76	0.668577	0.332	0.105	8.26965e-72	4
ZFAND2B	1.47734e-76	0.526143	0.38	0.127	8.96477e-72	4
GNB2	2.39216e-76	0.602411	0.661	0.285	1.45161e-71	4
ARMCX6	3.15173e-76	1.08675	0.253	0.069	1.91253e-71	4
STX10	3.6321e-76	0.520256	0.399	0.137	2.20403e-71	4
MRPL18	5.26055e-76	0.786348	0.58	0.247	3.19221e-71	4
AP1S1	5.44574e-76	0.591278	0.382	0.129	3.30458e-71	4
PSMD3	6.20491e-76	0.581101	0.46	0.17	3.76526e-71	4
CTCF	7.13134e-76	0.764063	0.27	0.077	4.32744e-71	4
YARS	7.89235e-76	0.562394	0.356	0.116	4.78924e-71	4
ACP1	1.34527e-75	0.572698	0.65	0.276	8.16339e-71	4
TCP1	1.39101e-75	0.620337	0.712	0.323	8.4409e-71	4
RANGRF	2.617e-75	0.594907	0.373	0.125	1.58805e-70	4
HLA-DMB	2.8544e-75	0.802789	0.325	0.104	1.7321e-70	4
TRIM28	2.89392e-75	0.607485	0.328	0.104	1.75609e-70	4
MRPL52	3.24149e-75	0.634992	0.664	0.292	1.967e-70	4
MDH1	4.99103e-75	0.598528	0.742	0.337	3.02866e-70	4
KDELR1	6.46136e-75	0.568368	0.403	0.141	3.92088e-70	4
PDHA1	7.06077e-75	0.619885	0.333	0.107	4.28462e-70	4
TMEM14A	7.99286e-75	0.529049	0.507	0.194	4.85023e-70	4
RAB8A	1.55109e-74	0.524569	0.547	0.217	9.41233e-70	4
ETFB	1.91754e-74	0.608111	0.683	0.306	1.1636e-69	4
RRP7A	3.59034e-74	0.669142	0.516	0.206	2.17869e-69	4
DUSP23	3.85651e-74	0.685358	0.375	0.129	2.34021e-69	4
TMX1	5.15864e-74	0.478057	0.55	0.218	3.13037e-69	4
UBALD2	5.42565e-74	0.642674	0.388	0.134	3.2924e-69	4
RANGAP1	1.0094e-73	0.69601	0.315	0.099	6.12524e-69	4
UQCRH	1.01496e-73	0.600255	0.931	0.606	6.15899e-69	4
CUEDC2	1.44082e-73	0.54009	0.4	0.14	8.74319e-69	4
NDUFA2	1.72526e-73	0.636101	0.778	0.381	1.04692e-68	4
CMAS	1.89155e-73	0.663378	0.313	0.098	1.14783e-68	4
LAGE3	1.96241e-73	0.591035	0.557	0.225	1.19083e-68	4
KXD1	2.08516e-73	0.481613	0.488	0.185	1.26532e-68	4
PIH1D1	2.73955e-73	0.506345	0.442	0.161	1.66242e-68	4
NDUFA7	2.871e-73	0.580812	0.368	0.125	1.74218e-68	4
NAP1L1	2.9166e-73	0.6142	0.923	0.636	1.76985e-68	4
SMARCB1	3.01891e-73	0.529446	0.507	0.196	1.83194e-68	4
SLC1A5	3.39415e-73	0.522382	0.353	0.118	2.05964e-68	4
ILK	4.08199e-73	0.566597	0.479	0.183	2.47703e-68	4
TWF2	5.56981e-73	0.589319	0.631	0.271	3.37987e-68	4
RNF187	5.97094e-73	0.674219	0.402	0.145	3.62328e-68	4
RUVBL1	6.07679e-73	0.630702	0.316	0.1	3.68752e-68	4
COA3	6.27955e-73	0.489516	0.417	0.149	3.81056e-68	4
KATNBL1	7.74959e-73	0.732398	0.279	0.083	4.7026e-68	4
BLOC1S1	1.09411e-72	0.668815	0.859	0.483	6.63926e-68	4
CISD1	1.20724e-72	0.591303	0.319	0.101	7.32576e-68	4
DDT	1.32111e-72	0.616255	0.668	0.298	8.01677e-68	4
TCEB1	1.34805e-72	0.625398	0.745	0.351	8.18026e-68	4
2025-09-11	2.12602e-72	0.753466	0.278	0.083	1.29011e-67	4
PSMA3	2.19688e-72	0.581389	0.703	0.319	1.33311e-67	4
COA1	2.37501e-72	0.564376	0.392	0.138	1.4412e-67	4
PIGX	2.49762e-72	0.64254	0.324	0.104	1.51561e-67	4
ACADM	2.67807e-72	0.712378	0.29	0.088	1.62511e-67	4
COX6A1	2.76704e-72	0.552816	0.953	0.692	1.6791e-67	4
PFKL	3.56216e-72	0.606347	0.42	0.154	2.16159e-67	4
FAM207A	3.99155e-72	0.670504	0.298	0.092	2.42215e-67	4
LAT	4.01475e-72	0.77199	0.52	0.221	2.43623e-67	4
NUP50	4.57546e-72	0.564873	0.321	0.102	2.77648e-67	4
KPNB1	4.92357e-72	0.520162	0.616	0.26	2.98772e-67	4
TXNL4A	5.03618e-72	0.552494	0.486	0.188	3.05605e-67	4
CCDC25	6.10129e-72	0.532429	0.346	0.115	3.70239e-67	4
ZCRB1	6.8561e-72	0.533349	0.592	0.246	4.16042e-67	4
STIP1	8.70443e-72	0.565748	0.569	0.237	5.28202e-67	4
EED	1.27976e-71	0.51714	0.374	0.129	7.76585e-67	4
TOR2A	1.62802e-71	0.747449	0.256	0.073	9.87914e-67	4
NDUFS4	1.8149e-71	0.488321	0.491	0.188	1.10132e-66	4
CSNK2B	1.82575e-71	0.65032	0.809	0.413	1.1079e-66	4
CNP	1.87243e-71	0.571566	0.379	0.132	1.13623e-66	4
NDUFS6	2.29638e-71	0.638873	0.832	0.435	1.39349e-66	4
HNRNPF	2.46941e-71	0.679259	0.883	0.526	1.49849e-66	4
DDX46	2.47623e-71	0.568896	0.632	0.273	1.50263e-66	4
CNPY3	3.02066e-71	0.468481	0.464	0.174	1.833e-66	4
NDUFB10	3.30797e-71	0.640148	0.777	0.391	2.00734e-66	4
PCMT1	3.48752e-71	0.50181	0.675	0.292	2.1163e-66	4
SPTSSA	4.56889e-71	0.635286	0.276	0.083	2.77249e-66	4
POP5	4.76691e-71	0.507928	0.398	0.141	2.89265e-66	4
ARPC2	5.8242e-71	0.468869	0.988	0.884	3.53424e-66	4
NSMCE4A	6.83326e-71	0.503936	0.302	0.094	4.14656e-66	4
HLA-DRB1	7.14489e-71	0.670068	0.832	0.522	4.33566e-66	4
ELP6	8.10427e-71	0.563563	0.299	0.093	4.91783e-66	4
MYCBP	8.18141e-71	0.696717	0.26	0.075	4.96464e-66	4
ILF3	1.04016e-70	0.501551	0.546	0.221	6.31189e-66	4
RHOA	1.55354e-70	0.587395	0.952	0.661	9.4272e-66	4
ATG3	1.6244e-70	0.472874	0.513	0.201	9.8572e-66	4
LAP3	1.72026e-70	0.572472	0.578	0.245	1.04389e-65	4
ITGAE	1.89035e-70	0.536197	0.681	0.308	1.1471e-65	4
GRHPR	1.91836e-70	0.540273	0.373	0.129	1.1641e-65	4
ETFA	2.45831e-70	0.510166	0.513	0.203	1.49175e-65	4
DNAJC15	2.63246e-70	0.57745	0.615	0.264	1.59743e-65	4
NIT2	2.93227e-70	0.444006	0.339	0.112	1.77936e-65	4
ATP5C1	3.66964e-70	0.633594	0.797	0.415	2.22681e-65	4
SAMM50	4.57344e-70	0.538906	0.344	0.115	2.77525e-65	4
CISD3	7.07338e-70	0.558936	0.388	0.138	4.29227e-65	4
SNX5	7.14276e-70	0.458218	0.44	0.164	4.33437e-65	4
FDFT1	7.31046e-70	0.491867	0.47	0.18	4.43613e-65	4
CHD4	1.01299e-69	0.644118	0.371	0.131	6.14701e-65	4
DRG1	1.22933e-69	0.449091	0.399	0.142	7.4598e-65	4
SRPK1	1.26889e-69	0.568699	0.284	0.087	7.69987e-65	4
RAE1	1.38743e-69	0.426264	0.304	0.096	8.41921e-65	4
PLEKHJ1	1.53772e-69	0.493326	0.506	0.2	9.33121e-65	4
STK16	1.54675e-69	0.682477	0.264	0.078	9.38598e-65	4
BAX	1.96938e-69	0.578242	0.724	0.345	1.19506e-64	4
RAD23A	2.21315e-69	0.549761	0.67	0.301	1.34298e-64	4
ATXN10	2.94694e-69	0.537024	0.385	0.136	1.78827e-64	4
COMTD1	3.20002e-69	0.684664	0.271	0.081	1.94184e-64	4
MTX1	4.01797e-69	0.464956	0.309	0.098	2.43818e-64	4
VPS25	7.37868e-69	0.503351	0.341	0.114	4.47753e-64	4
NUP210	8.31051e-69	0.531033	0.331	0.11	5.04298e-64	4
H2AFJ	1.17935e-68	0.645946	0.39	0.142	7.15654e-64	4
NELFCD	1.22233e-68	0.469317	0.416	0.153	7.41737e-64	4
CYB5B	1.37203e-68	0.463492	0.54	0.22	8.32573e-64	4
BZW2	1.49659e-68	0.570926	0.259	0.076	9.08159e-64	4
UQCRQ	1.76111e-68	0.611014	0.917	0.568	1.06868e-63	4
PSMD2	2.10068e-68	0.468612	0.554	0.227	1.27473e-63	4
SSNA1	2.13415e-68	0.572685	0.704	0.321	1.29504e-63	4
PRDX6	2.32031e-68	0.645375	0.797	0.407	1.40801e-63	4
AKIP1	2.86045e-68	0.773167	0.261	0.078	1.73578e-63	4
POLR2E	3.0205e-68	0.549553	0.671	0.302	1.8329e-63	4
CCDC82	3.90919e-68	0.596688	0.28	0.086	2.37217e-63	4
LCP1	3.94048e-68	0.624181	0.859	0.495	2.39116e-63	4
HCFC1R1	4.18782e-68	0.525917	0.339	0.114	2.54125e-63	4
ACAT1	4.3091e-68	0.491701	0.319	0.105	2.61485e-63	4
DPP3	4.50502e-68	0.578804	0.326	0.108	2.73374e-63	4
PSMB9	5.79225e-68	0.563815	0.958	0.712	3.51486e-63	4
SDF2L1	6.14352e-68	0.584352	0.583	0.252	3.72801e-63	4
SQLE	6.23028e-68	0.863728	0.272	0.084	3.78066e-63	4
TIAL1	7.46092e-68	0.393604	0.488	0.19	4.52743e-63	4
RDX	9.02409e-68	0.692733	0.276	0.085	5.476e-63	4
C22orf39	1.16615e-67	0.480605	0.392	0.141	7.07644e-63	4
SNRPC	1.17396e-67	0.560403	0.711	0.334	7.12383e-63	4
GTPBP4	1.57158e-67	0.588754	0.354	0.123	9.53668e-63	4
GANAB	2.43043e-67	0.672683	0.262	0.078	1.47484e-62	4
EIF2AK1	2.66154e-67	0.465887	0.363	0.127	1.61508e-62	4
XRCC6	3.20025e-67	0.60754	0.836	0.452	1.94198e-62	4
RGS19	4.06473e-67	0.533457	0.317	0.105	2.46656e-62	4
CHRAC1	8.60459e-67	0.424435	0.336	0.113	5.22144e-62	4
EXOSC3	9.19333e-67	0.495612	0.345	0.118	5.57869e-62	4
NDUFB1	9.65759e-67	0.593712	0.828	0.442	5.86042e-62	4
ICT1	9.76641e-67	0.581452	0.268	0.081	5.92645e-62	4
DBF4	1.47054e-66	0.463013	0.343	0.117	8.92353e-62	4
PARK7	1.52383e-66	0.564528	0.953	0.68	9.2469e-62	4
HACD3	1.61914e-66	0.583688	0.269	0.082	9.82524e-62	4
GLRX5	1.62169e-66	0.613167	0.334	0.115	9.84076e-62	4
SGTA	1.75247e-66	0.491533	0.292	0.092	1.06344e-61	4
MLEC	2.03662e-66	0.464583	0.367	0.13	1.23586e-61	4
SLC25A39	3.13128e-66	0.486593	0.485	0.194	1.90012e-61	4
MPST	3.17257e-66	0.704968	0.3	0.099	1.92518e-61	4
TFAM	3.40735e-66	0.533649	0.306	0.1	2.06765e-61	4
MRPS34	3.53541e-66	0.554476	0.598	0.261	2.14536e-61	4
ATP5F1	3.62526e-66	0.610698	0.734	0.364	2.19988e-61	4
HN1	3.64912e-66	0.693429	0.853	0.499	2.21436e-61	4
NOP56	3.94641e-66	0.544772	0.641	0.288	2.39476e-61	4
KPNA2	3.95324e-66	0.689945	0.667	0.32	2.39891e-61	4
DRG2	4.45697e-66	0.61634	0.276	0.086	2.70458e-61	4
CDC123	7.92988e-66	0.45242	0.53	0.217	4.81201e-61	4
HLA-DQA2	1.04881e-65	0.872099	0.291	0.096	6.36439e-61	4
MRPS14	1.54789e-65	0.486274	0.353	0.124	9.3929e-61	4
HSD17B10	1.8297e-65	0.600021	0.644	0.293	1.1103e-60	4
MRPL27	2.42739e-65	0.411258	0.488	0.193	1.47299e-60	4
CHCHD1	2.60983e-65	0.441714	0.454	0.175	1.5837e-60	4
MRPL9	3.42696e-65	0.435945	0.476	0.187	2.07955e-60	4
POLE3	3.59886e-65	0.369249	0.467	0.181	2.18386e-60	4
THRAP3	3.83404e-65	0.503843	0.658	0.295	2.32658e-60	4
HMGXB4	3.90882e-65	0.436966	0.391	0.143	2.37195e-60	4
IGLC3	3.91693e-65	0.361403	0.366	0.135	2.37687e-60	4
SND1	4.08805e-65	0.419192	0.339	0.116	2.48071e-60	4
PSMD4	4.88204e-65	0.520305	0.724	0.339	2.96252e-60	4
NDUFA10	6.01751e-65	0.381004	0.492	0.194	3.65155e-60	4
THYN1	6.33843e-65	0.4342	0.493	0.196	3.84629e-60	4
NELFE	6.98496e-65	0.47205	0.481	0.191	4.23861e-60	4
PDIA4	7.65785e-65	0.383059	0.435	0.165	4.64694e-60	4
LSM7	1.55729e-64	0.582298	0.791	0.408	9.44992e-60	4
NSL1	1.77026e-64	0.487108	0.338	0.117	1.07423e-59	4
NSUN5	1.89433e-64	0.437574	0.283	0.089	1.14951e-59	4
MBD2	1.93758e-64	0.523533	0.267	0.083	1.17576e-59	4
ECHS1	1.9464e-64	0.467392	0.511	0.209	1.18112e-59	4
TAF6	2.27896e-64	0.521895	0.266	0.082	1.38292e-59	4
RASSF1	2.46644e-64	0.493647	0.32	0.108	1.49668e-59	4
ESD	5.71119e-64	0.368944	0.452	0.174	3.46566e-59	4
INO80E	6.18129e-64	0.590241	0.252	0.076	3.75093e-59	4
SUMO3	6.29626e-64	0.477325	0.678	0.309	3.8207e-59	4
UPF3B	7.40565e-64	0.46866	0.326	0.111	4.4939e-59	4
CCT2	8.34897e-64	0.569089	0.634	0.291	5.06632e-59	4
C11orf73	8.48242e-64	0.442135	0.528	0.218	5.14731e-59	4
PTPN18	1.02413e-63	0.475495	0.301	0.099	6.21464e-59	4
RBX1	1.03146e-63	0.584141	0.894	0.548	6.2591e-59	4
TMEM261	1.19178e-63	0.499444	0.449	0.176	7.23197e-59	4
MANF	1.19921e-63	0.391835	0.614	0.266	7.27704e-59	4
SNF8	1.36448e-63	0.420811	0.548	0.228	8.27993e-59	4
SRP72	1.74117e-63	0.473194	0.437	0.17	1.05658e-58	4
ANXA2	2.31289e-63	0.719583	0.811	0.468	1.40351e-58	4
NDUFA12	2.43533e-63	0.544969	0.764	0.373	1.47781e-58	4
RHNO1	3.04247e-63	0.584757	0.303	0.101	1.84623e-58	4
PGLS	3.64925e-63	0.428489	0.517	0.212	2.21444e-58	4
BCAP29	3.93186e-63	0.522555	0.271	0.086	2.38593e-58	4
BCKDK	3.94976e-63	0.625061	0.254	0.077	2.39679e-58	4
RHEB	4.1664e-63	0.477741	0.659	0.296	2.52826e-58	4
TXN	4.20617e-63	0.639429	0.867	0.53	2.55239e-58	4
MRPL16	4.61392e-63	0.544539	0.36	0.131	2.79982e-58	4
TIMM8B	9.04938e-63	0.461706	0.576	0.248	5.49134e-58	4
CDK2AP2	9.50168e-63	0.492289	0.758	0.368	5.76581e-58	4
SMARCA4	9.63829e-63	0.550269	0.281	0.091	5.8487e-58	4
FAM136A	1.21565e-62	0.480018	0.335	0.117	7.3768e-58	4
GFER	1.22595e-62	0.500823	0.348	0.124	7.4393e-58	4
PIN4	1.23377e-62	0.449946	0.396	0.149	7.48676e-58	4
PSMB7	1.32707e-62	0.543974	0.699	0.33	8.05295e-58	4
ATP5J2	1.3287e-62	0.550215	0.926	0.619	8.06279e-58	4
SMIM19	1.35725e-62	0.490743	0.442	0.174	8.23609e-58	4
PSMB10	1.52949e-62	0.537016	0.605	0.272	9.28123e-58	4
CRELD2	1.55007e-62	0.461388	0.432	0.169	9.40614e-58	4
NPM3	1.60366e-62	0.628654	0.262	0.082	9.73134e-58	4
BAG3	1.77808e-62	1.16183	0.264	0.088	1.07897e-57	4
PPP1R7	1.82536e-62	0.466302	0.59	0.255	1.10766e-57	4
DTD1	1.95795e-62	0.444837	0.31	0.105	1.18812e-57	4
PRPF31	2.68111e-62	0.40703	0.468	0.185	1.62695e-57	4
MRPS26	2.72131e-62	0.462987	0.43	0.167	1.65134e-57	4
RBM42	2.79218e-62	0.350946	0.514	0.209	1.69435e-57	4
C1QBP	2.8058e-62	0.667466	0.627	0.298	1.70261e-57	4
RAB1B	3.57812e-62	0.417539	0.394	0.148	2.17128e-57	4
HTRA2	3.88815e-62	0.580727	0.287	0.094	2.35941e-57	4
NFYB	3.97979e-62	0.52113	0.264	0.082	2.41501e-57	4
LRRC59	4.29229e-62	0.463833	0.407	0.155	2.60465e-57	4
[truncated: 2,234 more rows]
