# Supplementary material for: Immunological dynamics in orthotopic compared with subcutaneous murine models of HPV-positive oropharyngeal cancer
Source: Dis Model Mech. 2025 Dec 5;18(12):dmm052311. doi: 10.1242/dmm.052311 (PMC12746710; doi:10.1242/dmm.052311)
Supplement: Table S5. — Differentially Expressed Genes Across Macrophage Clusters in Mouse scRNA-seq (Related to Fig. 3) [file dmm-18-052311-TableS5.xlsx]

## Sheet: 5_DEGs in Macrophage of Mouse
Supplementary Table 5. Differentially Expressed Genes Across Macrophage Clusters in Mouse scRNA-seq (Related to Figure 3)
gene	p_val	avg_log2FC	pct.1	pct.2	p_val_adj	cluster
Mmp12	0	1.46673	0.913	0.509	0	0
Tnfrsf9	0	1.25951	0.509	0.182	0	0
Mt2	0	1.158	0.632	0.274	0	0
Mt1	0	1.0241	0.989	0.826	0	0
Adamdec1	0	1.02368	0.519	0.195	0	0
Spp1	0	0.950152	0.826	0.583	0	0
Hilpda	0	0.909233	0.755	0.457	0	0
Dcstamp	0	0.828746	0.452	0.17	0	0
Mmp13	0	0.798858	0.469	0.204	0	0
Il1r2	0	0.772835	0.828	0.525	0	0
Rgs1	0	0.757477	0.901	0.616	0	0
Slc7a2	0	0.739259	0.64	0.324	0	0
Bnip3	0	0.734248	0.634	0.348	0	0
Ltc4s	0	0.70651	0.818	0.466	0	0
Acp5	0	0.682799	0.914	0.57	0	0
Plxdc2	0	0.654867	0.587	0.308	0	0
Plet1	0	0.634707	0.594	0.287	0	0
Il7r	0	0.634003	0.602	0.297	0	0
C1qc	0	0.630998	0.948	0.641	0	0
C1qa	0	0.629655	0.951	0.64	0	0
Pla2g7	0	0.619382	0.834	0.546	0	0
C1qb	0	0.618393	0.971	0.712	0	0
Zdhhc14	0	0.609108	0.513	0.198	0	0
Sgk1	0	0.541476	0.842	0.555	0	0
Ctsl	0	0.539224	0.944	0.714	0	0
Mif	0	0.537549	0.982	0.864	0	0
Cd63	0	0.464347	0.904	0.613	0	0
Camk2n1	0	0.45308	0.356	0.114	0	0
Nt5e	6.24499e-300	0.494547	0.508	0.251	1.66354e-295	0
F7	4.67954e-298	0.410723	0.604	0.313	1.24653e-293	0
Cd38	7.01377e-298	0.405106	0.525	0.263	1.86833e-293	0
Gpi1	1.87659e-296	0.517496	0.892	0.659	4.99885e-292	0
Ocstamp	9.16489e-295	0.365962	0.411	0.175	2.44134e-290	0
Ece1	2.47309e-290	0.412468	0.715	0.431	6.58782e-286	0
Gapdh	3.35428e-286	0.447131	0.997	0.965	8.93513e-282	0
Arg1	4.8881e-274	0.580028	0.834	0.582	1.30209e-269	0
Qpct	3.59753e-269	0.320176	0.35	0.141	9.58311e-265	0
Apbb2	2.24917e-268	0.36171	0.352	0.144	5.99135e-264	0
Pmvk	1.16342e-264	0.413001	0.614	0.357	3.09911e-260	0
Socs2	6.36203e-261	0.367881	0.62	0.359	1.69472e-256	0
Adgrl3	1.70237e-259	0.515065	0.382	0.168	4.53477e-255	0
Fcgr3	1.13704e-258	0.381333	0.969	0.852	3.02884e-254	0
Ero1l	6.5772e-255	0.493172	0.554	0.308	1.75203e-250	0
Rpl10a	2.03589e-254	0.345741	0.988	0.941	5.42319e-250	0
Ptgs1	5.01891e-250	0.36054	0.5	0.262	1.33694e-245	0
Il1a	1.19288e-243	0.567078	0.57	0.328	3.17761e-239	0
Gm2a	9.48074e-241	0.404686	0.889	0.685	2.52548e-236	0
Gpr137b	1.01268e-240	0.372139	0.556	0.305	2.69758e-236	0
Mertk	2.00075e-238	0.383715	0.711	0.437	5.3296e-234	0
Ntpcr	4.90985e-234	0.377171	0.611	0.367	1.30789e-229	0
Itgax	5.93305e-234	0.363613	0.807	0.541	1.58045e-229	0
Cd74	5.34248e-232	0.488993	0.981	0.896	1.42313e-227	0
Trf	7.77165e-230	0.447919	0.878	0.64	2.07021e-225	0
Fam162a	1.14732e-228	0.379405	0.68	0.432	3.05624e-224	0
Rcbtb2	1.1584e-225	0.311838	0.538	0.299	3.08575e-221	0
Aldoa	1.31847e-223	0.411112	0.968	0.845	3.51213e-219	0
Lilra5	2.85669e-222	0.281432	0.348	0.154	7.60964e-218	0
Ahr	1.52776e-221	0.303434	0.539	0.296	4.06964e-217	0
Bnip3l	2.72209e-219	0.33981	0.708	0.448	7.2511e-215	0
Pmepa1	4.70844e-214	0.314746	0.844	0.589	1.25424e-209	0
Rpl23	2.00289e-213	0.253369	0.998	0.987	5.33531e-209	0
Abca1	1.98626e-210	0.31421	0.727	0.46	5.29099e-206	0
Egln1	3.14206e-206	0.324522	0.494	0.273	8.36981e-202	0
H2-Aa	3.65276e-206	0.443059	0.946	0.778	9.73022e-202	0
Selenbp1	1.21306e-204	0.315308	0.222	0.078	3.23136e-200	0
Gsn	1.66639e-203	0.344441	0.827	0.6	4.43894e-199	0
H2-Eb1	6.29946e-203	0.46416	0.924	0.738	1.67805e-198	0
Csf1	2.89353e-202	0.484177	0.325	0.146	7.70779e-198	0
Scd2	2.23005e-201	0.289887	0.351	0.164	5.94041e-197	0
Ldha	3.58908e-200	0.350522	0.972	0.849	9.56059e-196	0
Apoe	4.36628e-199	0.374318	0.895	0.768	1.16309e-194	0
Pgk1	3.93785e-198	0.385844	0.881	0.685	1.04897e-193	0
Slc2a1	3.82431e-197	0.37324	0.674	0.433	1.01872e-192	0
Pmf1	1.16718e-196	0.364582	0.417	0.224	3.10912e-192	0
Snx24	9.85799e-196	0.361862	0.531	0.31	2.62597e-191	0
Pgam1	3.69204e-195	0.34442	0.912	0.731	9.83485e-191	0
Gm6209	4.30553e-189	0.263117	0.368	0.181	1.14691e-184	0
Gde1	3.89461e-185	0.256505	0.546	0.322	1.03745e-180	0
Hist1h2bc	4.06841e-182	0.304582	0.511	0.295	1.08374e-177	0
Rplp0	6.16907e-182	0.256736	0.99	0.955	1.64332e-177	0
Bsg	4.82995e-181	0.347816	0.857	0.649	1.2866e-176	0
Ackr3	3.23428e-174	0.272111	0.123	0.028	8.61548e-170	0
Cd300c2	8.21162e-174	0.311026	0.897	0.697	2.18741e-169	0
Tmem37	4.26263e-173	0.252472	0.389	0.198	1.13548e-168	0
Rpl22l1	4.78173e-173	0.309061	0.92	0.753	1.27376e-168	0
Pdpn	5.11723e-172	0.36482	0.524	0.314	1.36313e-167	0
Fbxo32	7.81359e-171	0.363692	0.244	0.101	2.08139e-166	0
2024-03-03	1.54834e-169	0.418372	0.602	0.394	4.12446e-165	0
Rpl32	8.44976e-169	0.278311	0.994	0.971	2.25085e-164	0
Mtss1	3.30544e-168	0.270404	0.648	0.417	8.80502e-164	0
Rftn1	4.23343e-168	0.359815	0.632	0.408	1.1277e-163	0
Arhgap24	4.2711e-167	0.291132	0.701	0.476	1.13774e-162	0
Eef1b2	6.55217e-167	0.290773	0.95	0.83	1.74537e-162	0
Pik3r1	3.31704e-166	0.33116	0.584	0.371	8.83594e-162	0
Anxa3	2.68102e-165	0.281551	0.704	0.48	7.14169e-161	0
Vdac1	1.15587e-164	0.287369	0.702	0.471	3.07899e-160	0
Fth1	6.09551e-164	0.294777	1	0.999	1.62372e-159	0
Vegfa	7.75129e-163	0.411406	0.568	0.361	2.06479e-158	0
Rps2	9.00686e-163	0.250735	0.994	0.972	2.39925e-158	0
Gas5	2.81368e-162	0.318884	0.839	0.634	7.49508e-158	0
Tpi1	1.55692e-161	0.367575	0.832	0.641	4.14733e-157	0
Rps18	1.63819e-160	0.266449	0.991	0.951	4.3638e-156	0
Slc7a11	5.24877e-159	0.348547	0.636	0.418	1.39817e-154	0
Ddit4	4.40321e-156	0.402544	0.423	0.239	1.17293e-151	0
Got1	4.76021e-155	0.251879	0.689	0.465	1.26803e-150	0
Basp1	1.94804e-153	0.25118	0.915	0.728	5.18918e-149	0
Maml2	4.29101e-152	0.282984	0.561	0.353	1.14304e-147	0
H2-Ab1	4.00122e-151	0.367146	0.956	0.794	1.06584e-146	0
Fn1	5.65301e-151	0.303458	0.858	0.662	1.50585e-146	0
Eif4ebp1	3.92124e-150	0.28486	0.719	0.499	1.04454e-145	0
Mfge8	3.70633e-149	0.267923	0.318	0.16	9.87293e-145	0
Hmox1	1.62834e-148	0.572128	0.569	0.367	4.33757e-144	0
Cxcl14	6.03414e-148	0.29773	0.346	0.183	1.60737e-143	0
Myo1e	3.9695e-146	0.276281	0.78	0.568	1.05739e-141	0
Rpl3	1.88444e-145	0.256013	0.974	0.897	5.01978e-141	0
Ccl24	6.10963e-141	0.750453	0.252	0.117	1.62748e-136	0
2410006H16Rik	3.78205e-139	0.357562	0.793	0.598	1.00746e-134	0
Plau	3.41034e-138	0.314924	0.404	0.231	9.08447e-134	0
Ccrl2	2.85236e-134	0.330533	0.606	0.414	7.59812e-130	0
Mafb	5.33176e-134	0.251056	0.814	0.59	1.42027e-129	0
Rpl14	5.38867e-134	0.260099	0.963	0.868	1.43543e-129	0
Uhrf2	7.34423e-131	0.289159	0.483	0.302	1.95636e-126	0
Fcgr4	9.56185e-131	0.274206	0.65	0.446	2.54709e-126	0
Rpl12	2.56411e-128	0.268601	0.958	0.83	6.83028e-124	0
H2-DMa	1.84063e-127	0.290387	0.929	0.795	4.90307e-123	0
Il6	3.27438e-118	0.385996	0.174	0.072	8.72229e-114	0
Areg	1.25615e-111	0.742406	0.179	0.078	3.34613e-107	0
Nos2	1.20284e-105	0.267835	0.12	0.041	3.20413e-101	0
Clec4n	2.74521e-100	0.272841	0.956	0.802	7.31268e-96	0
Grik3	3.28632e-99	0.360425	0.803	0.688	8.75409e-95	0
Tnf	4.57891e-83	0.324854	0.414	0.28	1.21973e-78	0
Cxcl1	2.61682e-81	0.585982	0.165	0.08	6.97069e-77	0
Tnfsf9	1.0092e-50	0.253348	0.228	0.144	2.68832e-46	0
Ifitm1	3.96783e-15	0.313585	0.424	0.373	1.05695e-10	0
Thbs1	0	2.75553	0.689	0.313	0	1
Plac8	0	2.44197	0.669	0.16	0	1
Ly6c2	0	2.11947	0.613	0.152	0	1
S100a4	0	1.90467	0.891	0.415	0	1
S100a6	0	1.8699	0.981	0.713	0	1
Ahnak	0	1.75488	0.757	0.388	0	1
Vim	0	1.54633	0.953	0.862	0	1
Ifitm3	0	1.37531	0.915	0.734	0	1
Vcan	0	1.35787	0.323	0.058	0	1
Ier3	0	1.33728	0.847	0.729	0	1
Cd14	0	1.30626	0.881	0.79	0	1
Ifitm6	0	1.28609	0.206	0.029	0	1
Pim1	0	1.28326	0.815	0.68	0	1
Ccr2	0	1.25836	0.56	0.299	0	1
Itgam	0	1.24964	0.67	0.388	0	1
Cd44	0	1.23882	0.885	0.762	0	1
Anxa2	0	1.20745	0.835	0.689	0	1
S100a10	0	1.20614	0.91	0.816	0	1
Srgn	0	1.19459	0.982	0.973	0	1
Tmsb10	0	1.0934	0.962	0.869	0	1
Crip1	0	1.06298	0.923	0.84	0	1
Alox5ap	0	1.03017	0.896	0.808	0	1
Cebpb	0	0.826555	0.96	0.937	0	1
H3f3b	0	0.657926	0.983	0.972	0	1
F13a1	2.67637e-294	0.97944	0.429	0.156	7.12932e-290	1
Emp3	7.7813e-286	0.992519	0.77	0.65	2.07278e-281	1
Dmkn	1.31756e-285	0.639796	0.113	0.008	3.50973e-281	1
Slpi	6.89141e-278	2.2739	0.395	0.16	1.83573e-273	1
Mcl1	3.15937e-277	0.826763	0.917	0.894	8.41593e-273	1
Clec4e	1.58276e-275	1.39023	0.566	0.325	4.21615e-271	1
Osm	4.16275e-268	1.35299	0.685	0.496	1.10887e-263	1
Ifi27l2a	2.37418e-259	1.07379	0.885	0.851	6.32434e-255	1
Nfkbia	9.47238e-259	1.56916	0.778	0.659	2.52325e-254	1
Clec4d	1.00541e-256	1.17447	0.531	0.303	2.6782e-252	1
Hp	7.89471e-254	1.36716	0.357	0.143	2.10299e-249	1
Ms4a4c	8.18765e-251	0.9637	0.507	0.258	2.18103e-246	1
Ltb4r1	2.13639e-242	0.945872	0.341	0.132	5.69092e-238	1
Card19	2.28439e-241	1.16275	0.561	0.366	6.08516e-237	1
Cdkn1a	3.57621e-236	0.86366	0.87	0.789	9.52631e-232	1
Btg1	8.88192e-222	0.955389	0.86	0.848	2.36597e-217	1
Eif1	3.9315e-221	0.530303	0.957	0.958	1.04727e-216	1
Plaur	1.13466e-218	0.888698	0.862	0.838	3.02249e-214	1
Emilin2	7.12224e-215	0.96011	0.683	0.576	1.89722e-210	1
Rgcc	1.00201e-209	1.38549	0.545	0.349	2.66916e-205	1
Ccl2	4.14511e-209	1.65203	0.355	0.149	1.10417e-204	1
Tgfbi	1.41658e-201	0.742173	0.939	0.938	3.77348e-197	1
Cd177	1.40341e-195	0.497766	0.109	0.015	3.73841e-191	1
Sgms2	4.63893e-195	0.760776	0.219	0.065	1.23572e-190	1
Cxcl2	1.62212e-189	1.73365	0.734	0.604	4.321e-185	1
Cxcl3	4.44275e-182	1.98915	0.299	0.119	1.18346e-177	1
Traf1	1.44374e-179	0.950169	0.29	0.117	3.84584e-175	1
Sell	8.24096e-179	0.50057	0.121	0.021	2.19523e-174	1
Mefv	6.91459e-173	0.605163	0.182	0.051	1.84191e-168	1
AI839979	9.03015e-173	0.417427	0.113	0.019	2.40545e-168	1
Adgre5	1.09978e-172	1.01756	0.384	0.204	2.92958e-168	1
Tspo	1.06048e-168	0.617133	0.876	0.884	2.82491e-164	1
Lcn2	8.57928e-166	1.29417	0.109	0.018	2.28535e-161	1
Actg1	2.02979e-164	0.577965	0.976	0.978	5.40695e-160	1
Errfi1	2.47323e-163	1.3871	0.448	0.285	6.58819e-159	1
Tpt1	7.30222e-159	0.438648	0.987	0.993	1.94516e-154	1
Dusp1	9.56565e-150	0.754312	0.817	0.75	2.5481e-145	1
Klf6	3.79126e-147	0.914221	0.696	0.636	1.00992e-142	1
Il1b	2.32616e-146	1.03602	0.894	0.87	6.19642e-142	1
S100a8	6.87573e-141	2.96177	0.268	0.115	1.83156e-136	1
Adora2b	1.14821e-133	0.68156	0.247	0.106	3.05861e-129	1
Ifitm2	8.22255e-129	0.624033	0.873	0.881	2.19032e-124	1
Tes	1.46583e-123	0.856369	0.586	0.517	3.90468e-119	1
Ninj1	4.62316e-123	0.990377	0.466	0.331	1.23152e-118	1
S100a9	2.38472e-120	2.73659	0.181	0.063	6.35242e-116	1
Stx11	2.39311e-120	0.431592	0.122	0.032	6.37477e-116	1
Prdx6	3.47959e-117	0.727684	0.661	0.642	9.26893e-113	1
Ptgs2	3.94789e-117	1.4549	0.443	0.297	1.05164e-112	1
S100a11	1.26698e-113	0.42652	0.949	0.94	3.37497e-109	1
Kdm6b	1.74985e-112	0.904145	0.488	0.378	4.66126e-108	1
Jund	2.60752e-111	0.692643	0.797	0.797	6.9459e-107	1
Atp2b4	4.36294e-111	0.818961	0.334	0.195	1.1622e-106	1
Cstb	4.00972e-110	0.56401	0.886	0.917	1.06811e-105	1
Lilrb4a	7.11434e-109	0.517763	0.847	0.872	1.89512e-104	1
H3f3a	4.09953e-107	0.39899	0.919	0.941	1.09203e-102	1
Tlr2	8.11205e-107	0.813602	0.546	0.441	2.16089e-102	1
Plec	5.42289e-105	0.887506	0.424	0.305	1.44455e-100	1
Plbd1	6.14289e-105	0.767616	0.502	0.367	1.63634e-100	1
Chil3	7.28969e-105	0.781568	0.504	0.332	1.94183e-100	1
B3gnt5	4.11485e-103	0.529834	0.196	0.082	1.09611e-98	1
Ywhaz	1.74477e-100	0.525666	0.77	0.796	4.64773e-96	1
Csrnp1	7.70142e-100	0.792249	0.513	0.409	2.0515e-95	1
Socs3	3.01067e-98	0.836951	0.621	0.568	8.01983e-94	1
Msn	2.30788e-96	0.599078	0.742	0.77	6.14773e-92	1
Klf4	1.77579e-94	0.954397	0.502	0.401	4.73035e-90	1
Mrpl33	2.12717e-94	0.681558	0.667	0.669	5.66635e-90	1
Smox	4.67128e-92	0.860195	0.579	0.536	1.24433e-87	1
Zfp36	4.53538e-91	0.586693	0.825	0.808	1.20814e-86	1
Ccl9	9.18796e-91	0.792005	0.474	0.342	2.44749e-86	1
Adam8	3.23443e-90	0.797266	0.473	0.364	8.61587e-86	1
Gpat3	3.0374e-89	0.608917	0.201	0.095	8.09104e-85	1
Tiam1	2.6594e-88	0.609476	0.199	0.092	7.08411e-84	1
Lgals1	2.46985e-84	0.500816	0.819	0.844	6.57918e-80	1
Pitpna	3.85248e-82	0.472277	0.763	0.803	1.02622e-77	1
Ndufa4	3.31967e-79	0.672235	0.553	0.511	8.84293e-75	1
Gch1	3.50087e-78	0.802213	0.441	0.358	9.32562e-74	1
Sem1	4.43173e-78	0.339756	0.951	0.953	1.18052e-73	1
Actb	8.74709e-77	0.250596	0.998	0.998	2.33005e-72	1
Fxyd5	4.79375e-76	0.317653	0.92	0.937	1.27696e-71	1
Lgals3	6.10877e-75	0.345637	0.94	0.935	1.62725e-70	1
Txnrd1	1.22488e-74	0.747334	0.537	0.498	3.26285e-70	1
Junb	7.27666e-73	0.411866	0.924	0.899	1.93836e-68	1
Slc11a1	2.88297e-72	0.651944	0.274	0.168	7.67966e-68	1
Ptafr	3.80446e-72	0.740064	0.325	0.222	1.01343e-67	1
Calm1	1.92611e-71	0.302795	0.936	0.958	5.13076e-67	1
Fn1	6.80432e-70	0.621253	0.767	0.721	1.81253e-65	1
Trib1	2.51602e-68	0.776316	0.475	0.417	6.70217e-64	1
Rbms1	1.9528e-67	0.594711	0.68	0.722	5.20187e-63	1
Arhgef10l	2.30918e-67	0.414259	0.142	0.061	6.1512e-63	1
Ccdc71l	4.16529e-67	0.780017	0.381	0.299	1.10955e-62	1
Fem1c	6.84378e-65	0.706173	0.391	0.312	1.82305e-60	1
Ifrd1	2.12129e-63	0.553404	0.744	0.723	5.65069e-59	1
Rap1b	9.4415e-63	0.468933	0.756	0.812	2.51503e-58	1
Picalm	2.76407e-62	0.482701	0.805	0.849	7.36293e-58	1
Spag9	2.3904e-59	0.575492	0.684	0.702	6.36754e-55	1
Thbd	2.61266e-59	0.444774	0.104	0.04	6.95961e-55	1
Diaph1	1.12271e-58	0.63645	0.594	0.615	2.99069e-54	1
Fam129b	1.59977e-57	0.654071	0.387	0.314	4.26148e-53	1
Tuba1c	1.88398e-56	0.744783	0.519	0.505	5.01856e-52	1
Hif1a	1.04112e-55	0.505503	0.704	0.745	2.77334e-51	1
Lmnb1	7.03896e-55	0.71374	0.518	0.494	1.87504e-50	1
Wfdc17	8.09478e-55	0.674288	0.708	0.732	2.15629e-50	1
Fosl2	2.13449e-54	0.642854	0.538	0.516	5.68584e-50	1
Pid1	2.36377e-54	0.882349	0.499	0.461	6.29661e-50	1
Flna	2.54721e-54	0.643563	0.522	0.514	6.78526e-50	1
Gm9733	2.89276e-54	0.8837	0.288	0.206	7.70575e-50	1
Pkm	2.64665e-53	0.332081	0.864	0.905	7.05014e-49	1
Lilr4b	9.50585e-52	0.479306	0.757	0.808	2.53217e-47	1
Plcb1	1.26983e-49	0.881263	0.26	0.175	3.38258e-45	1
Tnfaip6	1.7711e-49	0.544459	0.125	0.058	4.71785e-45	1
Lrrfip1	1.49469e-48	0.505304	0.649	0.693	3.98154e-44	1
Gpr132	1.72822e-47	0.612105	0.351	0.275	4.60362e-43	1
Trem1	2.38043e-46	0.695952	0.424	0.383	6.34099e-42	1
Plek	2.80093e-46	0.406085	0.811	0.845	7.46113e-42	1
Pde4b	2.92724e-46	0.583505	0.619	0.636	7.79759e-42	1
Ccnl1	6.39492e-46	0.597327	0.578	0.603	1.70348e-41	1
Glipr2	8.8706e-46	0.50728	0.236	0.157	2.36295e-41	1
G0s2	8.88976e-46	0.988499	0.107	0.047	2.36805e-41	1
Cd53	1.47011e-45	0.407558	0.739	0.807	3.91608e-41	1
Arpc1b	7.36214e-45	0.280236	0.868	0.906	1.96113e-40	1
Rpl10-ps3	7.42962e-45	0.78247	0.65	0.727	1.9791e-40	1
Slfn2	1.43585e-44	0.544887	0.698	0.756	3.8248e-40	1
Metrnl	2.39898e-43	0.842418	0.392	0.35	6.3904e-39	1
Ets2	4.00714e-43	0.523618	0.613	0.639	1.06742e-38	1
Sdc1	5.71823e-43	0.523746	0.116	0.056	1.52322e-38	1
Ube2d3	9.89396e-43	0.362729	0.756	0.828	2.63555e-38	1
Ddx5	1.13502e-42	0.362815	0.803	0.87	3.02347e-38	1
Arpc2	1.41177e-42	0.265374	0.862	0.919	3.76068e-38	1
Met	2.47169e-42	0.51668	0.191	0.119	6.58409e-38	1
Ms4a4a	2.55698e-41	0.509812	0.585	0.543	6.81127e-37	1
Ppp1r15a	4.13369e-41	0.680374	0.474	0.44	1.10113e-36	1
Tgfb1	1.39527e-40	0.516623	0.737	0.8	3.71671e-36	1
Ier5	1.76791e-40	0.598368	0.539	0.542	4.70937e-36	1
Tpm3	4.41844e-40	0.292425	0.783	0.86	1.17698e-35	1
Nfat5	5.99187e-40	0.618947	0.351	0.292	1.59611e-35	1
Ppp2ca	1.19487e-39	0.631393	0.525	0.557	3.18289e-35	1
Emp1	1.86048e-39	0.777722	0.391	0.332	4.95595e-35	1
Tagln2	3.06821e-39	0.421054	0.75	0.814	8.1731e-35	1
Rhov	1.73252e-38	0.493154	0.152	0.087	4.61508e-34	1
Gnai2	4.3987e-38	0.271784	0.834	0.895	1.17173e-33	1
Slfn4	4.72607e-38	0.602992	0.239	0.164	1.25893e-33	1
Ankrd33b	4.96753e-38	0.390962	0.123	0.064	1.32325e-33	1
Gpx1	1.3141e-37	0.29686	0.928	0.955	3.5005e-33	1
Ms4a6c	2.68765e-37	0.382464	0.759	0.807	7.15937e-33	1
Gng12	3.95554e-37	0.424715	0.206	0.136	1.05368e-32	1
Jak2	7.74736e-37	0.664156	0.442	0.421	2.06374e-32	1
Cxcr4	1.76664e-36	0.712487	0.349	0.296	4.70598e-32	1
Pnrc1	1.77204e-35	0.588754	0.628	0.684	4.72037e-31	1
Cox17	1.95435e-35	0.449877	0.733	0.823	5.206e-31	1
Klf2	2.35578e-35	0.680191	0.271	0.197	6.27533e-31	1
Fam49b	2.74113e-35	0.459186	0.738	0.813	7.30182e-31	1
Atp8b4	2.75336e-35	0.553871	0.308	0.245	7.3344e-31	1
Phlda1	3.06157e-35	0.637601	0.452	0.399	8.15541e-31	1
Tgm2	5.16558e-35	0.755837	0.613	0.652	1.37601e-30	1
Ubc	1.2987e-34	0.426513	0.739	0.796	3.45948e-30	1
Dgat2	1.68867e-34	0.538569	0.211	0.146	4.49827e-30	1
Mir22hg	1.74273e-34	0.510439	0.209	0.144	4.6423e-30	1
Fmnl1	4.01889e-34	0.534486	0.437	0.421	1.07055e-29	1
Inhba	9.36537e-33	0.883911	0.216	0.145	2.49475e-28	1
Arg2	1.42038e-32	0.547828	0.241	0.176	3.7836e-28	1
Jun	2.09658e-32	0.494415	0.655	0.665	5.58488e-28	1
Lrp1	3.86243e-32	0.534865	0.604	0.655	1.02888e-27	1
Hdc	6.41993e-32	0.502424	0.122	0.067	1.71014e-27	1
Zeb2	7.21999e-32	0.421286	0.746	0.803	1.92326e-27	1
Ndel1	1.70489e-31	0.562534	0.495	0.507	4.54148e-27	1
Ass1	1.78738e-31	0.513475	0.384	0.316	4.76123e-27	1
Cflar	2.0665e-31	0.616714	0.43	0.42	5.50475e-27	1
Upp1	4.12847e-31	0.363622	0.128	0.071	1.09974e-26	1
Litaf	7.90264e-31	0.342644	0.778	0.837	2.10511e-26	1
Rybp	1.67607e-30	0.528503	0.26	0.202	4.46471e-26	1
Vps37b	2.36352e-30	0.530722	0.237	0.172	6.29594e-26	1
Bhlhe40	5.13301e-29	0.677091	0.593	0.645	1.36733e-24	1
Rbm39	1.20388e-28	0.341725	0.728	0.811	3.20689e-24	1
Arl4c	3.58366e-28	0.625694	0.42	0.407	9.54615e-24	1
Sub1	9.94352e-28	0.36385	0.721	0.799	2.64876e-23	1
Rac1	3.28948e-27	0.302531	0.783	0.859	8.76251e-23	1
Mmp19	7.6081e-27	0.706053	0.338	0.292	2.02665e-22	1
Mdm2	8.8619e-27	0.622349	0.35	0.318	2.36063e-22	1
Gna13	9.19098e-27	0.47286	0.632	0.71	2.44829e-22	1
Marcksl1	1.03608e-26	0.603127	0.297	0.241	2.75992e-22	1
Sdc4	1.60217e-26	0.662374	0.53	0.543	4.26785e-22	1
F10	2.21069e-26	0.605819	0.486	0.488	5.88883e-22	1
Id2	2.59494e-26	1.01422	0.512	0.545	6.91241e-22	1
Chd7	2.85338e-26	0.563611	0.534	0.581	7.60083e-22	1
Esd	9.3377e-26	0.425122	0.632	0.712	2.48738e-21	1
Myh9	1.10042e-25	0.347252	0.71	0.789	2.93129e-21	1
Rara	1.20288e-25	0.559356	0.353	0.33	3.20422e-21	1
Vegfa	3.37633e-25	0.605728	0.459	0.425	8.99388e-21	1
Rbpj	1.29702e-24	0.437506	0.561	0.61	3.455e-20	1
C3	1.76464e-24	0.424278	0.283	0.225	4.70065e-20	1
Slc16a3	2.89706e-24	0.611675	0.429	0.427	7.71718e-20	1
Timp1	2.99504e-24	0.705933	0.115	0.069	7.97819e-20	1
Por	1.00189e-23	0.530264	0.254	0.21	2.66884e-19	1
Gm42418	1.56937e-23	0.289581	0.998	0.999	4.18049e-19	1
Samhd1	1.6162e-23	0.499708	0.631	0.673	4.30522e-19	1
Ezr	1.65781e-23	0.607437	0.433	0.445	4.41609e-19	1
Rasgrp2	7.67768e-23	0.290271	0.106	0.063	2.04518e-18	1
Ehd1	3.82514e-22	0.629712	0.424	0.433	1.01894e-17	1
Clic1	4.71899e-22	0.262744	0.769	0.839	1.25704e-17	1
Neat1	1.26168e-21	0.628304	0.514	0.534	3.36087e-17	1
Ly6i	1.32672e-21	0.495516	0.178	0.123	3.53412e-17	1
Csf2rb	2.16539e-21	0.412708	0.679	0.762	5.76817e-17	1
Nfkbiz	3.5068e-21	0.514813	0.484	0.475	9.3414e-17	1
Chmp4b	5.1134e-21	0.33667	0.67	0.766	1.36211e-16	1
Nrg1	6.52412e-21	0.577525	0.359	0.317	1.7379e-16	1
Flrt3	7.0345e-21	0.605014	0.212	0.163	1.87385e-16	1
Nlrp3	1.3466e-20	0.466673	0.54	0.555	3.58706e-16	1
Pvr	1.66872e-20	0.371448	0.164	0.118	4.44513e-16	1
Rnf149	1.87814e-20	0.495028	0.588	0.663	5.00299e-16	1
Lmna	2.58322e-20	0.679683	0.49	0.515	6.88119e-16	1
Plekhg3	4.30794e-20	0.354539	0.145	0.101	1.14755e-15	1
Tiparp	5.63719e-20	0.483289	0.509	0.529	1.50163e-15	1
Shisa5	1.15979e-19	0.391262	0.583	0.663	3.08946e-15	1
Clec4a1	2.2456e-19	0.303304	0.139	0.094	5.98182e-15	1
Capg	3.30244e-19	0.29464	0.67	0.712	8.79704e-15	1
Prkce	4.60753e-19	0.308245	0.108	0.067	1.22736e-14	1
Il1a	5.63707e-19	0.2832	0.292	0.429	1.5016e-14	1
Tppp3	1.51957e-18	0.447296	0.145	0.102	4.04784e-14	1
Zfp36l2	2.55634e-18	0.592154	0.55	0.612	6.80957e-14	1
Id3	3.19544e-18	0.473696	0.132	0.09	8.51201e-14	1
Map2k3	8.10865e-18	0.579836	0.35	0.346	2.15998e-13	1
Itgb7	2.52623e-17	0.343452	0.163	0.12	6.72938e-13	1
Srsf5	2.54245e-17	0.433887	0.561	0.644	6.77258e-13	1
Cish	2.96436e-17	0.468439	0.285	0.256	7.89646e-13	1
Lst1	7.17105e-17	0.509544	0.582	0.643	1.91023e-12	1
Nr4a2	7.23506e-17	0.471006	0.442	0.436	1.92727e-12	1
Hbegf	1.64657e-16	0.508868	0.2	0.157	4.38612e-12	1
Eif5	2.82152e-16	0.443444	0.569	0.657	7.51596e-12	1
Ccl7	7.52136e-16	0.501897	0.121	0.08	2.00354e-11	1
Prdx5	8.90489e-16	0.25149	0.899	0.938	2.37208e-11	1
Nab1	9.84823e-16	0.469558	0.333	0.324	2.62337e-11	1
Slc38a2	1.27349e-15	0.566205	0.387	0.393	3.39231e-11	1
Itga5	1.36853e-15	0.482498	0.339	0.331	3.64548e-11	1
Foxp1	1.61508e-15	0.636545	0.334	0.326	4.30225e-11	1
Jarid2	1.72748e-15	0.459412	0.543	0.601	4.60166e-11	1
Uck2	1.92473e-15	0.464189	0.501	0.55	5.12708e-11	1
Pafah1b1	2.48396e-15	0.374737	0.587	0.679	6.61678e-11	1
Mef2a	2.49203e-15	0.492903	0.493	0.554	6.63827e-11	1
Cdkn2d	7.34589e-15	0.325921	0.137	0.101	1.9568e-10	1
Rab11fip1	7.72564e-15	0.505096	0.329	0.317	2.05796e-10	1
Arhgap26	1.20442e-14	0.666338	0.286	0.265	3.20834e-10	1
Zyx	3.26851e-14	0.507403	0.421	0.456	8.70664e-10	1
Lfng	4.59725e-14	0.503178	0.27	0.248	1.22462e-09	1
Nfkb1	6.48043e-14	0.367389	0.576	0.637	1.72626e-09	1
Cd93	1.1389e-13	0.362846	0.139	0.103	3.0338e-09	1
Hopx	2.24214e-13	0.552369	0.355	0.355	5.97262e-09	1
Odc1	3.15396e-13	0.283671	0.32	0.46	8.40151e-09	1
Syk	4.62695e-13	0.418355	0.543	0.616	1.23253e-08	1
Acod1	5.11453e-13	0.526237	0.146	0.109	1.36241e-08	1
Sf3b1	6.97294e-13	0.326847	0.64	0.742	1.85745e-08	1
Mxd1	6.99963e-13	0.452716	0.444	0.46	1.86456e-08	1
Gm36161	9.94675e-13	0.4059	0.307	0.279	2.64962e-08	1
Cytip	1.07501e-12	0.406453	0.571	0.63	2.86362e-08	1
Tbc1d2b	1.12755e-12	0.318374	0.137	0.104	3.00358e-08	1
Tubb6	1.14302e-12	0.527406	0.377	0.393	3.04478e-08	1
Wnk1	1.90616e-12	0.457625	0.571	0.66	5.07764e-08	1
Cdk2ap2	2.92684e-12	0.447679	0.564	0.646	7.79652e-08	1
Id1	5.1119e-12	0.478368	0.176	0.144	1.36171e-07	1
Flot1	8.8659e-12	0.417651	0.243	0.223	2.3617e-07	1
Nfil3	1.12255e-11	0.403567	0.487	0.534	2.99025e-07	1
Gnb2	1.64951e-11	0.251916	0.654	0.757	4.39398e-07	1
Sqstm1	1.952e-11	0.569467	0.606	0.714	5.19973e-07	1
Mcub	2.28453e-11	0.392709	0.27	0.254	6.08552e-07	1
Maff	4.21735e-11	0.483769	0.275	0.259	1.12342e-06	1
Sec61g	4.32292e-11	0.256285	0.815	0.885	1.15154e-06	1
Adssl1	9.03005e-11	0.391355	0.37	0.382	2.40543e-06	1
H2afj	1.51551e-10	0.290941	0.705	0.813	4.03701e-06	1
St3gal1	1.88471e-10	0.464678	0.335	0.338	5.02048e-06	1
Runx1	4.15908e-10	0.46122	0.633	0.727	1.1079e-05	1
Gm34084	5.2111e-10	0.281032	0.12	0.091	1.38813e-05	1
Jdp2	5.45961e-10	0.472458	0.279	0.269	1.45433e-05	1
Ptbp3	5.91354e-10	0.345968	0.56	0.664	1.57525e-05	1
Rnh1	7.31455e-10	0.398509	0.56	0.656	1.94845e-05	1
Bcl3	1.12269e-09	0.420853	0.211	0.191	2.99062e-05	1
Snx18	1.49504e-09	0.438273	0.437	0.487	3.98248e-05	1
Ier2	1.57111e-09	0.327034	0.59	0.651	4.18512e-05	1
Cux1	1.89872e-09	0.457865	0.474	0.545	5.05782e-05	1
Skil	2.32861e-09	0.401788	0.491	0.561	6.20296e-05	1
Kdm7a	2.42306e-09	0.469917	0.411	0.452	6.45455e-05	1
Sbno2	5.83385e-09	0.517249	0.32	0.333	0.000155402	1
Btg3	9.28614e-09	0.410068	0.205	0.187	0.000247364	1
Efhd2	1.12678e-08	0.253756	0.643	0.755	0.00030015	1
Kcnn4	1.47854e-08	0.383981	0.172	0.149	0.000393855	1
C5ar1	1.51393e-08	0.508336	0.431	0.482	0.000403281	1
Adrb2	1.58552e-08	0.278886	0.122	0.097	0.000422351	1
Tnfrsf1b	3.35158e-08	0.524349	0.417	0.471	0.000892794	1
Spty2d1	4.70954e-08	0.395914	0.282	0.278	0.00125453	1
Azin1	7.30557e-08	0.43235	0.298	0.303	0.00194606	1
Morrbid	8.37915e-08	0.486257	0.525	0.61	0.00223204	1
Bach1	1.20045e-07	0.524328	0.419	0.476	0.00319776	1
Irf2bp2	1.30833e-07	0.420053	0.528	0.628	0.00348513	1
Map4k4	1.57712e-07	0.373213	0.507	0.57	0.00420113	1
Tpm4	1.70244e-07	0.37093	0.476	0.543	0.00453497	1
Slfn5	3.86305e-07	0.365022	0.265	0.25	0.0102904	1
Tnfrsf12a	4.24643e-07	0.321382	0.141	0.12	0.0113116	1
Tln1	4.92078e-07	0.269783	0.592	0.706	0.013108	1
Atp2b1	5.61426e-07	0.262319	0.673	0.771	0.0149553	1
Gmfg	7.00636e-07	0.341865	0.551	0.652	0.0186635	1
Arid5a	7.89528e-07	0.344931	0.162	0.144	0.0210314	1
Fos	1.06407e-06	0.281249	0.727	0.79	0.0283447	1
Zmiz1	1.34601e-06	0.404036	0.447	0.52	0.035855	1
Slc7a11	1.48277e-06	0.507847	0.45	0.499	0.0394982	1
Alcam	1.65127e-06	0.552743	0.41	0.45	0.0439865	1
Stat3	1.75092e-06	0.36457	0.539	0.641	0.046641	1
Dusp5	1.85013e-06	0.467757	0.453	0.504	0.0492839	1
Ndrg1	2.25939e-06	0.402401	0.246	0.228	0.0601856	1
Sertad1	2.45249e-06	0.413534	0.307	0.319	0.0653294	1
Cks2	2.72754e-06	0.477423	0.26	0.258	0.0726561	1
Itgb2	3.38652e-06	0.25451	0.61	0.715	0.09021	1
Piezo1	3.50577e-06	0.4107	0.246	0.242	0.0933868	1
Ppp1r2	3.53896e-06	0.411462	0.344	0.375	0.0942707	1
Epb41l2	4.57138e-06	0.462288	0.464	0.54	0.121773	1
Atf4	4.69198e-06	0.407906	0.4	0.455	0.124985	1
Sgms1	6.68383e-06	0.397457	0.207	0.196	0.178044	1
Smpdl3a	9.32036e-06	0.258433	0.279	0.383	0.248276	1
Zfp36l1	9.70154e-06	0.533662	0.458	0.514	0.25843	1
Rilpl2	1.09923e-05	0.322704	0.272	0.37	0.292812	1
Mmp8	1.23839e-05	0.361525	0.104	0.086	0.329883	1
Add3	1.62502e-05	0.29069	0.122	0.105	0.432873	1
Slc39a14	1.81998e-05	0.328701	0.166	0.151	0.484807	1
Aldh2	2.54294e-05	0.387382	0.225	0.225	0.677389	1
Ddx3x	2.64684e-05	0.43463	0.399	0.457	0.705066	1
Ccl3	2.70708e-05	0.817672	0.352	0.357	0.721113	1
Rasgrp4	2.72724e-05	0.264064	0.118	0.101	0.726483	1
Runx3	2.77657e-05	0.4828	0.426	0.488	0.739623	1
Pcyt1a	3.12084e-05	0.47672	0.259	0.268	0.83133	1
Nfkb2	3.25887e-05	0.270957	0.169	0.156	0.868098	1
Dazap2	3.2851e-05	0.291232	0.529	0.637	0.875086	1
Mapk6	3.5704e-05	0.406101	0.252	0.258	0.951082	1
Son	4.21956e-05	0.282405	0.565	0.69	1	1
Xylt1	5.12245e-05	0.479236	0.333	0.353	1	1
Cers6	5.39456e-05	0.281845	0.433	0.584	1	1
Olr1	5.70252e-05	0.387347	0.198	0.183	1	1
Maml3	6.10232e-05	0.292665	0.278	0.371	1	1
Noct	6.44042e-05	0.419761	0.214	0.211	1	1
Eps8	7.6457e-05	0.437154	0.4	0.457	1	1
Zfp263	9.51035e-05	0.290538	0.137	0.124	1	1
N4bp1	0.000108042	0.399472	0.43	0.503	1	1
Gnas	0.000119809	0.268032	0.583	0.694	1	1
Nupr1	0.000137574	0.482034	0.285	0.302	1	1
Sh2b2	0.000144626	0.322419	0.186	0.179	1	1
Atp1b3	0.000166049	0.260694	0.556	0.67	1	1
Mgst1	0.000205795	0.439371	0.387	0.429	1	1
Csf3r	0.000227288	0.322514	0.148	0.137	1	1
Nr4a1	0.000233116	0.37044	0.518	0.582	1	1
Gadd45a	0.000261227	0.376095	0.15	0.138	1	1
Mapkapk2	0.000302093	0.296492	0.528	0.639	1	1
Fndc3a	0.000342207	0.403699	0.446	0.527	1	1
Aff1	0.000352606	0.457427	0.385	0.44	1	1
Fam107b	0.000364174	0.428183	0.377	0.429	1	1
Trps1	0.000393934	0.45051	0.557	0.669	1	1
4930523C07Rik	0.000463388	0.263534	0.134	0.121	1	1
Utrn	0.000503845	0.276547	0.141	0.129	1	1
Zc3h12a	0.00058606	0.409772	0.344	0.375	1	1
Zswim4	0.00060206	0.253373	0.131	0.119	1	1
Uhrf1bp1l	0.000800964	0.311641	0.202	0.201	1	1
Capn2	0.000868426	0.354321	0.238	0.246	1	1
Fkbp1a	0.000869199	0.299169	0.532	0.643	1	1
Gm46224	0.000887936	0.274852	0.198	0.251	1	1
Med13l	0.000903109	0.403135	0.279	0.299	1	1
Cmtm7	0.000909733	0.312978	0.446	0.532	1	1
Atf3	0.000947443	0.331445	0.531	0.586	1	1
Abcc4	0.00101627	0.258379	0.116	0.104	1	1
St3gal4	0.00102381	0.484685	0.259	0.276	1	1
Tax1bp1	0.00120116	0.268473	0.565	0.689	1	1
Sik1	0.00123522	0.360276	0.234	0.24	1	1
Pstpip1	0.0013755	0.298913	0.213	0.214	1	1
AI504432	0.00141506	0.355204	0.211	0.213	1	1
Ifnar2	0.00143933	0.307914	0.488	0.591	1	1
Tgif1	0.00148713	0.367487	0.349	0.388	1	1
AB124611	0.0015715	0.338305	0.283	0.303	1	1
Ist1	0.00169311	0.395475	0.35	0.403	1	1
Kras	0.00198871	0.370612	0.368	0.425	1	1
Dennd4a	0.00202106	0.321737	0.574	0.665	1	1
Chst11	0.00211804	0.347964	0.159	0.152	1	1
Dhx40	0.00237894	0.264982	0.191	0.24	1	1
Pofut2	0.00248646	0.310968	0.267	0.285	1	1
Gab1	0.00250652	0.394094	0.227	0.232	1	1
Crebbp	0.00287077	0.263572	0.305	0.402	1	1
Ube2a	0.00290339	0.314488	0.438	0.528	1	1
Cggbp1	0.00343737	0.261272	0.323	0.429	1	1
2024-03-07	0.00358923	0.257955	0.269	0.349	1	1
Arf2	0.00374905	0.3741	0.236	0.248	1	1
Ppp2r5a	0.00403138	0.270815	0.305	0.402	1	1
Arhgap45	0.00441737	0.268827	0.276	0.361	1	1
Arrdc4	0.00480127	0.297491	0.288	0.377	1	1
Tnfaip3	0.00493483	0.377372	0.439	0.487	1	1
Klhl2	0.00578638	0.375965	0.262	0.282	1	1
Tns3	0.0059168	0.371534	0.213	0.217	1	1
Ell2	0.00648956	0.35075	0.427	0.482	1	1
Ccr1	0.00738215	0.368066	0.537	0.658	1	1
Rabgef1	0.00797076	0.363977	0.336	0.376	1	1
Tob1	0.00932607	0.286358	0.137	0.132	1	1
Pf4	0	3.00969	0.837	0.254	0	2
Ccl8	0	2.66934	0.325	0.022	0	2
Ms4a7	0	2.02516	0.821	0.211	0	2
Ccl12	0	1.89195	0.502	0.117	0	2
Ccl7	0	1.82259	0.321	0.047	0	2
Apoe	0	1.75773	0.987	0.781	0	2
Selenop	0	1.55888	0.818	0.406	0	2
Timp2	0	1.36167	0.754	0.295	0	2
C1qa	0	1.25873	0.983	0.704	0	2
C1qc	0	1.22992	0.983	0.704	0	2
Ctsb	0	1.22572	0.989	0.888	0	2
Fcrls	0	1.19838	0.355	0.031	0	2
Mrc1	0	1.18456	0.852	0.533	0	2
Vcam1	0	1.16519	0.277	0.02	0	2
Ms4a4a	0	1.1201	0.847	0.5	0	2
Stab1	0	1.10022	0.564	0.137	0	2
Lgmn	0	1.08679	0.981	0.812	0	2
Cd63	0	1.08342	0.943	0.672	0	2
C1qb	0	1.07159	0.989	0.767	0	2
Psd3	0	1.04266	0.537	0.174	0	2
Maf	0	1.00278	0.529	0.139	0	2
Grn	0	0.952697	0.963	0.804	0	2
Cd81	0	0.947288	0.662	0.306	0	2
Itm2b	0	0.847408	0.986	0.918	0	2
Trem2	0	0.84353	0.845	0.568	0	2
Folr2	0	0.804709	0.195	0.006	0	2
Frmd4b	0	0.799449	0.58	0.268	0	2
Rnase4	0	0.783896	0.558	0.249	0	2
Syngr1	0	0.773153	0.436	0.104	0	2
Adgre1	0	0.764657	0.68	0.353	0	2
Itga9	0	0.762698	0.45	0.129	0	2
Tanc2	0	0.713126	0.421	0.146	0	2
Igf1	0	0.633781	0.238	0.034	0	2
Olfml3	0	0.585	0.351	0.067	0	2
Hpgds	0	0.564179	0.43	0.141	0	2
Itsn1	0	0.54837	0.291	0.068	0	2
Gas6	0	0.437178	0.139	0.006	0	2
Mmp2	0	0.376206	0.203	0.027	0	2
Fabp5	2.16043e-305	1.09482	0.845	0.585	5.75494e-301	2
Tmem37	5.22893e-298	0.644673	0.521	0.219	1.39288e-293	2
Cbr2	2.04899e-297	0.818524	0.101	0.005	5.45809e-293	2
F13a1	1.21017e-287	1.33756	0.424	0.158	3.22365e-283	2
Rnf150	1.43134e-287	0.458298	0.255	0.06	3.8128e-283	2
Marcks	1.55949e-285	0.67876	0.762	0.458	4.15416e-281	2
Ccl2	5.90245e-285	1.04083	0.409	0.141	1.57229e-280	2
Ophn1	1.56717e-278	0.533255	0.286	0.077	4.17462e-274	2
Cx3cr1	5.88136e-277	0.658157	0.42	0.157	1.56668e-272	2
Ctsl	4.38538e-275	0.792446	0.929	0.768	1.16818e-270	2
Ch25h	8.27195e-265	0.4144	0.173	0.029	2.20348e-260	2
Serpinb6a	3.57382e-263	0.616149	0.366	0.127	9.51994e-259	2
Ctsd	9.75101e-262	0.779765	0.949	0.777	2.59747e-257	2
Tmem119	6.52981e-261	0.423196	0.251	0.061	1.73941e-256	2
Igfbp4	3.74644e-256	0.49054	0.249	0.063	9.97978e-252	2
C3ar1	7.35246e-253	0.60884	0.698	0.386	1.95855e-248	2
Rgl1	3.19091e-252	0.547588	0.339	0.112	8.49994e-248	2
Fcgrt	1.8627e-251	0.834148	0.521	0.253	4.96187e-247	2
Snx6	1.18533e-250	0.686168	0.702	0.44	3.15748e-246	2
Inpp4b	2.73333e-243	0.304831	0.175	0.032	7.28105e-239	2
Fcna	3.7328e-243	0.470079	0.137	0.019	9.94344e-239	2
Pdgfc	1.6927e-240	0.519481	0.307	0.099	4.50903e-236	2
Hdac9	1.49932e-239	0.475163	0.228	0.056	3.99389e-235	2
Lamp1	3.27836e-239	0.57781	0.955	0.848	8.73291e-235	2
Gna12	2.22573e-237	0.538581	0.453	0.197	5.92891e-233	2
Ecm1	1.6015e-227	0.794979	0.723	0.447	4.26608e-223	2
Aoah	4.18227e-218	0.570683	0.419	0.175	1.11407e-213	2
Blnk	4.18281e-218	0.368261	0.251	0.072	1.11422e-213	2
Lyz2	2.26067e-217	0.618241	0.998	0.956	6.02198e-213	2
Aif1	3.02338e-212	0.579791	0.875	0.662	8.05367e-208	2
Npl	2.81429e-204	0.446178	0.246	0.075	7.49671e-200	2
Abcc3	1.52203e-198	0.374195	0.296	0.102	4.05437e-194	2
Cd93	1.30628e-197	0.384197	0.264	0.083	3.47968e-193	2
Ms4a6b	2.51166e-194	0.519344	0.729	0.469	6.69056e-190	2
Ly86	8.90181e-194	0.622233	0.881	0.711	2.37126e-189	2
Lpcat2	4.60346e-190	0.55331	0.695	0.441	1.22627e-185	2
Cacna1d	5.60504e-189	0.495741	0.411	0.177	1.49307e-184	2
Apobec1	1.11957e-188	0.566462	0.645	0.39	2.98231e-184	2
Bst2	1.81564e-187	0.616553	0.88	0.728	4.83651e-183	2
Apoc2	4.64685e-187	0.588529	0.657	0.386	1.23783e-182	2
Mmp13	2.056e-186	0.723233	0.52	0.255	5.47678e-182	2
Wfdc17	4.5563e-183	0.981394	0.866	0.706	1.21371e-178	2
Itga6	6.29399e-180	0.394229	0.328	0.129	1.67659e-175	2
Cadm1	4.31338e-176	0.365456	0.163	0.038	1.149e-171	2
Serinc3	4.78585e-175	0.600811	0.787	0.579	1.27485e-170	2
Rab3il1	7.65293e-175	0.450181	0.481	0.248	2.03859e-170	2
Sash1	8.097e-173	0.561965	0.684	0.451	2.15688e-168	2
Psap	1.9471e-172	0.454031	0.992	0.972	5.18668e-168	2
Lgals3bp	1.36707e-166	0.556351	0.732	0.518	3.6416e-162	2
Sox4	8.0047e-166	0.43802	0.248	0.085	2.13229e-161	2
Ctsa	1.3544e-165	0.50132	0.875	0.715	3.60786e-161	2
Tspan3	5.96952e-164	0.373916	0.262	0.094	1.59016e-159	2
Msr1	1.65705e-160	0.534166	0.809	0.632	4.41406e-156	2
Mafb	2.33987e-160	0.505358	0.874	0.631	6.23296e-156	2
Camk1	6.85979e-160	0.471095	0.548	0.322	1.82731e-155	2
Gpnmb	6.19905e-158	0.469968	0.181	0.05	1.6513e-153	2
Slc9a9	6.54428e-157	0.481939	0.325	0.138	1.74327e-152	2
Col14a1	1.1308e-154	0.28045	0.184	0.053	3.01223e-150	2
Pla2g7	3.54653e-150	0.540515	0.828	0.611	9.44724e-146	2
Ctla2b	6.25686e-149	0.376559	0.268	0.104	1.6667e-144	2
Ptgs1	1.15768e-148	0.492798	0.533	0.31	3.08384e-144	2
Hexa	3.47877e-147	0.489442	0.814	0.631	9.26674e-143	2
Blvrb	1.15664e-145	0.480781	0.663	0.448	3.08105e-141	2
Nxpe5	5.56494e-145	0.283855	0.141	0.034	1.48239e-140	2
Acp2	1.03002e-143	0.361532	0.384	0.186	2.74377e-139	2
Sec14l1	6.53038e-142	0.385627	0.423	0.219	1.73956e-137	2
P2ry6	4.35274e-141	0.382801	0.506	0.288	1.15948e-136	2
Gns	1.74867e-140	0.47044	0.738	0.531	4.65811e-136	2
Ap1b1	5.59741e-140	0.397097	0.419	0.218	1.49104e-135	2
Pitpnc1	4.99937e-138	0.446853	0.463	0.251	1.33173e-133	2
Tmem86a	7.45975e-138	0.413158	0.44	0.24	1.98713e-133	2
Ctsz	4.82982e-136	0.400601	0.961	0.911	1.28657e-131	2
Zdhhc14	5.28316e-134	0.473093	0.489	0.272	1.40733e-129	2
Slc7a8	1.11039e-132	0.373647	0.44	0.229	2.95785e-128	2
Nrp1	1.04917e-129	0.402492	0.287	0.123	2.79478e-125	2
Tmem106a	4.52889e-129	0.421298	0.512	0.303	1.20641e-124	2
Tns1	2.04592e-128	0.305015	0.226	0.085	5.44993e-124	2
Tmem176b	2.64128e-128	0.561192	0.396	0.2	7.03585e-124	2
Ntpcr	2.01933e-127	0.423837	0.631	0.418	5.37908e-123	2
Snx24	1.98509e-126	0.443797	0.572	0.353	5.28788e-122	2
Abca1	1.41296e-124	0.506873	0.738	0.518	3.76383e-120	2
Ctss	2.01795e-124	0.364407	0.993	0.975	5.37541e-120	2
Pltp	3.5643e-123	0.753712	0.279	0.123	9.49458e-119	2
Lgals1	6.52859e-123	0.570858	0.923	0.827	1.73909e-118	2
Npc2	1.24299e-122	0.324541	0.978	0.94	3.31109e-118	2
Glul	4.00707e-122	0.428835	0.484	0.283	1.0674e-117	2
Mef2c	5.65978e-122	0.402905	0.379	0.194	1.50765e-117	2
Tspan4	1.3951e-121	0.344851	0.372	0.193	3.71628e-117	2
Prxl2b	8.53005e-121	0.334124	0.379	0.194	2.27224e-116	2
Hmgn1	1.02657e-118	0.367065	0.486	0.289	2.73457e-114	2
Zmynd15	1.79112e-117	0.456608	0.318	0.15	4.77117e-113	2
Dab2	1.02798e-116	0.447443	0.882	0.736	2.73832e-112	2
Scpep1	2.44174e-115	0.362421	0.559	0.351	6.50432e-111	2
Pdgfa	4.12922e-115	0.312497	0.288	0.13	1.09994e-110	2
Slc43a2	5.67357e-115	0.399771	0.512	0.315	1.51133e-110	2
Snx5	8.94562e-114	0.377728	0.823	0.651	2.38293e-109	2
Oxct1	2.79607e-113	0.253033	0.213	0.081	7.44816e-109	2
Il18bp	6.38524e-112	0.46967	0.338	0.176	1.7009e-107	2
Sdc4	1.27571e-110	0.373072	0.73	0.509	3.39825e-106	2
Rgs10	2.92128e-110	0.358697	0.766	0.584	7.78169e-106	2
Cd84	6.25491e-110	0.385985	0.72	0.528	1.66618e-105	2
Tpp1	1.46246e-109	0.377853	0.528	0.339	3.89569e-105	2
Man2b1	2.33925e-108	0.411155	0.81	0.639	6.23129e-104	2
Itgb5	1.01093e-106	0.388472	0.619	0.425	2.69293e-102	2
Gpr65	5.72829e-106	0.303245	0.327	0.162	1.5259e-101	2
Csf1r	1.00474e-105	0.365395	0.883	0.737	2.67644e-101	2
Ehd4	1.14213e-102	0.3611	0.621	0.421	3.0424e-98	2
Cd72	1.34422e-102	0.395372	0.463	0.274	3.58073e-98	2
Arhgap10	2.50882e-101	0.293655	0.216	0.09	6.68299e-97	2
Cd68	2.2498e-99	0.410508	0.85	0.714	5.99302e-95	2
Man1c1	2.8988e-99	0.344604	0.371	0.206	7.72182e-95	2
Atp13a2	2.32526e-98	0.342028	0.471	0.289	6.19402e-94	2
Pmepa1	4.25811e-98	0.404965	0.81	0.652	1.13428e-93	2
H2-D1	7.31053e-98	0.386583	0.981	0.947	1.94738e-93	2
Pdia4	7.35906e-98	0.386942	0.551	0.373	1.96031e-93	2
Mertk	2.84477e-97	0.415546	0.694	0.501	7.57789e-93	2
Ap2s1	2.9784e-96	0.349544	0.804	0.67	7.93386e-92	2
Pld3	4.30134e-95	0.381433	0.626	0.433	1.14579e-90	2
Nfic	6.22731e-94	0.298839	0.362	0.2	1.65883e-89	2
Fyb	9.30147e-94	0.342987	0.69	0.503	2.47773e-89	2
Vsir	4.27308e-93	0.328562	0.606	0.423	1.13826e-88	2
Ninj1	1.31643e-92	0.331381	0.521	0.322	3.50671e-88	2
Gng2	5.16537e-92	0.312461	0.677	0.492	1.37595e-87	2
Atp6v0c	1.47921e-90	0.266816	0.975	0.95	3.94031e-86	2
Stmn1	5.66527e-90	0.290775	0.2	0.084	1.50911e-85	2
C4b	1.22413e-88	0.368773	0.143	0.051	3.26084e-84	2
Snx8	1.12606e-87	0.262013	0.258	0.125	2.9996e-83	2
Limd2	3.59283e-87	0.261353	0.444	0.27	9.57058e-83	2
Mmp14	2.73103e-86	0.33531	0.79	0.632	7.27493e-82	2
Nrp2	9.20598e-86	0.305655	0.359	0.203	2.45229e-81	2
Prune2	9.24365e-86	0.262768	0.274	0.139	2.46232e-81	2
Tgfbr2	2.70537e-85	0.359687	0.481	0.313	7.20656e-81	2
Wwp1	6.62565e-85	0.392106	0.332	0.187	1.76494e-80	2
Akr1a1	1.355e-84	0.291065	0.92	0.828	3.60944e-80	2
C5ar1	7.98428e-84	0.304031	0.634	0.448	2.12685e-79	2
Tmem176a	1.47054e-83	0.391844	0.296	0.154	3.91722e-79	2
Arhgap22	1.58944e-83	0.274254	0.279	0.142	4.23394e-79	2
Lair1	6.94584e-83	0.344008	0.638	0.466	1.85023e-78	2
Gusb	1.0976e-82	0.359548	0.68	0.518	2.92378e-78	2
Cpd	1.42744e-82	0.337937	0.562	0.388	3.8024e-78	2
P2rx4	9.44924e-82	0.311786	0.45	0.284	2.51709e-77	2
Itm2c	1.16097e-81	0.34199	0.664	0.496	3.09259e-77	2
P2rx7	1.90253e-80	0.352123	0.332	0.187	5.06796e-76	2
Rftn1	2.31338e-80	0.39053	0.633	0.458	6.16239e-76	2
Cebpzos	5.50687e-80	0.295678	0.501	0.338	1.46692e-75	2
Mfsd1	7.08385e-79	0.305086	0.632	0.462	1.88699e-74	2
Fchsd2	1.29268e-78	0.316538	0.235	0.114	3.44343e-74	2
Fmn1	8.34113e-78	0.311172	0.448	0.286	2.22191e-73	2
Plau	1.12318e-77	0.346659	0.43	0.265	2.99193e-73	2
Rab5c	9.10396e-77	0.317704	0.711	0.553	2.42511e-72	2
Plod1	1.98928e-76	0.273815	0.319	0.181	5.29905e-72	2
Stard8	2.19833e-76	0.252656	0.124	0.043	5.8559e-72	2
Ms4a6c	3.30443e-76	0.255774	0.897	0.784	8.80234e-72	2
Ptpn18	5.63651e-76	0.303556	0.881	0.763	1.50145e-71	2
Cd300ld	6.72433e-76	0.278488	0.44	0.278	1.79123e-71	2
Unc93b1	8.79396e-76	0.317454	0.845	0.71	2.34254e-71	2
B2m	2.31254e-74	0.259613	0.996	0.984	6.16014e-70	2
Tcf4	4.0978e-74	0.31854	0.469	0.302	1.09157e-69	2
Cd300c2	4.22842e-73	0.294854	0.875	0.746	1.12637e-68	2
Nisch	3.65992e-72	0.256724	0.403	0.249	9.74931e-68	2
Wdfy3	1.51522e-71	0.353362	0.516	0.356	4.03624e-67	2
Cerk	1.6726e-71	0.274412	0.451	0.296	4.45547e-67	2
Clec4a2	3.50525e-71	0.293557	0.57	0.404	9.33729e-67	2
Prkcb	7.34915e-71	0.294161	0.532	0.364	1.95767e-66	2
Cxcl16	1.91199e-70	0.269139	0.875	0.745	5.09316e-66	2
Creg1	5.02991e-70	0.322116	0.741	0.597	1.33987e-65	2
Ms4a6d	1.24449e-69	0.308148	0.86	0.74	3.31506e-65	2
Gas7	1.58471e-69	0.292331	0.3	0.167	4.22136e-65	2
Bmp2k	1.6165e-69	0.292178	0.614	0.447	4.30602e-65	2
Sdc3	2.3556e-69	0.313579	0.554	0.387	6.27483e-65	2
Ptms	2.89959e-69	0.284412	0.811	0.672	7.72394e-65	2
Eid1	6.74356e-69	0.26574	0.541	0.379	1.79635e-64	2
Lrrc25	4.16426e-68	0.263572	0.608	0.448	1.10928e-63	2
Slc37a2	6.47905e-68	0.27944	0.356	0.215	1.72589e-63	2
Hsbp1	8.94122e-68	0.320783	0.776	0.626	2.38176e-63	2
Gm21188	1.6284e-66	0.281915	0.412	0.258	4.33773e-62	2
Efhd2	4.42972e-66	0.290713	0.842	0.721	1.17999e-61	2
Bin1	5.85749e-66	0.289982	0.386	0.245	1.56032e-61	2
Rnf130	1.27091e-65	0.289985	0.749	0.606	3.38545e-61	2
Cd83	1.48217e-65	0.39929	0.561	0.397	3.9482e-61	2
Acp5	1.75653e-65	0.362412	0.808	0.665	4.67904e-61	2
Galnt1	1.92791e-65	0.269074	0.418	0.273	5.13556e-61	2
Slc38a6	1.31927e-64	0.259714	0.362	0.223	3.51427e-60	2
Tnfaip8l2	1.61885e-64	0.268842	0.516	0.363	4.3123e-60	2
Mpeg1	2.02552e-64	0.315135	0.837	0.714	5.39558e-60	2
Nenf	3.50217e-64	0.255536	0.487	0.336	9.32908e-60	2
Dhrs3	4.41401e-64	0.272643	0.375	0.237	1.1758e-59	2
Pla2g15	8.54032e-64	0.263773	0.4	0.258	2.27497e-59	2
Csf1	1.03238e-63	0.324185	0.319	0.187	2.75006e-59	2
Snx2	1.42098e-63	0.306792	0.71	0.565	3.7852e-59	2
Hmox1	1.319e-62	0.379978	0.576	0.411	3.51355e-58	2
Lap3	3.19103e-62	0.284787	0.445	0.303	8.50026e-58	2
Vkorc1	3.8716e-62	0.252814	0.514	0.366	1.03132e-57	2
Tcn2	2.02923e-61	0.286303	0.602	0.45	5.40545e-57	2
Rtcb	5.74825e-61	0.252418	0.534	0.378	1.53122e-56	2
Ctsh	1.262e-60	0.275009	0.905	0.826	3.36172e-56	2
Spp1	1.03454e-59	0.474417	0.772	0.647	2.75581e-55	2
Cndp2	2.10329e-59	0.259849	0.746	0.606	5.60275e-55	2
Gatm	2.4691e-59	0.2568	0.444	0.302	6.57718e-55	2
Fkbp5	4.07512e-59	0.323866	0.353	0.225	1.08553e-54	2
Scamp2	2.68027e-58	0.2961	0.512	0.37	7.13969e-54	2
Dmxl1	4.58884e-58	0.313467	0.373	0.24	1.22238e-53	2
Fcgr3	1.27642e-57	0.272688	0.941	0.883	3.40013e-53	2
Qk	1.93023e-57	0.303415	0.719	0.583	5.14175e-53	2
Inpp5d	2.24922e-57	0.259774	0.683	0.534	5.99146e-53	2
Cpq	5.51661e-57	0.257099	0.449	0.308	1.46951e-52	2
H2-K1	7.41047e-57	0.340667	0.968	0.925	1.974e-52	2
Rin2	2.37905e-56	0.256208	0.442	0.301	6.3373e-52	2
Myo5a	1.16535e-55	0.256299	0.362	0.229	3.10426e-51	2
Man1a	1.21897e-55	0.315276	0.407	0.268	3.24708e-51	2
Hexb	3.02363e-55	0.31497	0.727	0.598	8.05435e-51	2
Lrp6	9.23657e-55	0.293125	0.44	0.302	2.46044e-50	2
Rasgef1b	3.54397e-53	0.340252	0.544	0.399	9.44042e-49	2
Cebpa	8.41395e-52	0.268779	0.406	0.275	2.24131e-47	2
AI506816	1.24393e-51	0.294318	0.403	0.278	3.31357e-47	2
Cd38	3.79874e-51	0.29063	0.467	0.331	1.01191e-46	2
Zfhx3	1.16775e-49	0.264236	0.51	0.373	3.11066e-45	2
Lrp12	7.68163e-49	0.25156	0.383	0.258	2.04623e-44	2
Trf	1.56176e-48	0.297071	0.848	0.698	4.16021e-44	2
Il4ra	1.51188e-47	0.259701	0.641	0.506	4.02735e-43	2
Pid1	1.81624e-47	0.250488	0.595	0.445	4.83809e-43	2
Pde7b	2.18163e-46	0.272281	0.525	0.389	5.81142e-42	2
Lst1	2.72867e-46	0.25883	0.729	0.618	7.26864e-42	2
Hist1h2bc	4.60641e-46	0.320055	0.477	0.349	1.22706e-41	2
Tank	1.04137e-44	0.264015	0.457	0.329	2.77399e-40	2
Ccl9	5.38924e-43	0.320566	0.474	0.343	1.43558e-38	2
Rbpj	1.01348e-42	0.312595	0.707	0.586	2.69972e-38	2
Cltc	1.49226e-42	0.311094	0.704	0.583	3.97508e-38	2
Aopep	3.80806e-41	0.25927	0.617	0.487	1.01439e-36	2
Fcgr4	6.38406e-40	0.3488	0.608	0.499	1.70059e-35	2
Gdf15	2.08381e-36	0.340566	0.128	0.065	5.55084e-32	2
Grik3	2.35334e-35	0.322273	0.792	0.716	6.26884e-31	2
Ccl6	5.57246e-19	0.291174	0.752	0.656	1.48439e-14	2
Isg15	0	2.74254	0.956	0.493	0	3
Cxcl10	0	2.43322	0.559	0.152	0	3
Ly6c2	0	2.17705	0.514	0.183	0	3
Ly6a	0	1.9708	0.869	0.472	0	3
Ms4a4c	0	1.91829	0.754	0.237	0	3
Ifit2	0	1.86584	0.602	0.088	0	3
Ifi205	0	1.8217	0.694	0.161	0	3
Plac8	0	1.81841	0.568	0.193	0	3
Rsad2	0	1.80434	0.459	0.079	0	3
Ifit3	0	1.76913	0.524	0.056	0	3
Ifi211	0	1.63599	0.829	0.316	0	3
Irf7	0	1.63212	0.785	0.278	0	3
Ifi209	0	1.55396	0.768	0.314	0	3
Rnf213	0	1.54936	0.85	0.409	0	3
Slfn5	0	1.54924	0.688	0.198	0	3
Ly6i	0	1.52436	0.367	0.102	0	3
Mndal	0	1.4972	0.774	0.37	0	3
Oasl1	0	1.49499	0.572	0.147	0	3
Ifitm3	0	1.47014	0.976	0.733	0	3
Ifi203	0	1.42362	0.775	0.356	0	3
Ifi213	0	1.42019	0.671	0.168	0	3
Phf11b	0	1.40192	0.683	0.236	0	3
Gbp2	0	1.39624	0.679	0.261	0	3
Ifit1	0	1.37387	0.424	0.043	0	3
Stat1	0	1.3482	0.872	0.482	0	3
Zbp1	0	1.30902	0.772	0.344	0	3
Ifi47	0	1.30636	0.693	0.245	0	3
Ifi204	0	1.30232	0.779	0.396	0	3
Ifi27l2a	0	1.28453	0.98	0.84	0	3
Ass1	0	1.24352	0.633	0.288	0	3
Rtp4	0	1.23303	0.711	0.249	0	3
Iigp1	0	1.23131	0.518	0.129	0	3
Parp14	0	1.191	0.642	0.249	0	3
Oasl2	0	1.18993	0.689	0.255	0	3
Ifih1	0	1.1735	0.611	0.251	0	3
Usp18	0	1.16408	0.462	0.072	0	3
Pnp	0	1.15645	0.877	0.655	0	3
Trim30a	0	1.14893	0.758	0.406	0	3
Xaf1	0	1.12495	0.665	0.266	0	3
Herc6	0	1.11578	0.523	0.149	0	3
Isg20	0	1.10503	0.378	0.074	0	3
Phf11d	0	1.09155	0.504	0.13	0	3
Ifi206	0	1.07935	0.509	0.099	0	3
Samhd1	0	1.07174	0.89	0.639	0	3
Bst2	0	1.06105	0.921	0.729	0	3
Sp100	0	1.06076	0.727	0.364	0	3
H2-T23	0	1.00674	0.925	0.678	0	3
Gbp5	0	0.957478	0.458	0.145	0	3
Slfn1	0	0.943479	0.598	0.248	0	3
Cd40	0	0.927132	0.464	0.137	0	3
Oas1a	0	0.926745	0.709	0.387	0	3
Ube2l6	0	0.898938	0.507	0.169	0	3
Cmpk2	0	0.856282	0.283	0.024	0	3
Tap1	0	0.855816	0.668	0.336	0	3
Ifit3b	0	0.839878	0.263	0.017	0	3
Slfn8	0	0.831928	0.469	0.164	0	3
Ifi208	0	0.828035	0.356	0.043	0	3
Znfx1	0	0.826119	0.477	0.177	0	3
Calhm6	0	0.822937	0.32	0.069	0	3
Daxx	0	0.820334	0.446	0.154	0	3
Ifi44	0	0.798083	0.37	0.08	0	3
Irgm1	0	0.762206	0.492	0.174	0	3
Igtp	0	0.760356	0.407	0.129	0	3
Trim30d	0	0.747585	0.47	0.168	0	3
Ifit1bl1	0	0.72881	0.215	0.01	0	3
A330040F15Rik	0	0.659138	0.221	0.031	0	3
Oas3	0	0.654077	0.348	0.079	0	3
Phf11a	0	0.572133	0.28	0.054	0	3
Slfn9	0	0.543175	0.267	0.049	0	3
Ly6e	5.44907e-304	0.746811	0.982	0.896	1.45152e-299	3
Ddx60	1.04246e-302	0.726007	0.352	0.098	2.7769e-298	3
Ddx58	4.27161e-295	0.773072	0.449	0.161	1.13787e-290	3
Stat2	5.09132e-291	0.842996	0.529	0.223	1.35623e-286	3
Ms4a6c	7.73325e-282	0.802765	0.921	0.785	2.05998e-277	3
Fcgr1	1.25697e-279	0.914494	0.767	0.509	3.34831e-275	3
B2m	8.99344e-278	0.540304	0.998	0.985	2.39567e-273	3
Fgl2	6.46035e-273	0.927926	0.584	0.279	1.72091e-268	3
Psmb8	1.63097e-272	0.780645	0.912	0.763	4.34458e-268	3
H2-T22	5.19537e-269	0.845624	0.623	0.327	1.38394e-264	3
Epsti1	5.55986e-267	0.867497	0.728	0.462	1.48104e-262	3
Tor3a	6.83585e-267	0.760222	0.472	0.197	1.82093e-262	3
Akt3	5.91934e-262	0.842475	0.421	0.154	1.57679e-257	3
Slfn4	3.46183e-261	1.18521	0.408	0.146	9.22162e-257	3
Tspo	3.0601e-260	0.824521	0.954	0.874	8.1515e-256	3
Psmb9	4.24579e-259	0.815978	0.796	0.561	1.13099e-254	3
Gm36161	1.51754e-258	0.821218	0.556	0.249	4.04242e-254	3
Gbp6	6.57902e-255	0.646794	0.375	0.126	1.75252e-250	3
Gbp4	1.91471e-253	0.721344	0.4	0.144	5.10041e-249	3
Psme2	3.23157e-248	0.83184	0.897	0.754	8.60827e-244	3
Cxcl9	3.08998e-244	1.78838	0.372	0.128	8.23109e-240	3
Gm4951	4.86649e-243	0.804507	0.454	0.186	1.29633e-238	3
Sp110	1.21871e-242	0.761238	0.538	0.259	3.24641e-238	3
Tnfsf10	1.39911e-242	0.277705	0.135	0.016	3.72694e-238	3
Nlrc5	5.0304e-239	0.716155	0.427	0.166	1.34e-234	3
H2-K1	5.51078e-238	0.611299	0.984	0.925	1.46796e-233	3
Ifi35	4.24051e-237	0.745206	0.559	0.282	1.12959e-232	3
Cfb	1.03107e-235	0.908142	0.655	0.37	2.74657e-231	3
Tgtp2	1.46378e-235	0.450726	0.232	0.053	3.89922e-231	3
Slco3a1	3.33569e-230	0.792945	0.398	0.15	8.8856e-226	3
Klrk1	3.06741e-227	0.471611	0.253	0.064	8.17098e-223	3
Ms4a6b	2.4453e-222	0.812832	0.731	0.478	6.51379e-218	3
Tapbp	1.88165e-219	0.746777	0.778	0.544	5.01234e-215	3
Psmb10	2.34175e-216	0.739758	0.779	0.565	6.23796e-212	3
Parp12	2.13632e-209	0.594167	0.377	0.143	5.69074e-205	3
Oas1g	7.03764e-209	0.647519	0.434	0.187	1.87469e-204	3
Gm21188	1.1405e-208	0.667742	0.527	0.249	3.03807e-204	3
Psme1	5.47231e-208	0.629092	0.912	0.791	1.45771e-203	3
Dhx58	1.23064e-206	0.456432	0.295	0.091	3.27819e-202	3
Trafd1	6.14433e-206	0.72322	0.589	0.332	1.63673e-201	3
Pde7b	1.64672e-203	0.97955	0.629	0.38	4.38652e-199	3
Eif2ak2	2.42254e-200	0.642661	0.459	0.211	6.45316e-196	3
Itpr1	2.2171e-194	0.779519	0.407	0.175	5.90592e-190	3
Pml	5.22228e-187	0.360238	0.199	0.048	1.39111e-182	3
Samd9l	6.19575e-187	0.637431	0.394	0.165	1.65042e-182	3
Helz2	1.81953e-183	0.451931	0.272	0.085	4.84686e-179	3
H2-D1	3.22017e-183	0.470429	0.987	0.947	8.5779e-179	3
Nt5c3	3.16318e-180	0.536207	0.33	0.125	8.42608e-176	3
Sp140	1.12209e-174	0.726579	0.615	0.388	2.98901e-170	3
Ifi207	1.23759e-174	0.746364	0.733	0.536	3.29671e-170	3
Tgtp1	5.89098e-171	0.250614	0.1	0.012	1.56924e-166	3
BC147527	6.45732e-169	0.259572	0.137	0.025	1.7201e-164	3
Dtx3l	4.01513e-167	0.575346	0.428	0.205	1.06955e-162	3
AW112010	2.21044e-166	1.0231	0.819	0.649	5.88816e-162	3
Slamf8	3.41562e-165	0.537065	0.328	0.128	9.09854e-161	3
Socs1	1.78704e-162	0.648886	0.381	0.166	4.76032e-158	3
Zup1	2.77543e-162	0.640731	0.423	0.206	7.39318e-158	3
Gm20559	2.89167e-159	0.480275	0.26	0.087	7.70283e-155	3
Spon1	3.00697e-158	0.742598	0.568	0.338	8.00996e-154	3
Serpina3g	5.86817e-158	0.579292	0.259	0.088	1.56316e-153	3
Gm12185	8.18794e-157	0.494376	0.31	0.121	2.1811e-152	3
Nmi	1.7188e-154	0.598037	0.467	0.245	4.57854e-150	3
Oas2	1.40495e-153	0.405939	0.252	0.083	3.74251e-149	3
Gbp3	6.90984e-153	0.579719	0.407	0.197	1.84064e-148	3
Rasa4	1.42504e-152	0.528953	0.38	0.17	3.79603e-148	3
Cd52	2.62692e-152	0.412726	0.991	0.957	6.99759e-148	3
A930037H05Rik	5.95386e-151	0.327222	0.171	0.043	1.58599e-146	3
Cd274	2.8363e-150	0.776558	0.724	0.511	7.55533e-146	3
Dennd1b	6.45061e-150	0.670543	0.581	0.363	1.71831e-145	3
A530040E14Rik	1.18645e-148	0.285234	0.146	0.032	3.16047e-144	3
Apobec3	1.16997e-147	0.498186	0.384	0.179	3.11658e-143	3
Ms4a6d	1.70874e-147	0.599926	0.867	0.743	4.55175e-143	3
Setdb2	1.82104e-147	0.393127	0.205	0.061	4.85089e-143	3
Dck	2.25699e-146	0.544841	0.424	0.212	6.01218e-142	3
Usp25	1.44364e-144	0.687577	0.586	0.379	3.84558e-140	3
Gm13822	2.61566e-144	0.318784	0.125	0.024	6.9676e-140	3
Parp11	4.30014e-144	0.420384	0.256	0.091	1.14547e-139	3
Scimp	4.33057e-144	0.611016	0.739	0.557	1.15358e-139	3
Tor1aip1	5.22412e-144	0.617936	0.668	0.474	1.3916e-139	3
Cers6	3.91898e-143	0.891786	0.718	0.542	1.04394e-138	3
Slamf7	1.51372e-139	0.570159	0.309	0.127	4.03226e-135	3
Gbp7	9.79818e-133	0.558352	0.51	0.303	2.61004e-128	3
Irf1	2.20107e-132	0.677653	0.552	0.336	5.8632e-128	3
2024-03-05	6.59707e-129	0.566154	0.493	0.297	1.75733e-124	3
Batf2	1.19812e-128	0.356673	0.201	0.065	3.19154e-124	3
Chmp4b	2.23598e-128	0.526724	0.851	0.739	5.9562e-124	3
Cd69	4.29851e-128	0.482112	0.29	0.117	1.14504e-123	3
Ccl5	2.48176e-127	1.66341	0.273	0.108	6.61092e-123	3
AA467197	1.70332e-126	0.866183	0.854	0.749	4.5373e-122	3
Irgm2	1.529e-125	0.35222	0.22	0.076	4.07296e-121	3
Gm20663	1.29581e-124	0.519313	0.304	0.134	3.45178e-120	3
Aoah	2.6013e-124	0.596349	0.381	0.188	6.92935e-120	3
Ascc3	2.77377e-123	0.66281	0.555	0.362	7.38876e-119	3
Hck	1.92351e-120	0.567664	0.634	0.45	5.12385e-116	3
Npc2	1.88797e-119	0.422571	0.978	0.941	5.02917e-115	3
C130026I21Rik	2.66658e-119	0.451128	0.301	0.133	7.10325e-115	3
Parp9	3.62911e-119	0.450239	0.37	0.186	9.66723e-115	3
Zc3hav1	4.92575e-119	0.539112	0.505	0.306	1.31212e-114	3
Cnn3	1.42913e-118	0.315354	0.121	0.027	3.80691e-114	3
Mycbp2	3.85211e-117	0.638767	0.787	0.634	1.02612e-112	3
Sppl2a	1.37858e-116	0.575696	0.653	0.482	3.67225e-112	3
Gpr141	1.43174e-116	0.610009	0.34	0.161	3.81387e-112	3
Pttg1	2.2039e-115	0.552137	0.46	0.279	5.87076e-111	3
Hspa1b	1.07136e-114	0.911389	0.722	0.542	2.85388e-110	3
Mitd1	2.23577e-114	0.432177	0.308	0.14	5.95564e-110	3
Jak2	5.21757e-113	0.60311	0.602	0.402	1.38986e-108	3
Tap2	1.12736e-112	0.528507	0.514	0.324	3.00306e-108	3
Hspa1a	1.96082e-112	0.953874	0.737	0.579	5.22324e-108	3
Fam241a	2.8562e-110	0.558415	0.457	0.272	7.60835e-106	3
Peli1	1.25115e-109	0.561213	0.533	0.347	3.3328e-105	3
1600014C10Rik	2.61868e-109	0.557932	0.56	0.38	6.97565e-105	3
Lst1	1.33652e-107	0.586348	0.776	0.616	3.56021e-103	3
Gm4070	6.3503e-106	0.377176	0.276	0.122	1.69159e-101	3
Aif1	1.35204e-105	0.517798	0.834	0.675	3.60156e-101	3
Lrch1	1.75766e-104	0.599767	0.559	0.382	4.68206e-100	3
Selenow	3.50419e-104	0.482032	0.869	0.784	9.33446e-100	3
Tpst1	4.26155e-104	0.339927	0.234	0.094	1.13519e-99	3
Etnk1	4.85481e-103	0.469821	0.353	0.182	1.29322e-98	3
Gvin1	4.99169e-103	0.302424	0.206	0.077	1.32969e-98	3
C3	6.30361e-102	0.616284	0.394	0.214	1.67915e-97	3
Etv6	1.6019e-101	0.62834	0.768	0.626	4.26714e-97	3
Dennd1a	2.10222e-101	0.667107	0.657	0.496	5.59988e-97	3
H2-Q7	6.90946e-101	0.569575	0.621	0.438	1.84054e-96	3
Parp10	2.15812e-100	0.352148	0.233	0.094	5.74881e-96	3
Klra2	2.40385e-99	0.553675	0.609	0.433	6.40339e-95	3
Smchd1	3.3104e-98	0.578828	0.619	0.451	8.81824e-94	3
Slc25a22	1.62486e-97	0.299177	0.184	0.066	4.3283e-93	3
Gbp9	1.79066e-97	0.368102	0.258	0.114	4.76995e-93	3
H2-Q6	2.60531e-97	0.553756	0.517	0.333	6.94003e-93	3
Lgals9	1.04393e-96	0.497658	0.728	0.611	2.78083e-92	3
Slc8a1	1.07893e-95	0.566063	0.798	0.645	2.87404e-91	3
Nsd3	1.42757e-95	0.529286	0.664	0.498	3.80276e-91	3
Sap30	4.83497e-95	0.462937	0.515	0.338	1.28794e-90	3
Trim34a	5.76123e-95	0.260042	0.172	0.059	1.53468e-90	3
Cycs	5.88793e-95	0.475414	0.833	0.73	1.56843e-90	3
Prdx5	9.73462e-95	0.562463	0.961	0.928	2.59311e-90	3
Htr7	4.17369e-93	0.51615	0.452	0.274	1.11179e-88	3
Lgals3bp	6.55542e-93	0.486877	0.674	0.533	1.74623e-88	3
Tmsb10	1.55482e-92	0.536965	0.952	0.874	4.14174e-88	3
Tdrd7	1.88506e-92	0.393009	0.286	0.137	5.02141e-88	3
H2-Q4	1.2789e-91	0.475965	0.491	0.314	3.40674e-87	3
Irf2	1.69475e-91	0.495179	0.605	0.444	4.51446e-87	3
Fcer1g	3.30324e-91	0.258682	0.995	0.988	8.79918e-87	3
H3f3b	1.20976e-90	0.436849	0.994	0.971	3.22257e-86	3
Acer3	3.39493e-90	0.49733	0.553	0.379	9.0434e-86	3
Uba7	8.70646e-87	0.334749	0.234	0.103	2.31923e-82	3
Tmbim6	2.26061e-84	0.361356	0.89	0.819	6.0218e-80	3
Mlkl	6.47577e-84	0.313623	0.225	0.099	1.72502e-79	3
Shisa5	5.35215e-83	0.418046	0.764	0.637	1.42571e-78	3
Naaa	2.83775e-82	0.586418	0.596	0.446	7.5592e-78	3
Ccnd1	3.21799e-82	0.49495	0.387	0.229	8.57209e-78	3
Upp1	3.58791e-82	0.433923	0.178	0.067	9.55747e-78	3
Coro2a	4.14789e-82	0.457605	0.453	0.292	1.10491e-77	3
Casp4	1.9515e-81	0.405887	0.368	0.21	5.1984e-77	3
Hpse	8.33405e-80	0.265866	0.172	0.065	2.22003e-75	3
Tor1aip2	2.08346e-79	0.42782	0.463	0.304	5.54992e-75	3
Pcgf5	2.41328e-79	0.446452	0.409	0.248	6.42851e-75	3
Il27	4.66746e-79	0.250094	0.133	0.044	1.24332e-74	3
Lpcat2	7.51013e-78	0.411807	0.628	0.459	2.00055e-73	3
Creb5	5.77597e-77	0.514659	0.722	0.591	1.5386e-72	3
Fndc3a	2.45129e-76	0.518821	0.632	0.5	6.52975e-72	3
Acod1	4.42207e-76	0.423198	0.228	0.101	1.17795e-71	3
Cd47	2.77773e-75	0.38785	0.839	0.74	7.39931e-71	3
Flt1	3.03955e-75	0.419566	0.187	0.078	8.09676e-71	3
S100a6	6.8231e-75	0.566344	0.86	0.739	1.81754e-70	3
Il2rg	2.86731e-74	0.452514	0.531	0.375	7.63795e-70	3
Atox1	4.28102e-74	0.354608	0.973	0.934	1.14038e-69	3
Sdc3	5.65207e-74	0.423434	0.546	0.394	1.5056e-69	3
AW011738	3.5371e-73	0.416229	0.249	0.122	9.42213e-69	3
Parp8	3.3708e-72	0.403128	0.324	0.181	8.97914e-68	3
Ift172	3.89362e-72	0.272068	0.179	0.074	1.03718e-67	3
Sema4d	5.07483e-72	0.407811	0.495	0.338	1.35183e-67	3
9930111J21Rik2	3.87248e-71	0.284778	0.198	0.087	1.03155e-66	3
Ppa1	5.28492e-71	0.372747	0.358	0.215	1.4078e-66	3
Mthfr	5.73509e-71	0.30373	0.237	0.114	1.52771e-66	3
Morc3	1.442e-70	0.426386	0.434	0.288	3.84119e-66	3
Gbp8	2.16146e-70	0.433437	0.425	0.28	5.7577e-66	3
Lyn	2.94115e-70	0.389598	0.899	0.818	7.83463e-66	3
Adar	5.9337e-70	0.314734	0.279	0.148	1.58062e-65	3
Fbxw17	2.0685e-69	0.272581	0.194	0.085	5.51008e-65	3
Il18bp	1.13237e-67	0.324118	0.324	0.183	3.01642e-63	3
Tmem184b	3.22189e-67	0.307878	0.273	0.143	8.58246e-63	3
Cd86	6.59402e-67	0.400216	0.79	0.659	1.75651e-62	3
Nampt	6.43477e-66	0.389733	0.765	0.643	1.71409e-61	3
Clic4	9.7931e-66	0.499809	0.746	0.621	2.60869e-61	3
Themis2	5.49329e-65	0.371646	0.349	0.211	1.4633e-60	3
Capza2	1.4185e-63	0.332661	0.848	0.781	3.7786e-59	3
Ptprc	2.41026e-63	0.338105	0.89	0.807	6.42046e-59	3
Ogfr	2.44468e-63	0.330464	0.337	0.2	6.51214e-59	3
Cnp	9.67943e-63	0.263551	0.215	0.105	2.57841e-58	3
Itga4	2.70365e-61	0.461271	0.482	0.349	7.20197e-57	3
Tns3	7.29086e-61	0.498166	0.333	0.202	1.94214e-56	3
Jpt1	4.23516e-60	0.359529	0.694	0.582	1.12816e-55	3
Rnf114	1.73051e-59	0.328524	0.404	0.269	4.60974e-55	3
Il21r	3.95686e-59	0.327011	0.262	0.142	1.05403e-54	3
Ikzf1	6.40276e-59	0.422067	0.433	0.3	1.70557e-54	3
Fmnl2	1.0561e-58	0.620073	0.498	0.367	2.81323e-54	3
Actr3	5.67226e-58	0.292695	0.893	0.827	1.51098e-53	3
Tmem106a	1.45815e-56	0.327588	0.456	0.317	3.88421e-52	3
Smpdl3b	6.67117e-55	0.325288	0.203	0.102	1.77707e-50	3
Mxd1	3.1771e-54	0.531799	0.572	0.444	8.46315e-50	3
Hk3	3.51119e-53	0.336555	0.32	0.196	9.35311e-49	3
Trim14	1.05363e-52	0.281676	0.232	0.125	2.80665e-48	3
4930523C07Rik	1.07161e-52	0.29887	0.216	0.112	2.85455e-48	3
Fam49b	2.55505e-52	0.420961	0.864	0.794	6.80615e-48	3
Lpp	6.75537e-52	0.447685	0.676	0.567	1.7995e-47	3
N4bp1	9.17889e-52	0.395899	0.591	0.48	2.44507e-47	3
Tmem243	1.35017e-51	0.387231	0.471	0.345	3.59659e-47	3
Il10ra	2.10128e-51	0.37645	0.642	0.535	5.5974e-47	3
Srgap2	4.13263e-51	0.383633	0.422	0.299	1.10085e-46	3
Clec2d	4.21178e-51	0.416503	0.43	0.304	1.12193e-46	3
Hsph1	6.36647e-51	0.633927	0.523	0.396	1.6959e-46	3
Slfn2	1.16964e-50	0.317583	0.821	0.739	3.1157e-46	3
Lnpep	1.67503e-50	0.389439	0.632	0.526	4.46195e-46	3
Rnf19b	2.16163e-50	0.373973	0.492	0.361	5.75815e-46	3
Dcp2	2.52076e-50	0.310425	0.343	0.22	6.71479e-46	3
Rnf34	1.14554e-49	0.268495	0.245	0.139	3.05148e-45	3
Pik3ap1	1.16844e-49	0.389977	0.579	0.465	3.1125e-45	3
Plaat3	1.28858e-49	0.388378	0.497	0.377	3.43251e-45	3
Psma5	3.15671e-49	0.334588	0.67	0.587	8.40884e-45	3
Ccdc25	4.80277e-49	0.292626	0.29	0.176	1.27936e-44	3
Arid5b	6.35252e-49	0.506742	0.532	0.418	1.69218e-44	3
Ly86	1.05227e-48	0.335791	0.811	0.726	2.80304e-44	3
Fcgr4	1.10417e-47	0.342616	0.624	0.501	2.94129e-43	3
Slc29a3	1.3808e-47	0.307449	0.385	0.263	3.67817e-43	3
AB124611	3.84971e-47	0.354434	0.405	0.287	1.02549e-42	3
Ndufb1-ps	5.17391e-47	0.259402	0.893	0.822	1.37823e-42	3
Dock4	3.16616e-46	0.411811	0.622	0.513	8.43401e-42	3
Svbp	5.59263e-46	0.334483	0.625	0.533	1.48976e-41	3
P2ry14	5.78759e-46	0.37595	0.396	0.285	1.5417e-41	3
Myd88	9.07266e-46	0.332545	0.443	0.324	2.41678e-41	3
Aff1	1.18595e-45	0.416172	0.534	0.419	3.15913e-41	3
Nod2	1.412e-45	0.315439	0.293	0.183	3.7613e-41	3
Ranbp2	2.61725e-45	0.408548	0.509	0.401	6.97184e-41	3
Axl	3.03906e-45	0.31294	0.677	0.574	8.09545e-41	3
Gsdmd	3.27222e-45	0.280901	0.385	0.267	8.71653e-41	3
Diaph2	5.59145e-45	0.476561	0.613	0.506	1.48945e-40	3
H2afy	9.38425e-45	0.294271	0.718	0.625	2.49978e-40	3
Cybb	5.99968e-44	0.279823	0.838	0.762	1.5982e-39	3
Plbd1	2.64936e-43	0.291116	0.511	0.371	7.05737e-39	3
Mbd2	2.7911e-43	0.322811	0.583	0.481	7.43494e-39	3
Arf4	5.90212e-43	0.321208	0.685	0.6	1.57221e-38	3
Tgm2	9.02395e-43	0.433197	0.733	0.635	2.4038e-38	3
Gch1	1.69673e-42	0.319073	0.48	0.357	4.51975e-38	3
Ccnd2	1.99186e-42	0.397411	0.512	0.402	5.30593e-38	3
Dock8	2.48539e-42	0.372142	0.524	0.414	6.62059e-38	3
Magohb	7.12728e-42	0.355267	0.364	0.256	1.89856e-37	3
Rnase6	8.34359e-42	0.260151	0.241	0.142	2.22257e-37	3
Tut7	1.55528e-41	0.302023	0.527	0.417	4.14295e-37	3
Max	2.50736e-41	0.278758	0.383	0.275	6.6791e-37	3
Rap1gap2	7.21153e-41	0.295635	0.271	0.169	1.92101e-36	3
Synj1	7.8317e-41	0.326196	0.511	0.398	2.08621e-36	3
Ccnb1ip1	9.16975e-41	0.282155	0.241	0.142	2.44264e-36	3
Arhgap15	2.23868e-40	0.407916	0.592	0.489	5.96339e-36	3
Prr5l	5.15013e-40	0.304636	0.333	0.226	1.37189e-35	3
Xrn1	5.37772e-40	0.281782	0.299	0.196	1.43252e-35	3
Jaml	6.43376e-40	0.310563	0.422	0.305	1.71382e-35	3
BC028528	6.83487e-40	0.316478	0.441	0.332	1.82067e-35	3
Uvrag	8.05417e-40	0.345386	0.635	0.536	2.14547e-35	3
H2-DMb1	1.47657e-39	0.296722	0.783	0.675	3.93328e-35	3
Hif1a	3.01476e-39	0.331728	0.796	0.732	8.03072e-35	3
H2-Ab1	3.31946e-39	0.311741	0.897	0.842	8.84237e-35	3
Ankfy1	3.52397e-39	0.288378	0.343	0.237	9.38714e-35	3
Spag9	3.81517e-39	0.359128	0.767	0.691	1.01629e-34	3
Ctsc	6.05407e-39	0.268874	0.937	0.91	1.61268e-34	3
Frmd4a	8.33711e-39	0.305663	0.331	0.226	2.22084e-34	3
Dek	2.44365e-38	0.289629	0.518	0.411	6.5094e-34	3
Cmtr1	2.69082e-38	0.263171	0.279	0.179	7.16781e-34	3
Casp1	3.88009e-38	0.268753	0.368	0.263	1.03358e-33	3
Cd180	3.9463e-38	0.253765	0.215	0.125	1.05121e-33	3
Pfkp	1.04417e-37	0.349284	0.578	0.471	2.78147e-33	3
Ehd4	2.13604e-37	0.293911	0.541	0.438	5.68998e-33	3
Irf8	3.32686e-37	0.357644	0.611	0.523	8.86209e-33	3
Eml4	6.86736e-37	0.357616	0.459	0.355	1.82933e-32	3
Apba1	9.0307e-37	0.279933	0.233	0.142	2.4056e-32	3
Vps54	1.09823e-36	0.297604	0.345	0.242	2.92546e-32	3
Ptpn6	2.63267e-36	0.276453	0.653	0.563	7.01291e-32	3
Dbnl	3.35412e-36	0.255678	0.457	0.356	8.93471e-32	3
Hcls1	3.37828e-36	0.262389	0.664	0.573	8.99905e-32	3
Pomp	4.33771e-36	0.252385	0.834	0.774	1.15548e-31	3
Rap2c	4.37503e-36	0.28854	0.309	0.211	1.16542e-31	3
Ilrun	4.817e-36	0.27603	0.425	0.32	1.28315e-31	3
Man2a1	5.45686e-36	0.318258	0.644	0.555	1.4536e-31	3
Bcl2a1d	9.44449e-36	0.290617	0.837	0.776	2.51582e-31	3
Tmem219	1.11002e-35	0.287714	0.511	0.414	2.95688e-31	3
Abtb2	1.13278e-35	0.404412	0.461	0.356	3.01751e-31	3
Ncoa1	1.48533e-35	0.343606	0.385	0.285	3.95663e-31	3
Icam1	1.6008e-35	0.308981	0.416	0.311	4.2642e-31	3
Tent5a	2.81315e-35	0.290726	0.446	0.341	7.49368e-31	3
Ccr2	4.65141e-35	0.298119	0.444	0.324	1.23904e-30	3
Dram1	1.07075e-34	0.320452	0.333	0.236	2.85227e-30	3
S100a4	1.12801e-34	0.325333	0.603	0.47	3.00478e-30	3
Taok3	1.3336e-34	0.309647	0.499	0.403	3.55245e-30	3
Atp11b	1.34132e-34	0.294731	0.463	0.365	3.57302e-30	3
Dnaja1	1.71606e-34	0.347427	0.766	0.677	4.57123e-30	3
Hat1	3.91584e-34	0.272912	0.324	0.229	1.0431e-29	3
Grap2	1.63387e-33	0.267727	0.21	0.127	4.35229e-29	3
Skap2	1.68201e-33	0.300623	0.672	0.597	4.48054e-29	3
H2-Aa	2.27662e-33	0.282669	0.89	0.827	6.06447e-29	3
Jarid2	2.8286e-33	0.320916	0.671	0.583	7.53483e-29	3
Fyn	4.63849e-33	0.333297	0.311	0.214	1.2356e-28	3
Aftph	7.15309e-33	0.329185	0.368	0.275	1.90544e-28	3
Glcci1	1.60919e-32	0.263152	0.194	0.114	4.28657e-28	3
Traf3	5.04848e-32	0.345881	0.377	0.28	1.34481e-27	3
Alpk1	5.42468e-32	0.294191	0.292	0.201	1.44503e-27	3
Ubr4	6.70856e-32	0.28045	0.355	0.258	1.78703e-27	3
Prkcd	7.34253e-32	0.353109	0.692	0.623	1.9559e-27	3
Gsap	9.64571e-32	0.308977	0.564	0.472	2.56942e-27	3
Capg	1.2309e-31	0.261915	0.779	0.697	3.27888e-27	3
Lims1	1.83461e-31	0.282345	0.532	0.445	4.88704e-27	3
Nfkb1	1.88604e-31	0.317078	0.708	0.618	5.02403e-27	3
Camk2d	2.25866e-31	0.28801	0.586	0.488	6.01661e-27	3
Atf3	3.31862e-31	0.369969	0.668	0.567	8.84013e-27	3
Idnk	5.82983e-31	0.266282	0.445	0.355	1.55295e-26	3
Cd300lf	7.86509e-31	0.256867	0.708	0.621	2.0951e-26	3
Elmo1	8.42847e-31	0.274838	0.578	0.484	2.24518e-26	3
Clec4a3	8.59495e-31	0.300701	0.392	0.293	2.28952e-26	3
Dock2	1.04238e-30	0.260638	0.603	0.515	2.77669e-26	3
Irf5	1.6312e-30	0.26591	0.578	0.493	4.3452e-26	3
Lrmda	2.05513e-30	0.317994	0.724	0.63	5.47446e-26	3
Snx2	2.9603e-30	0.262436	0.641	0.578	7.88564e-26	3
Fos	6.51653e-30	0.335552	0.834	0.774	1.73587e-25	3
Plekhf2	1.19513e-29	0.27302	0.244	0.162	3.18358e-25	3
Clec5a	1.62543e-29	0.313459	0.572	0.488	4.32983e-25	3
Ap3b1	1.7528e-29	0.265273	0.545	0.454	4.6691e-25	3
Ccr5	1.9987e-29	0.260094	0.671	0.581	5.32414e-25	3
Atp8a1	2.12966e-29	0.299438	0.521	0.434	5.673e-25	3
S100a10	2.52612e-29	0.291706	0.879	0.823	6.72908e-25	3
Bbx	3.90409e-29	0.29173	0.304	0.219	1.03997e-24	3
Resf1	3.97848e-29	0.287245	0.482	0.386	1.05979e-24	3
Lrrk1	5.85129e-29	0.299332	0.315	0.228	1.55867e-24	3
Fbxw11	6.06268e-29	0.292989	0.42	0.328	1.61498e-24	3
Mmp14	6.17229e-29	0.256728	0.728	0.646	1.64418e-24	3
Tcf4	6.54213e-29	0.295075	0.409	0.315	1.74269e-24	3
H2-Eb1	1.06814e-28	0.274866	0.862	0.792	2.8453e-24	3
Tmcc3	7.19579e-28	0.382243	0.413	0.334	1.91682e-23	3
Lrrc8c	2.88085e-27	0.256251	0.342	0.253	7.674e-23	3
Syngr2	3.17709e-27	0.276735	0.592	0.512	8.46312e-23	3
Ptk2b	3.61562e-27	0.25299	0.525	0.438	9.63128e-23	3
Kpna4	5.47465e-27	0.281235	0.719	0.648	1.45834e-22	3
Nup98	6.27772e-27	0.309077	0.475	0.387	1.67226e-22	3
Trps1	1.25269e-26	0.384254	0.716	0.644	3.33693e-22	3
Gpr132	1.57605e-26	0.292349	0.367	0.276	4.19827e-22	3
Pycard	2.73617e-26	0.266481	0.722	0.667	7.2886e-22	3
Naip2	6.76874e-26	0.313259	0.481	0.4	1.80306e-21	3
Rasgef1b	9.30503e-26	0.360573	0.5	0.409	2.47867e-21	3
Ciita	1.2871e-25	0.271763	0.315	0.231	3.42857e-21	3
Rapgef2	2.43072e-25	0.304156	0.342	0.258	6.47495e-21	3
Arih1	2.63107e-25	0.29048	0.6	0.519	7.00866e-21	3
Clasp2	4.17903e-25	0.305695	0.495	0.416	1.11321e-20	3
Zfp800	7.84351e-25	0.264024	0.282	0.204	2.08935e-20	3
Ccl12	9.27756e-25	0.361743	0.245	0.162	2.47136e-20	3
Gpr171	1.01647e-24	0.298185	0.493	0.416	2.70768e-20	3
Psme4	2.91943e-24	0.291104	0.428	0.349	7.77678e-20	3
Sema4a	2.92299e-24	0.278879	0.386	0.304	7.78626e-20	3
Ogfrl1	3.04499e-24	0.251362	0.347	0.267	8.11124e-20	3
Susd6	4.11768e-24	0.295387	0.489	0.412	1.09687e-19	3
Sik3	7.26391e-24	0.281216	0.589	0.51	1.93496e-19	3
Fgr	1.00444e-23	0.25273	0.484	0.407	2.67563e-19	3
Mbnl2	7.79563e-23	0.285081	0.659	0.601	2.0766e-18	3
Cep85	8.30918e-23	0.320838	0.352	0.273	2.2134e-18	3
Snx10	1.45483e-22	0.25747	0.558	0.489	3.87538e-18	3
Atad2b	1.75791e-22	0.272722	0.376	0.298	4.68273e-18	3
Ppm1h	2.62802e-22	0.252267	0.454	0.379	7.00051e-18	3
2024-03-01	4.00877e-21	0.254412	0.514	0.439	1.06786e-16	3
Nrg1	8.19397e-21	0.360538	0.398	0.314	2.18271e-16	3
Il1rn	1.15654e-20	0.336997	0.741	0.678	3.08078e-16	3
Zyx	2.96308e-20	0.263322	0.508	0.444	7.89305e-16	3
Zfp36	3.31543e-20	0.25699	0.863	0.804	8.83165e-16	3
Zfand3	4.18035e-20	0.25794	0.628	0.568	1.11356e-15	3
Tspan13	5.92425e-20	0.314109	0.365	0.287	1.5781e-15	3
Hivep2	7.16575e-20	0.316856	0.469	0.397	1.90881e-15	3
Epb41l2	1.44186e-18	0.254735	0.582	0.522	3.84082e-14	3
Snd1	1.83254e-18	0.261496	0.527	0.464	4.88152e-14	3
Tmem131	2.61233e-18	0.269129	0.49	0.428	6.95873e-14	3
Bag3	3.8754e-16	0.290716	0.395	0.328	1.03233e-11	3
Ccl4	4.05875e-14	0.629581	0.459	0.384	1.08117e-09	3
Dusp2	8.61339e-14	0.278648	0.227	0.17	2.29443e-09	3
Pid1	6.56386e-12	0.309482	0.509	0.461	1.74848e-07	3
Cd72	4.07635e-11	0.25588	0.347	0.295	1.08586e-06	3
Sod2	1.65672e-10	0.305601	0.573	0.553	4.41318e-06	3
Dhx40	9.64725e-09	0.250985	0.27	0.228	0.000256983	3
Car4	0	2.90688	0.687	0.054	0	4
Ear2	0	2.68657	0.878	0.152	0	4
Chil3	0	2.52619	0.879	0.302	0	4
Wfdc21	0	1.53249	0.557	0.056	0	4
Atp6v0d2	0	1.43358	0.724	0.164	0	4
Ccl6	0	1.35531	0.936	0.642	0	4
Cd9	0	1.30413	0.991	0.849	0	4
Plet1	0	1.25229	0.85	0.341	0	4
Lpl	0	1.23298	0.579	0.136	0	4
Mcemp1	0	1.17927	0.843	0.36	0	4
Lepr	0	1.13951	0.459	0.064	0	4
Net1	0	1.12877	0.68	0.148	0	4
Hebp1	0	1.08553	0.828	0.364	0	4
Spink2	0	1.05257	0.467	0.079	0	4
Adgrl3	0	1.03419	0.627	0.199	0	4
Trf	0	1.01079	0.961	0.694	0	4
Mgst1	0	0.990035	0.836	0.379	0	4
Ctsd	0	0.988249	0.985	0.782	0	4
Klhdc4	0	0.967364	0.582	0.099	0	4
Cd302	0	0.961951	0.833	0.472	0	4
Dbi	0	0.956638	0.964	0.794	0	4
F7	0	0.950393	0.843	0.365	0	4
Adipor2	0	0.942034	0.773	0.326	0	4
Olr1	0	0.913423	0.506	0.151	0	4
Il18	0	0.905426	0.544	0.16	0	4
Plcb1	0	0.89476	0.577	0.146	0	4
Sort1	0	0.885211	0.567	0.061	0	4
Ms4a8a	0	0.88308	0.57	0.113	0	4
Unc119	0	0.85085	0.694	0.289	0	4
Gsr	0	0.783743	0.936	0.596	0	4
Fpr1	0	0.767992	0.493	0.09	0	4
Adarb1	0	0.748901	0.457	0.067	0	4
Abcg1	0	0.74635	0.712	0.318	0	4
Ramp1	0	0.745119	0.538	0.123	0	4
Msrb1	0	0.734012	0.967	0.858	0	4
Lrg1	0	0.68409	0.365	0.054	0	4
Card11	0	0.674013	0.445	0.121	0	4
Idh1	0	0.663365	0.612	0.222	0	4
Fry	0	0.606735	0.505	0.145	0	4
Fcor	0	0.591637	0.454	0.112	0	4
Abcd2	0	0.569087	0.372	0.042	0	4
Fpr2	0	0.565964	0.455	0.111	0	4
Pparg	0	0.551838	0.344	0.043	0	4
Cdc42ep3	0	0.548376	0.402	0.094	0	4
Flvcr2	0	0.546691	0.314	0.012	0	4
Cyb561a3	0	0.51957	0.331	0.071	0	4
Ly75	0	0.461024	0.254	0.022	0	4
Abcc5	0	0.449836	0.352	0.08	0	4
Serpinb1a	0	0.448095	0.222	0.024	0	4
Angptl4	0	0.441831	0.331	0.064	0	4
Adgrl2	0	0.4237	0.283	0.052	0	4
Kcnn3	0	0.365197	0.209	0.01	0	4
Trim29	0	0.356253	0.233	0.026	0	4
Perp	0	0.288549	0.174	0.007	0	4
Anxa2	3.72824e-302	0.873771	0.935	0.686	9.93128e-298	4
Actn1	2.27349e-298	0.650563	0.711	0.32	6.05612e-294	4
Gm6116	1.29688e-295	0.280722	0.194	0.026	3.45464e-291	4
A930007I19Rik	6.64257e-289	0.574798	0.532	0.19	1.76945e-284	4
Adamdec1	7.76695e-288	0.944166	0.652	0.267	2.06896e-283	4
S100a11	1.53294e-284	0.689126	0.991	0.936	4.08344e-280	4
Ltc4s	5.07888e-284	0.8276	0.918	0.549	1.35291e-279	4
Gal	3.54978e-276	0.532499	0.26	0.051	9.45591e-272	4
Ccdc80	1.25288e-272	0.33655	0.227	0.039	3.33743e-268	4
Tcf7l2	5.22441e-272	0.76586	0.883	0.568	1.39168e-267	4
Dstn	5.60575e-271	0.655829	0.785	0.429	1.49326e-266	4
Taldo1	1.01411e-252	0.664976	0.949	0.784	2.70139e-248	4
Rexo2	1.97885e-252	0.672148	0.766	0.439	5.27126e-248	4
Pld3	6.595e-247	0.651	0.776	0.427	1.75678e-242	4
Nedd9	1.93959e-246	0.659423	0.711	0.361	5.16668e-242	4
Cd1d1	1.85807e-245	0.442079	0.392	0.121	4.94953e-241	4
Etfb	8.99726e-244	0.715209	0.84	0.55	2.39669e-239	4
Gpcpd1	7.85209e-243	0.649822	0.683	0.334	2.09164e-238	4
Bcar3	4.7649e-240	0.431284	0.341	0.095	1.26927e-235	4
Cd24a	3.27182e-239	0.59916	0.794	0.411	8.71548e-235	4
Lyst	2.25344e-235	0.619421	0.614	0.277	6.00271e-231	4
Mical3	9.51434e-234	0.262243	0.189	0.031	2.53443e-229	4
Acox1	4.77317e-231	0.562385	0.505	0.2	1.27148e-226	4
Kazald1	8.35728e-231	0.265666	0.202	0.036	2.22621e-226	4
Tnfsf13	3.20866e-230	0.65019	0.739	0.412	8.54723e-226	4
Cxcl14	4.88251e-230	0.63659	0.524	0.207	1.3006e-225	4
Gpx4	2.44165e-224	0.601863	0.937	0.739	6.50407e-220	4
Alox5	2.9944e-224	0.350146	0.33	0.094	7.97647e-220	4
Hopx	1.51071e-222	0.656214	0.656	0.323	4.02424e-218	4
Txn1	2.12837e-220	0.575654	0.978	0.889	5.66956e-216	4
Tkt	4.06231e-218	0.597514	0.907	0.665	1.08212e-213	4
Shtn1	4.48062e-218	0.532641	0.752	0.406	1.19355e-213	4
S100a1	4.65911e-218	0.590371	0.818	0.493	1.24109e-213	4
Abhd12	1.03184e-217	0.61075	0.691	0.368	2.74861e-213	4
Hmgn2	7.11829e-217	0.691501	0.844	0.551	1.89617e-212	4
Ciao2a	1.49778e-214	0.671221	0.875	0.636	3.98978e-210	4
Dipk1a	4.35216e-213	0.396883	0.426	0.151	1.15933e-208	4
Nln	1.08252e-211	0.432534	0.464	0.178	2.88363e-207	4
Cd47	6.9898e-208	0.558686	0.944	0.73	1.86194e-203	4
Cd164	9.4188e-208	0.606674	0.81	0.504	2.50898e-203	4
Atp5g3	5.96131e-206	0.557532	0.975	0.876	1.58797e-201	4
Sh2d1b1	5.77631e-205	0.463025	0.549	0.242	1.53869e-200	4
Atxn1	3.69383e-202	0.541303	0.713	0.374	9.83962e-198	4
Dip2c	8.72049e-202	0.605853	0.77	0.433	2.32297e-197	4
Cyb5a	9.46737e-201	0.544624	0.739	0.419	2.52192e-196	4
Atpif1	1.33342e-199	0.556965	0.954	0.787	3.55197e-195	4
Adam28	3.77759e-194	0.331218	0.255	0.066	1.00628e-189	4
Fdps	8.35839e-194	0.493436	0.471	0.195	2.22651e-189	4
Mt2	4.25903e-193	0.586754	0.723	0.359	1.13452e-188	4
Dock5	1.0156e-192	0.413154	0.457	0.179	2.70536e-188	4
Siglecf	4.6191e-190	0.333633	0.268	0.074	1.23044e-185	4
Slc7a2	9.92831e-189	0.576376	0.731	0.398	2.6447e-184	4
Snx10	4.33687e-188	0.524043	0.778	0.467	1.15526e-183	4
2024-09-09	1.59908e-185	0.5209	0.713	0.397	4.25964e-181	4
Mvd	2.3738e-184	0.351717	0.399	0.147	6.32333e-180	4
Slc9a4	7.52033e-182	0.272108	0.231	0.058	2.00327e-177	4
Tmsb4x	8.40166e-182	0.424328	1	0.999	2.23804e-177	4
Siglece	6.74816e-181	0.4555	0.472	0.202	1.79758e-176	4
Mt1	1.8625e-178	0.718	0.992	0.869	4.96134e-174	4
Prdx1	1.6425e-177	0.490377	0.964	0.851	4.37529e-173	4
Smpdl3a	2.38118e-177	0.450367	0.649	0.338	6.34299e-173	4
Lilra5	1.24228e-174	0.436088	0.456	0.194	3.3092e-170	4
Aldoc	4.92729e-171	0.428647	0.49	0.219	1.31253e-166	4
Cyth3	7.05347e-171	0.385412	0.379	0.141	1.8789e-166	4
Mgst3	1.79299e-170	0.457275	0.57	0.277	4.77616e-166	4
Rpl3l	2.25189e-170	0.289671	0.258	0.074	5.99858e-166	4
Atxn10	3.56665e-170	0.440028	0.592	0.298	9.50083e-166	4
Bnip3l	8.88841e-169	0.44483	0.815	0.506	2.36769e-164	4
Lamtor2	6.91548e-168	0.490104	0.899	0.675	1.84215e-163	4
Ech1	8.12811e-166	0.416109	0.605	0.311	2.16517e-161	4
Map3k5	4.50804e-165	0.404771	0.559	0.269	1.20085e-160	4
Alox5ap	1.55023e-163	0.460499	0.966	0.806	4.1295e-159	4
Idi1	1.58055e-163	0.353375	0.328	0.113	4.21027e-159	4
Gsap	1.15227e-162	0.477689	0.756	0.454	3.06942e-158	4
Dst	1.9642e-162	0.507664	0.627	0.333	5.23224e-158	4
Grik3	3.23205e-161	0.666953	0.912	0.707	8.60954e-157	4
Mmp8	8.07949e-161	0.263864	0.251	0.072	2.15222e-156	4
Plin2	1.65104e-160	0.559383	0.924	0.721	4.39805e-156	4
Bzw2	2.60667e-159	0.382643	0.463	0.204	6.94365e-155	4
Tfec	5.29177e-159	0.437754	0.6	0.308	1.40962e-154	4
Plxdc2	7.47486e-159	0.477812	0.697	0.37	1.99115e-154	4
Axl	1.04361e-157	0.493664	0.84	0.559	2.77998e-153	4
Camk2d	2.60266e-157	0.498774	0.761	0.471	6.93296e-153	4
Iqsec1	3.88773e-155	0.347432	0.433	0.184	1.03561e-150	4
Kcnq1ot1	4.0101e-155	0.369454	0.356	0.135	1.06821e-150	4
Pnpla8	4.30523e-155	0.342705	0.428	0.18	1.14683e-150	4
Rhoc	8.905e-155	0.392568	0.385	0.153	2.37211e-150	4
Nagk	4.2275e-154	0.358204	0.448	0.199	1.12612e-149	4
Bst1	1.84924e-153	0.349306	0.505	0.229	4.92601e-149	4
Aprt	3.45087e-152	0.469745	0.958	0.825	9.19243e-148	4
Gsto1	4.50162e-152	0.433716	0.717	0.427	1.19914e-147	4
Stk10	2.04696e-151	0.410165	0.562	0.281	5.45269e-147	4
Lpin1	1.63747e-150	0.340073	0.32	0.116	4.3619e-146	4
Fbxl5	7.55124e-149	0.597711	0.637	0.352	2.0115e-144	4
Chp1	1.97335e-147	0.406637	0.638	0.348	5.25661e-143	4
Arhgap26	1.28231e-146	0.293208	0.52	0.241	3.41582e-142	4
Qdpr	3.96093e-145	0.374897	0.574	0.304	1.05511e-140	4
Tmcc3	4.89565e-145	0.45043	0.599	0.316	1.3041e-140	4
Adam10	9.39964e-144	0.419428	0.727	0.434	2.50388e-139	4
Asap1	4.20846e-142	0.402727	0.637	0.355	1.12105e-137	4
Alas1	4.80316e-142	0.49565	0.741	0.45	1.27947e-137	4
Hcfc1r1	2.30863e-141	0.433765	0.764	0.489	6.14974e-137	4
Cox5a	2.13887e-137	0.416971	0.967	0.871	5.69751e-133	4
Lipa	3.55673e-137	0.408256	0.598	0.32	9.47441e-133	4
Fcgrt	4.65418e-137	0.311603	0.533	0.265	1.23978e-132	4
Pag1	1.3253e-136	0.441496	0.61	0.337	3.53033e-132	4
Hpcal1	2.07957e-135	0.447797	0.715	0.449	5.53955e-131	4
Rpl22l1	1.58663e-134	0.46478	0.953	0.794	4.22647e-130	4
Pon2	6.78411e-134	0.35629	0.569	0.301	1.80715e-129	4
Naca	7.58032e-134	0.381289	0.977	0.893	2.01924e-129	4
Tmem14c	1.50466e-133	0.474622	0.903	0.713	4.0081e-129	4
Fam129a	1.90687e-133	0.325547	0.495	0.234	5.07952e-129	4
Psmb5	1.18404e-131	0.443992	0.88	0.664	3.15404e-127	4
Svil	6.51733e-131	0.430743	0.798	0.517	1.73609e-126	4
Grk5	7.88706e-131	0.305466	0.411	0.179	2.10095e-126	4
Nme2	1.3455e-130	0.375315	0.975	0.901	3.58415e-126	4
Mrc1	1.69092e-130	0.361523	0.865	0.549	4.50426e-126	4
Atp10a	5.94932e-130	0.285788	0.328	0.128	1.58478e-125	4
Pbx1	1.35396e-129	0.318868	0.336	0.132	3.60668e-125	4
Junos	1.91387e-129	0.346833	0.511	0.25	5.09817e-125	4
Blvra	3.76451e-129	0.397545	0.61	0.349	1.00279e-124	4
Myo7a	2.09725e-127	0.287762	0.328	0.131	5.58667e-123	4
Parl	9.34473e-127	0.355029	0.515	0.267	2.48925e-122	4
Galnt3	7.7682e-126	0.29317	0.303	0.117	2.06929e-121	4
Mitf	3.26047e-125	0.424653	0.676	0.401	8.68524e-121	4
Baz1a	2.41885e-124	0.423229	0.784	0.529	6.44333e-120	4
Rab32	2.82101e-124	0.369669	0.612	0.35	7.51461e-120	4
Nceh1	5.02387e-124	0.39694	0.68	0.397	1.33826e-119	4
Selenoh	6.69443e-124	0.406736	0.551	0.298	1.78326e-119	4
Gda	3.27852e-123	0.404974	0.856	0.598	8.73331e-119	4
Dmxl2	3.60811e-123	0.399	0.653	0.381	9.61129e-119	4
Tomm6	4.22573e-123	0.355209	0.975	0.887	1.12565e-118	4
Evl	6.33239e-123	0.369224	0.606	0.338	1.68682e-118	4
Hibadh	1.39098e-121	0.303432	0.443	0.213	3.7053e-117	4
Acads	2.71428e-121	0.273501	0.371	0.163	7.2303e-117	4
Ide	3.21636e-121	0.455841	0.673	0.405	8.56773e-117	4
Kynu	3.43974e-121	0.361113	0.458	0.224	9.16277e-117	4
Lsp1	7.04595e-121	0.399138	0.85	0.6	1.8769e-116	4
Ncoa4	1.05867e-120	0.407487	0.484	0.244	2.82009e-116	4
Syne1	1.44253e-120	0.282089	0.262	0.095	3.84262e-116	4
Hip1	4.55748e-119	0.325886	0.561	0.303	1.21402e-114	4
Ebpl	2.15151e-117	0.287191	0.364	0.16	5.73119e-113	4
Gmds	1.10888e-115	0.282984	0.42	0.198	2.95382e-111	4
Akr1b3	1.29231e-115	0.344064	0.63	0.368	3.44244e-111	4
Isoc2a	5.06217e-115	0.273841	0.375	0.17	1.34846e-110	4
Ppia	5.58242e-115	0.321853	0.99	0.966	1.48705e-110	4
Rpl39	3.10523e-114	0.304816	0.995	0.979	8.2717e-110	4
Clec1b	7.27047e-114	0.289309	0.24	0.084	1.93671e-109	4
Gyg	5.09083e-113	0.36464	0.612	0.358	1.3561e-108	4
Sirpb1c	2.17717e-112	0.419078	0.897	0.667	5.79956e-108	4
Rpl36a	3.52795e-112	0.329398	0.98	0.905	9.39775e-108	4
Arl11	2.55332e-111	0.292805	0.551	0.296	6.80154e-107	4
Dok2	3.1124e-111	0.311784	0.555	0.304	8.29082e-107	4
Cisd1	1.62352e-110	0.311721	0.486	0.253	4.32472e-106	4
Ear6	3.47129e-110	0.301891	0.134	0.032	9.24683e-106	4
AU020206	1.60599e-109	0.409465	0.798	0.547	4.27803e-105	4
Sh3bgrl	2.01278e-109	0.399797	0.886	0.701	5.36165e-105	4
Anxa1	2.33601e-109	0.416712	0.782	0.517	6.22265e-105	4
Ptpn12	2.99198e-108	0.386219	0.797	0.545	7.97003e-104	4
Ergic1	8.84778e-107	0.307509	0.519	0.279	2.35687e-102	4
Wdfy4	1.62795e-106	0.294121	0.507	0.269	4.33655e-102	4
Sirpa	7.8261e-106	0.38553	0.927	0.738	2.08472e-101	4
Aldh3b1	1.21136e-105	0.27564	0.436	0.217	3.22683e-101	4
Ccdc88a	3.48043e-104	0.284385	0.542	0.295	9.27116e-100	4
Myl12b	9.96145e-103	0.363302	0.94	0.813	2.65353e-98	4
App	1.72617e-102	0.370159	0.953	0.821	4.59818e-98	4
Gm10076	1.00721e-101	0.251191	1	0.993	2.683e-97	4
Gm42047	2.26249e-101	0.323979	0.249	0.095	6.02683e-97	4
Etfa	2.69414e-101	0.303923	0.639	0.392	7.17664e-97	4
F10	2.69478e-101	0.291782	0.736	0.461	7.17835e-97	4
Ppp1r14b	3.4646e-101	0.373745	0.687	0.445	9.229e-97	4
Hmgn1	4.9125e-101	0.305345	0.53	0.294	1.30859e-96	4
Ap1s2	5.43569e-101	0.400459	0.514	0.279	1.44796e-96	4
Ugp2	5.49522e-101	0.284766	0.564	0.319	1.46382e-96	4
Reep5	1.02331e-100	0.391775	0.927	0.78	2.72589e-96	4
Gpr137b	2.78269e-100	0.365197	0.617	0.365	7.41252e-96	4
Cd200r1	3.8825e-100	0.292495	0.394	0.191	1.03422e-95	4
Atp5g1	7.11411e-100	0.389802	0.916	0.737	1.89506e-95	4
S100a10	6.64433e-99	0.290363	0.963	0.815	1.76992e-94	4
Pros1	7.82655e-99	0.257618	0.339	0.154	2.08484e-94	4
Ddx46	1.02868e-98	0.341733	0.671	0.419	2.74018e-94	4
Tmem273	1.2553e-98	0.326208	0.474	0.256	3.34386e-94	4
Mctp1	2.93536e-98	0.287913	0.34	0.153	7.81921e-94	4
Tbc1d9	7.97711e-98	0.337581	0.639	0.389	2.12494e-93	4
Snx1	1.13776e-97	0.32479	0.603	0.363	3.03076e-93	4
Actb	3.23349e-97	0.262117	0.999	0.998	8.61337e-93	4
Cd44	8.79651e-97	0.278287	0.933	0.764	2.34321e-92	4
Heph	9.17271e-97	0.388409	0.908	0.682	2.44343e-92	4
Gars	1.56606e-96	0.257342	0.455	0.239	4.17167e-92	4
Fam168a	3.59604e-96	0.252247	0.411	0.204	9.57914e-92	4
Lima1	8.34689e-96	0.250284	0.273	0.113	2.22345e-91	4
Pgd	9.29859e-96	0.33898	0.751	0.522	2.47696e-91	4
Eif5a	1.17342e-95	0.382548	0.947	0.819	3.12576e-91	4
Acaa2	1.18122e-95	0.273924	0.422	0.219	3.14653e-91	4
Uqcrb	1.63929e-95	0.331095	0.945	0.818	4.36674e-91	4
S100a13	2.95466e-95	0.342614	0.839	0.621	7.87063e-91	4
Mertk	4.47675e-95	0.358295	0.772	0.503	1.19252e-90	4
Pvt1	2.64033e-94	0.308105	0.488	0.267	7.03331e-90	4
Gm5150	2.86831e-93	0.274569	0.516	0.285	7.64062e-89	4
F11r	3.64844e-93	0.33571	0.748	0.502	9.7187e-89	4
Pygl	1.81672e-92	0.306664	0.678	0.423	4.83937e-88	4
Arg1	2.44067e-92	0.311712	0.95	0.637	6.50146e-88	4
Atp6v0e	3.23881e-92	0.323621	0.947	0.835	8.62754e-88	4
Acly	3.48702e-92	0.314	0.611	0.368	9.28873e-88	4
Cox6c	5.80798e-92	0.29481	0.976	0.897	1.54713e-87	4
Rps2	8.43732e-92	0.277753	0.994	0.978	2.24753e-87	4
Diaph2	1.8242e-91	0.283051	0.74	0.495	4.85931e-87	4
Impa2	3.59329e-91	0.290974	0.461	0.245	9.5718e-87	4
Psen2	2.90953e-90	0.260954	0.459	0.246	7.75042e-86	4
Epcam	1.65783e-89	0.331498	0.213	0.078	4.41612e-85	4
Nucb2	7.02505e-89	0.261852	0.556	0.323	1.87133e-84	4
Lrmda	3.89016e-88	0.322005	0.856	0.618	1.03626e-83	4
Tgfbr2	4.39878e-88	0.26242	0.544	0.315	1.17175e-83	4
Ifi27	5.42253e-88	0.320691	0.574	0.348	1.44445e-83	4
Cmpk1	1.92483e-87	0.26731	0.768	0.527	5.12736e-83	4
Tbxas1	2.01325e-87	0.320701	0.657	0.414	5.36289e-83	4
Pfn1	4.73975e-87	0.26433	0.992	0.972	1.26257e-82	4
Mrpl33	5.08134e-87	0.29643	0.852	0.649	1.35357e-82	4
Cox6b1	2.02304e-86	0.285175	0.965	0.882	5.38899e-82	4
Tbca	4.12013e-86	0.306189	0.903	0.71	1.09752e-81	4
Gpx1	4.70007e-86	0.27653	0.987	0.947	1.252e-81	4
Pnpla7	1.34525e-85	0.286508	0.608	0.371	3.58348e-81	4
Gdf15	6.64045e-85	0.537669	0.18	0.062	1.76888e-80	4
Plaat3	5.19969e-84	0.320326	0.594	0.369	1.38509e-79	4
Nme1	1.26296e-83	0.359493	0.879	0.689	3.36427e-79	4
Sulf2	2.74478e-83	0.257231	0.535	0.312	7.31154e-79	4
Snrpd1	2.74559e-83	0.300196	0.736	0.503	7.31369e-79	4
Chchd2	2.91431e-83	0.288706	0.973	0.906	7.76313e-79	4
1110008P14Rik	4.32932e-83	0.279086	0.673	0.434	1.15324e-78	4
Dock10	9.74084e-83	0.328494	0.877	0.671	2.59476e-78	4
Cytip	6.78169e-82	0.285055	0.837	0.599	1.80651e-77	4
Mcts1	1.74027e-81	0.252214	0.617	0.387	4.63574e-77	4
B3gnt7	2.69149e-81	0.264418	0.368	0.188	7.16958e-77	4
Plgrkt	3.12933e-81	0.281679	0.742	0.508	8.33591e-77	4
Cotl1	6.12354e-81	0.364301	0.912	0.761	1.63119e-76	4
Polr2l	6.15458e-80	0.271674	0.792	0.55	1.63946e-75	4
Acadl	7.11865e-80	0.251665	0.501	0.289	1.89627e-75	4
Bin2	8.64511e-80	0.270392	0.651	0.418	2.30288e-75	4
Agap1	9.33811e-80	0.282634	0.455	0.253	2.48749e-75	4
Ccl9	1.49019e-79	0.403054	0.566	0.34	3.96957e-75	4
Exosc5	1.61188e-79	0.255628	0.537	0.318	4.29372e-75	4
Ctnnb1	2.88848e-79	0.264532	0.684	0.447	7.69433e-75	4
Leprot	6.64738e-79	0.29102	0.653	0.42	1.77073e-74	4
Mpeg1	2.40781e-78	0.312659	0.904	0.713	6.41392e-74	4
Zfp608	2.96302e-78	0.263012	0.521	0.306	7.89288e-74	4
Itgb2	5.73027e-78	0.312365	0.873	0.681	1.52643e-73	4
Mrps6	6.14858e-78	0.368979	0.502	0.298	1.63786e-73	4
Slc25a5	7.02252e-78	0.299077	0.923	0.786	1.87066e-73	4
Cd300lf	8.11184e-78	0.309382	0.835	0.609	2.16083e-73	4
Eef1d	1.38724e-76	0.28056	0.839	0.626	3.69532e-72	4
Pilra	2.27078e-76	0.311918	0.815	0.613	6.04891e-72	4
AW112010	4.64936e-76	0.541339	0.851	0.648	1.2385e-71	4
Acp5	5.54029e-76	0.314304	0.919	0.66	1.47582e-71	4
Pde4d	3.93193e-75	0.267631	0.664	0.43	1.04739e-70	4
Abracl	4.96282e-74	0.290594	0.91	0.745	1.322e-69	4
Creg1	1.13022e-73	0.263095	0.828	0.595	3.01068e-69	4
Cox7b	2.16552e-73	0.266039	0.933	0.794	5.76852e-69	4
Ndufb2	2.62218e-73	0.2649	0.788	0.562	6.98496e-69	4
Fkbp5	5.21156e-73	0.269792	0.417	0.225	1.38826e-68	4
Mdh1	9.24806e-73	0.255563	0.699	0.476	2.4635e-68	4
Snrpd3	1.37317e-72	0.262788	0.771	0.545	3.65785e-68	4
Arhgdib	1.00926e-71	0.282017	0.934	0.805	2.68847e-67	4
Glrx	2.14221e-70	0.266465	0.697	0.474	5.70641e-66	4
Mpc2	5.9302e-70	0.276117	0.743	0.522	1.57969e-65	4
Tagln2	7.40648e-70	0.287267	0.922	0.793	1.97294e-65	4
Lyz2	3.24016e-69	0.408996	0.996	0.959	8.63113e-65	4
Uqcr11	6.04724e-69	0.255671	0.936	0.781	1.61086e-64	4
Mrpl17	5.15773e-68	0.252412	0.706	0.487	1.37392e-63	4
Fn1	8.26931e-68	0.340612	0.933	0.706	2.20278e-63	4
Ece1	1.70469e-67	0.307302	0.73	0.505	4.54094e-63	4
Wdr83os	1.71942e-67	0.266046	0.807	0.591	4.5802e-63	4
Erh	4.05477e-66	0.277003	0.853	0.653	1.08011e-61	4
Atp5c1	1.43882e-65	0.278767	0.89	0.724	3.83274e-61	4
Atp5g2	1.46524e-65	0.268099	0.956	0.837	3.90312e-61	4
Psma3	9.3124e-65	0.261492	0.855	0.673	2.48064e-60	4
Nt5e	1.53675e-64	0.255598	0.528	0.317	4.09361e-60	4
Prdx2	1.61769e-64	0.25518	0.877	0.696	4.30921e-60	4
Trim25	3.23629e-62	0.336484	0.745	0.525	8.62082e-58	4
Gphn	3.24749e-62	0.345012	0.935	0.736	8.65066e-58	4
Sgk1	3.40394e-62	0.253115	0.863	0.628	9.06742e-58	4
Vdac2	3.51272e-62	0.270835	0.86	0.675	9.35718e-58	4
Capg	4.01089e-62	0.259797	0.873	0.688	1.06842e-57	4
Aldoa	6.47448e-62	0.299199	0.967	0.878	1.72467e-57	4
Txnip	1.8102e-61	0.270717	0.583	0.378	4.82201e-57	4
Mdh2	1.92084e-60	0.256246	0.813	0.62	5.11674e-56	4
Snrpg	3.73303e-60	0.264643	0.885	0.712	9.94404e-56	4
Tma7	1.0459e-58	0.250376	0.907	0.747	2.78607e-54	4
Rps27l	2.01032e-58	0.250062	0.921	0.772	5.3551e-54	4
Tmsb10	2.68863e-57	0.348864	0.944	0.876	7.16198e-53	4
Def8	1.39907e-55	0.32041	0.333	0.186	3.72685e-51	4
H2afz	1.76437e-55	0.260087	0.959	0.879	4.69994e-51	4
Iqgap1	9.72658e-54	0.261455	0.961	0.86	2.59097e-49	4
Ctsc	1.16805e-47	0.268193	0.972	0.906	3.11145e-43	4
Dusp16	2.38431e-47	0.255389	0.585	0.403	6.35132e-43	4
Cmss1	1.18834e-44	0.289975	0.948	0.776	3.16551e-40	4
Zc3h7a	6.23439e-43	0.254021	0.9	0.708	1.66072e-38	4
AY036118	8.80154e-35	0.369921	0.991	0.956	2.34455e-30	4
Camk1d	6.41269e-34	0.257332	0.933	0.758	1.70821e-29	4
Ccl17	0	1.84939	0.368	0.069	0	5
Cst3	0	1.09428	0.997	0.974	0	5
H2-Eb1	0	0.970619	0.991	0.781	0	5
H2-Ab1	0	0.948417	0.997	0.833	0	5
H2-Aa	3.6457e-304	0.87979	0.994	0.818	9.71141e-300	5
Il1r2	9.99717e-284	1.21283	0.903	0.599	2.66305e-279	5
Plbd1	1.75384e-237	0.734332	0.704	0.355	4.67188e-233	5
Cd74	3.84982e-236	0.709928	1	0.917	1.02551e-231	5
Ctnnd2	8.20715e-214	0.510341	0.166	0.026	2.18622e-209	5
Kmo	9.36067e-211	0.384868	0.186	0.033	2.49349e-206	5
H2-DMb1	1.29338e-199	0.713268	0.914	0.664	3.4453e-195	5
Malt1	1.81394e-199	0.849339	0.929	0.748	4.83197e-195	5
P2ry10	3.30581e-188	0.543131	0.3	0.091	8.80602e-184	5
Klrb1b	4.20835e-188	0.80505	0.499	0.237	1.12102e-183	5
Mgl2	5.27409e-168	0.906081	0.449	0.2	1.40491e-163	5
Dcstamp	7.61651e-159	1.10026	0.495	0.241	2.02889e-154	5
Cacnb2	1.28751e-150	0.383116	0.102	0.014	3.42967e-146	5
Nr4a3	6.92244e-145	0.764879	0.644	0.389	1.844e-140	5
Nr4a2	1.23742e-141	0.7268	0.668	0.413	3.29623e-137	5
Dennd4a	3.13025e-136	0.787268	0.81	0.636	8.33837e-132	5
Ifitm1	2.52439e-128	1.10939	0.618	0.367	6.72447e-124	5
Cd86	4.35577e-122	0.757617	0.832	0.658	1.16029e-117	5
Grasp	4.45931e-120	0.52109	0.278	0.106	1.18787e-115	5
H2-DMa	6.57704e-119	0.452286	0.958	0.828	1.75199e-114	5
Napsa	1.39035e-118	0.537774	0.737	0.54	3.70362e-114	5
Gng10	2.50831e-118	0.552669	0.74	0.566	6.68163e-114	5
Ywhah	1.16932e-115	0.569998	0.851	0.724	3.11482e-111	5
Cdh1	1.41671e-115	0.65675	0.467	0.262	3.77384e-111	5
Htr7	1.20921e-113	0.590917	0.486	0.274	3.22109e-109	5
H2-DMb2	1.36235e-110	0.605221	0.443	0.25	3.62902e-106	5
Atox1	7.24433e-110	0.404004	0.975	0.935	1.92974e-105	5
Vrk1	1.93538e-105	0.505682	0.472	0.277	5.15546e-101	5
Fosb	6.25839e-101	0.63367	0.754	0.563	1.66711e-96	5
S100a4	1.74083e-99	0.492563	0.707	0.463	4.63723e-95	5
Trps1	8.89052e-99	0.647855	0.789	0.639	2.36826e-94	5
Gpr183	5.45915e-93	0.519796	0.311	0.142	1.45421e-88	5
Slc8a1	3.22474e-90	0.640419	0.791	0.649	8.59006e-86	5
Syngr2	9.76301e-89	0.559224	0.668	0.506	2.60067e-84	5
Cd72	1.43457e-88	0.612409	0.472	0.284	3.82142e-84	5
Crip1	1.48535e-88	0.36436	0.964	0.841	3.95669e-84	5
Bcl2a1d	5.41326e-88	0.447949	0.897	0.771	1.44198e-83	5
Alpk2	8.36679e-88	0.387774	0.271	0.119	2.22875e-83	5
S100a6	1.3004e-87	0.379916	0.902	0.738	3.46402e-83	5
Rel	3.23664e-86	0.560516	0.701	0.534	8.62177e-82	5
Itgax	3.23055e-85	0.457135	0.798	0.613	8.60555e-81	5
Cd80	3.23954e-85	0.550404	0.63	0.457	8.62948e-81	5
Pxdc1	6.80023e-85	0.612756	0.357	0.188	1.81145e-80	5
Pgf	5.33208e-83	0.783028	0.323	0.162	1.42036e-78	5
Snhg15	3.4949e-81	0.52541	0.371	0.207	9.3097e-77	5
Fam117b	1.42273e-78	0.547524	0.549	0.379	3.78987e-74	5
Epcam	7.51708e-77	0.621868	0.2	0.08	2.0024e-72	5
Creb5	2.43804e-76	0.548757	0.729	0.594	6.49444e-72	5
Cytip	3.96904e-76	0.453654	0.77	0.606	1.05727e-71	5
Rhoq	1.39888e-74	0.579826	0.543	0.385	3.72633e-70	5
Gdi2	6.80668e-74	0.375479	0.914	0.81	1.81316e-69	5
Il1b	1.09548e-73	0.397353	0.97	0.864	2.91813e-69	5
S100a11	1.60428e-72	0.361393	0.97	0.939	4.27347e-68	5
Grap2	4.48477e-72	0.374867	0.26	0.123	1.19465e-67	5
Got1	8.39185e-72	0.484536	0.676	0.526	2.23542e-67	5
Slc38a1	1.12769e-71	0.456243	0.565	0.401	3.00394e-67	5
Sh3bgrl3	1.03278e-70	0.291697	0.977	0.953	2.75112e-66	5
Wnk1	7.86843e-70	0.482366	0.757	0.636	2.09599e-65	5
Ramp3	8.04703e-70	0.455066	0.154	0.055	2.14357e-65	5
Tmem131	1.89008e-69	0.504455	0.572	0.421	5.03479e-65	5
Btg2	2.23623e-69	0.444793	0.835	0.669	5.95688e-65	5
Picalm	8.42855e-69	0.412258	0.921	0.834	2.2452e-64	5
Antxr2	1.28133e-68	0.678352	0.56	0.399	3.41322e-64	5
Gpr132	1.71559e-68	0.424515	0.442	0.27	4.56998e-64	5
Jak2	2.38689e-68	0.376243	0.581	0.409	6.3582e-64	5
Naaa	4.09481e-68	0.433705	0.605	0.448	1.09078e-63	5
Ass1	9.91414e-68	0.446775	0.495	0.309	2.64093e-63	5
Mapkapk3	1.78813e-67	0.399017	0.565	0.402	4.76322e-63	5
Cish	1.90058e-67	0.396715	0.409	0.246	5.06276e-63	5
Arih1	2.50397e-67	0.526937	0.661	0.515	6.67008e-63	5
Uck2	2.64017e-67	0.446171	0.689	0.528	7.03289e-63	5
Vps37b	2.03477e-66	0.430073	0.32	0.168	5.42023e-62	5
Olfm1	3.67163e-66	0.386645	0.554	0.391	9.7805e-62	5
Rpsa	1.74171e-65	0.280785	0.99	0.969	4.63957e-61	5
Mycbp2	3.86991e-65	0.502434	0.763	0.64	1.03087e-60	5
Lta4h	1.84439e-63	0.377403	0.415	0.266	4.91309e-59	5
Bri3bp	4.68549e-63	0.398023	0.458	0.31	1.24812e-58	5
Cbfa2t3	5.45605e-63	0.327714	0.307	0.166	1.45338e-58	5
Ly6a	2.29956e-62	0.361626	0.699	0.497	6.12557e-58	5
Hsph1	9.65241e-60	0.649486	0.561	0.395	2.57121e-55	5
Jaml	1.48329e-59	0.313714	0.478	0.302	3.95118e-55	5
Nfkb1	6.36811e-59	0.448979	0.753	0.616	1.69634e-54	5
Coro1a	9.95989e-58	0.272177	0.95	0.876	2.65312e-53	5
Ciita	1.54577e-57	0.383156	0.369	0.227	4.11763e-53	5
Eprs	2.89077e-57	0.630239	0.519	0.385	7.70044e-53	5
Adgrg5	4.53472e-57	0.272238	0.214	0.102	1.20796e-52	5
Mpp7	8.63333e-57	0.555241	0.527	0.377	2.29975e-52	5
Ank	8.64834e-56	0.380303	0.187	0.083	2.30374e-51	5
Nrg1	1.57167e-55	0.657025	0.461	0.309	4.18661e-51	5
Calm1	2.07701e-55	0.274966	0.98	0.952	5.53274e-51	5
Pak1	5.51251e-55	0.405795	0.391	0.255	1.46842e-50	5
St8sia4	1.73941e-54	0.440672	0.303	0.171	4.63345e-50	5
Tnip3	2.69412e-54	0.40801	0.187	0.084	7.17659e-50	5
Fh1	3.85777e-54	0.350865	0.328	0.2	1.02763e-49	5
Eef1g	5.34257e-54	0.317219	0.763	0.656	1.42315e-49	5
Rnf217	9.07321e-54	0.54517	0.385	0.25	2.41692e-49	5
Fyn	1.73966e-53	0.403148	0.349	0.213	4.63411e-49	5
Pip4k2a	3.95789e-53	0.429991	0.574	0.452	1.0543e-48	5
Hspa1b	3.95962e-53	0.591897	0.684	0.55	1.05476e-48	5
Tm6sf1	5.39663e-53	0.360484	0.568	0.435	1.43755e-48	5
Ifngr1	6.27815e-53	0.38653	0.701	0.578	1.67237e-48	5
Gpr171	8.85808e-53	0.387017	0.549	0.412	2.35962e-48	5
Spag9	9.30672e-53	0.399238	0.797	0.69	2.47912e-48	5
Smchd1	9.68474e-53	0.481096	0.585	0.458	2.57982e-48	5
Pfkp	2.7823e-52	0.375224	0.609	0.47	7.41148e-48	5
Gpr141	1.273e-51	0.308709	0.299	0.169	3.39102e-47	5
Il7r	3.09473e-51	0.443756	0.533	0.385	8.24375e-47	5
Cfp	6.90654e-51	0.369685	0.758	0.636	1.83976e-46	5
Dapp1	1.92695e-50	0.453651	0.402	0.272	5.13302e-46	5
Ybx3	2.14512e-50	0.342916	0.556	0.424	5.71418e-46	5
Lin54	2.72523e-50	0.443225	0.341	0.211	7.25947e-46	5
Csf2rb	3.72868e-50	0.378907	0.837	0.742	9.93245e-46	5
Hnrnpll	5.37955e-50	0.46208	0.569	0.448	1.43301e-45	5
Map3k14	1.8834e-49	0.347137	0.263	0.146	5.017e-45	5
Hspa1a	1.92658e-49	0.577101	0.709	0.586	5.13203e-45	5
Elovl5	2.08007e-49	0.552653	0.38	0.252	5.54089e-45	5
Myo1e	2.58271e-49	0.481022	0.746	0.628	6.87983e-45	5
Cnbp	3.07898e-49	0.300916	0.826	0.713	8.2018e-45	5
Hsp90aa1	2.31959e-48	0.344126	0.894	0.774	6.17893e-44	5
Crem	1.46926e-47	0.429677	0.455	0.322	3.91381e-43	5
Pde4b	4.21856e-47	0.341182	0.745	0.623	1.12374e-42	5
Nup98	1.55104e-46	0.374437	0.515	0.385	4.13166e-42	5
Snd1	4.1152e-46	0.353012	0.581	0.46	1.09621e-41	5
Ptprj	5.35768e-46	0.424949	0.685	0.574	1.42718e-41	5
Elmo1	9.10439e-46	0.420195	0.605	0.483	2.42523e-41	5
Dapk1	9.22367e-46	0.442771	0.642	0.53	2.457e-41	5
Lmnb1	9.61581e-46	0.326872	0.62	0.486	2.56146e-41	5
Alcam	1.59052e-45	0.453867	0.561	0.432	4.23682e-41	5
Cxcl16	3.62881e-45	0.282791	0.884	0.751	9.66643e-41	5
Crtc3	3.82926e-45	0.378055	0.579	0.456	1.02004e-40	5
Tmem123	4.80073e-45	0.37297	0.504	0.383	1.27882e-40	5
Gpd2	5.87697e-45	0.363483	0.412	0.283	1.56551e-40	5
Trerf1	6.11863e-45	0.440643	0.438	0.316	1.62988e-40	5
Stk17b	1.70301e-44	0.384734	0.667	0.56	4.53648e-40	5
Fam129a	1.8269e-44	0.34353	0.374	0.248	4.86649e-40	5
Lsm7	1.86031e-44	0.294612	0.563	0.438	4.95548e-40	5
H2afz	1.11988e-43	0.268023	0.938	0.881	2.98314e-39	5
Runx3	8.97456e-43	0.267286	0.605	0.466	2.39064e-38	5
Lncpint	1.7531e-42	0.50918	0.604	0.494	4.66992e-38	5
Plscr1	2.21232e-42	0.356581	0.317	0.205	5.89318e-38	5
Coro2a	2.58678e-42	0.311544	0.424	0.298	6.89065e-38	5
Map4k4	3.06824e-42	0.45017	0.658	0.551	8.17317e-38	5
H2afy	3.78899e-42	0.259887	0.73	0.626	1.00931e-37	5
Hivep2	8.99166e-42	0.389641	0.52	0.393	2.3952e-37	5
Arhgap15	1.43319e-41	0.409056	0.608	0.49	3.81774e-37	5
Dnajb1	2.98852e-41	0.565372	0.492	0.367	7.96082e-37	5
Ifitm2	4.29175e-41	0.282484	0.939	0.874	1.14324e-36	5
Rogdi	5.39605e-41	0.294369	0.329	0.216	1.4374e-36	5
Tiparp	7.88275e-41	0.359915	0.635	0.515	2.09981e-36	5
Lats2	2.02281e-40	0.312125	0.269	0.16	5.38837e-36	5
Diaph2	7.75813e-40	0.332743	0.628	0.507	2.06661e-35	5
Arih2	8.05636e-39	0.369146	0.487	0.371	2.14605e-34	5
Gfod1	9.21521e-39	0.358696	0.366	0.249	2.45475e-34	5
Stk38l	1.73251e-38	0.37333	0.363	0.249	4.61507e-34	5
D16Ertd472e	2.02527e-38	0.321329	0.326	0.212	5.39492e-34	5
Dock10	3.22143e-38	0.335806	0.787	0.681	8.58126e-34	5
Akap13	3.02448e-37	0.302525	0.725	0.632	8.0566e-33	5
Elmsan1	3.0458e-37	0.318338	0.288	0.183	8.11341e-33	5
Actn1	3.36017e-37	0.433263	0.451	0.348	8.95081e-33	5
Atrnl1	3.78463e-37	0.407526	0.584	0.485	1.00815e-32	5
Isy1	4.43007e-37	0.308189	0.43	0.314	1.18008e-32	5
Epb41	3.67001e-36	0.437567	0.474	0.364	9.77619e-32	5
Nr4a1	1.11315e-35	0.276285	0.694	0.56	2.96521e-31	5
Srsf7	1.35674e-35	0.260775	0.618	0.512	3.61409e-31	5
Ankrd11	1.94287e-35	0.325352	0.745	0.658	5.17541e-31	5
Klf4	2.48129e-35	0.345757	0.534	0.404	6.60965e-31	5
Tspan13	2.86634e-35	0.290897	0.407	0.284	7.63535e-31	5
Rnf180	8.74679e-35	0.369511	0.482	0.376	2.32997e-30	5
Htra3	1.01155e-34	0.295803	0.415	0.303	2.69457e-30	5
Ndel1	1.20751e-34	0.285109	0.601	0.496	3.21656e-30	5
Sik3	2.17823e-34	0.389343	0.607	0.51	5.80237e-30	5
Mcm4	3.81162e-34	0.281259	0.309	0.205	1.01534e-29	5
Arhgap26	9.58343e-34	0.253236	0.373	0.257	2.55283e-29	5
Tbc1d5	9.73854e-34	0.347607	0.472	0.368	2.59415e-29	5
Rheb	1.04669e-33	0.288322	0.614	0.527	2.78816e-29	5
Zfp516	3.30558e-33	0.288444	0.367	0.256	8.80539e-29	5
Nsd3	4.45461e-33	0.291937	0.606	0.508	1.18662e-28	5
Fmnl1	6.20438e-33	0.261243	0.521	0.413	1.65272e-28	5
Gsn	9.72502e-33	0.275668	0.764	0.667	2.59055e-28	5
Fgf13	1.30153e-32	0.443999	0.258	0.162	3.46701e-28	5
Homer1	1.58511e-32	0.395382	0.349	0.246	4.22242e-28	5
Cd83	1.71386e-32	0.305214	0.533	0.409	4.56539e-28	5
Dnaja1	2.54358e-32	0.31453	0.778	0.677	6.77559e-28	5
Ccdc12	5.29905e-32	0.257526	0.72	0.64	1.41156e-27	5
Ccnd2	6.67267e-32	0.306827	0.512	0.405	1.77747e-27	5
Ralgapa1	7.9776e-32	0.290121	0.321	0.22	2.12507e-27	5
Atf6	1.03548e-31	0.308087	0.427	0.32	2.75831e-27	5
Fos	1.32732e-31	0.283684	0.879	0.771	3.53572e-27	5
Bag3	1.57574e-31	0.4582	0.435	0.325	4.19745e-27	5
Smim3	1.57724e-31	0.262997	0.499	0.392	4.20145e-27	5
Fcho2	2.0437e-31	0.346912	0.55	0.459	5.44402e-27	5
Ahr	2.43784e-31	0.348764	0.472	0.368	6.49392e-27	5
Cwc25	2.51347e-31	0.341482	0.3	0.205	6.69538e-27	5
Dock8	4.59278e-31	0.302282	0.521	0.417	1.22343e-26	5
Qpct	6.62965e-31	0.29	0.299	0.202	1.76601e-26	5
Mdn1	6.68303e-31	0.276177	0.258	0.165	1.78022e-26	5
Mob3b	6.73192e-31	0.301432	0.32	0.222	1.79325e-26	5
Mbnl1	2.43944e-30	0.308649	0.67	0.588	6.49818e-26	5
Maml3	2.72863e-30	0.391371	0.447	0.349	7.26851e-26	5
Stap1	3.21262e-30	0.288802	0.264	0.171	8.55777e-26	5
Uvrag	7.16895e-30	0.309678	0.633	0.539	1.90966e-25	5
Specc1l	8.36967e-30	0.329626	0.371	0.269	2.22951e-25	5
Scimp	9.2354e-30	0.255139	0.669	0.568	2.46013e-25	5
Agpat4	2.10934e-29	0.26612	0.417	0.319	5.61886e-25	5
Rin3	3.0169e-29	0.356128	0.493	0.406	8.03641e-25	5
Prcp	4.04187e-29	0.289737	0.533	0.445	1.07667e-24	5
Ifrd1	4.48598e-29	0.254319	0.821	0.717	1.19498e-24	5
Btbd9	4.99201e-29	0.346451	0.482	0.389	1.32977e-24	5
Spred2	7.74394e-29	0.265971	0.237	0.15	2.06283e-24	5
Cmip	9.6376e-29	0.335018	0.711	0.629	2.56727e-24	5
Braf	1.164e-28	0.358708	0.485	0.386	3.10067e-24	5
Ndrg1	1.3547e-28	0.297183	0.326	0.221	3.60864e-24	5
Ubc	2.27272e-28	0.264906	0.854	0.781	6.05408e-24	5
Ext1	1.07191e-27	0.380403	0.559	0.467	2.85536e-23	5
Plet1	1.96115e-27	0.481983	0.482	0.381	5.22412e-23	5
Uty	2.16923e-27	0.35206	0.31	0.22	5.7784e-23	5
Abtb2	2.34426e-27	0.302666	0.459	0.358	6.24463e-23	5
Lrrc8d	2.35357e-27	0.332351	0.514	0.427	6.26944e-23	5
Nlrp3	3.67059e-27	0.251808	0.654	0.543	9.77773e-23	5
Havcr2	8.48039e-27	0.324236	0.492	0.408	2.25901e-22	5
Ctnna1	2.9629e-26	0.325667	0.38	0.292	7.89259e-22	5
Huwe1	4.75186e-26	0.278858	0.423	0.333	1.2658e-21	5
Ell2	4.84708e-26	0.303311	0.558	0.465	1.29116e-21	5
Pik3r1	7.63194e-26	0.355159	0.52	0.435	2.033e-21	5
Bhlhe40	9.00513e-26	0.330099	0.71	0.63	2.39879e-21	5
Pten	1.50623e-25	0.272112	0.593	0.507	4.01229e-21	5
Hspe1	2.38999e-25	0.267488	0.85	0.772	6.36645e-21	5
Etv6	1.00564e-24	0.263598	0.713	0.634	2.67883e-20	5
Rabgef1	1.04927e-24	0.295568	0.458	0.362	2.79504e-20	5
Pan3	2.0088e-24	0.277095	0.453	0.368	5.35103e-20	5
Clasp2	6.97524e-24	0.30753	0.503	0.417	1.85806e-19	5
Phlpp1	9.01611e-24	0.285221	0.403	0.312	2.40171e-19	5
Pvt1	1.31994e-23	0.293644	0.366	0.28	3.51605e-19	5
Vdr	1.90978e-23	0.287212	0.353	0.267	5.08726e-19	5
Etv3	1.9267e-23	0.296143	0.286	0.201	5.13235e-19	5
Mtss1	6.69547e-23	0.297288	0.565	0.487	1.78354e-18	5
Mfge8	1.50388e-22	0.354671	0.285	0.206	4.00604e-18	5
Spty2d1	3.16604e-22	0.251926	0.36	0.27	8.43368e-18	5
Neurl3	6.19642e-22	0.275991	0.523	0.439	1.6506e-17	5
Kpna1	7.80984e-22	0.259405	0.303	0.222	2.08039e-17	5
Eml4	8.28801e-22	0.2628	0.437	0.359	2.20776e-17	5
Dusp16	1.56532e-20	0.267333	0.499	0.413	4.1697e-16	5
Foxn3	1.90502e-20	0.260536	0.621	0.556	5.07458e-16	5
Eif2b2	2.14269e-20	0.262654	0.418	0.343	5.7077e-16	5
Rgs1	3.12719e-20	0.414368	0.784	0.704	8.33021e-16	5
Arl5b	3.16466e-20	0.289932	0.336	0.256	8.43003e-16	5
4932438A13Rik	8.38613e-20	0.282419	0.382	0.305	2.2339e-15	5
Mdh2	1.04099e-19	0.27994	0.689	0.633	2.773e-15	5
Man1a	1.7123e-19	0.264207	0.36	0.281	4.56121e-15	5
Exoc4	1.76651e-19	0.299233	0.444	0.369	4.70562e-15	5
Dgat1	5.71039e-19	0.256299	0.302	0.223	1.52113e-14	5
Ptk2b	8.10127e-19	0.289716	0.513	0.441	2.15802e-14	5
Nfatc1	1.22195e-18	0.258592	0.358	0.287	3.25504e-14	5
Prkcb	1.73865e-18	0.255655	0.453	0.381	4.63142e-14	5
Plcl1	2.20217e-18	0.306071	0.354	0.283	5.86614e-14	5
Med14	4.93567e-17	0.274628	0.332	0.264	1.31476e-12	5
Flrt3	5.11643e-17	0.287904	0.233	0.164	1.36291e-12	5
Pkib	2.21211e-16	0.28034	0.5	0.441	5.89263e-12	5
Hs3st3b1	1.29038e-15	0.253977	0.286	0.221	3.43731e-11	5
B4galt5	1.82933e-15	0.27695	0.447	0.382	4.87296e-11	5
Bcl2l11	3.39769e-13	0.252752	0.505	0.44	9.05078e-09	5
Slc15a2	5.3392e-13	0.304338	0.17	0.118	1.42226e-08	5
Arhgap24	6.71884e-10	0.271686	0.577	0.549	1.78976e-05	5
Dst	7.89122e-10	0.269318	0.403	0.357	2.10206e-05	5
Gm26917	2.62259e-74	0.448218	0.294	0.655	6.98606e-70	6
Rplp2	1.30953e-68	0.485712	0.937	0.99	3.48833e-64	6
Rplp1	2.13252e-65	0.438711	0.951	0.989	5.6806e-61	6
Rps26	7.39801e-63	0.393529	0.955	0.99	1.97068e-58	6
Rps12	1.89165e-60	0.516656	0.915	0.981	5.03897e-56	6
Zcrb1	1.90923e-59	0.25317	0.242	0.552	5.08581e-55	6
Rps8	3.42609e-58	0.387859	0.967	0.993	9.12642e-54	6
mt-Nd4	3.31569e-57	0.318079	0.395	0.79	8.83234e-53	6
Rps29	1.20567e-52	0.476377	0.917	0.987	3.21167e-48	6
Nsa2	2.27681e-49	0.27731	0.266	0.569	6.06496e-45	6
Nol7	6.84863e-49	0.296056	0.261	0.561	1.82434e-44	6
mt-Nd2	3.8249e-48	0.389354	0.371	0.737	1.01888e-43	6
Dek	4.33846e-47	0.280264	0.196	0.443	1.15568e-42	6
Nap1l1	4.68773e-47	0.251628	0.268	0.564	1.24872e-42	6
Lsm4	9.83047e-47	0.261057	0.273	0.572	2.61864e-42	6
Tmsb4x	3.41724e-46	0.337555	0.997	0.999	9.10286e-42	6
Ccl3	1.47652e-45	0.565801	0.166	0.373	3.93316e-41	6
Rbm8a	5.87266e-45	0.253124	0.213	0.462	1.56436e-40	6
Rpl37a	7.23904e-45	0.530097	0.946	0.993	1.92834e-40	6
Gm42418	1.83442e-44	0.475969	0.995	0.999	4.88652e-40	6
Gm10076	4.83519e-44	0.382171	0.977	0.995	1.288e-39	6
Hsbp1	7.58634e-43	0.253078	0.345	0.674	2.02085e-38	6
Rps21	7.57726e-42	0.484851	0.875	0.977	2.01843e-37	6
Fam162a	8.24738e-42	0.320491	0.266	0.536	2.19694e-37	6
Mtln	1.16461e-41	0.264287	0.183	0.407	3.10229e-37	6
mt-Atp6	2.16936e-41	0.285975	0.506	0.889	5.77874e-37	6
Polr2k	2.74076e-41	0.288358	0.242	0.508	7.30085e-37	6
Rpl35	4.83696e-41	0.326996	0.928	0.988	1.28847e-36	6
Rps20	8.62731e-41	0.328104	0.955	0.992	2.29814e-36	6
Ndufaf8	1.02635e-40	0.256194	0.171	0.384	2.73398e-36	6
Rpl41	1.10695e-40	0.512405	0.812	0.962	2.9487e-36	6
Dnajc19	2.37824e-40	0.294413	0.258	0.531	6.33514e-36	6
Pdcd5	9.13018e-39	0.324196	0.304	0.607	2.4321e-34	6
Set	1.96392e-37	0.286832	0.306	0.607	5.2315e-33	6
Mrps14	4.93958e-37	0.323928	0.305	0.6	1.3158e-32	6
S100a13	1.10807e-36	0.265459	0.348	0.667	2.95168e-32	6
Erh	2.10493e-36	0.260983	0.362	0.699	5.60712e-32	6
Chchd1	4.5924e-36	0.303591	0.232	0.476	1.22332e-31	6
Lsm7	7.49184e-36	0.27194	0.23	0.468	1.99568e-31	6
Ndufs5	9.16591e-36	0.272145	0.332	0.647	2.44162e-31	6
Eif4g2	1.85533e-35	0.257864	0.373	0.712	4.94224e-31	6
Eid1	2.76276e-35	0.300805	0.2	0.42	7.35944e-31	6
Pdap1	1.48097e-34	0.338201	0.208	0.432	3.94502e-30	6
Ier3ip1	1.48501e-34	0.314141	0.325	0.632	3.95576e-30	6
Arpp19	4.61353e-34	0.257882	0.351	0.683	1.22895e-29	6
Rpl38	1.72868e-32	0.420407	0.853	0.974	4.60487e-28	6
Ranbp1	2.34627e-32	0.325901	0.305	0.582	6.24999e-28	6
Ndufa12	2.95316e-32	0.359736	0.245	0.482	7.86663e-28	6
Ndufa5	4.42329e-32	0.287019	0.286	0.554	1.17828e-27	6
Ndufb6	3.20849e-31	0.300574	0.371	0.701	8.54678e-27	6
mt-Nd1	1.43878e-30	0.422256	0.45	0.81	3.83261e-26	6
Ndufc2	1.73066e-29	0.250458	0.402	0.744	4.61013e-25	6
Rps23	1.99448e-29	0.293964	0.917	0.985	5.3129e-25	6
Snrpf	3.18377e-29	0.297323	0.368	0.691	8.48092e-25	6
Nop10	4.16769e-29	0.339012	0.323	0.607	1.11019e-24	6
Tubb5	1.00272e-28	0.403287	0.33	0.617	2.67105e-24	6
mt-Co3	1.21152e-28	0.255983	0.621	0.953	3.22723e-24	6
Ran	2.03423e-28	0.328141	0.39	0.702	5.41877e-24	6
Rpl37	5.37196e-28	0.287868	0.942	0.988	1.43098e-23	6
Atp5e	3.35919e-27	0.412847	0.806	0.964	8.9482e-23	6
Micos10	9.38593e-27	0.321136	0.383	0.703	2.50022e-22	6
Romo1	1.45108e-24	0.391328	0.367	0.665	3.86539e-20	6
Bola2	3.67704e-24	0.352879	0.346	0.628	9.7949e-20	6
Ndufc1	1.9727e-23	0.378079	0.388	0.7	5.25488e-19	6
Ptms	3.10029e-23	0.282648	0.406	0.717	8.25855e-19	6
Rpl30	2.26242e-22	0.295562	0.919	0.987	6.02663e-18	6
Rpl35a	4.09548e-22	0.362974	0.811	0.97	1.09095e-17	6
Eef1g	5.5151e-22	0.300233	0.384	0.69	1.46911e-17	6
Peak1	5.67123e-22	0.65909	0.345	0.61	1.5107e-17	6
Tuba1b	4.47135e-21	0.401185	0.411	0.732	1.19108e-16	6
Rps19	4.62725e-21	0.288632	0.907	0.985	1.23261e-16	6
Atp5l	5.6005e-21	0.369719	0.76	0.946	1.49186e-16	6
Ndufb4	4.19693e-20	0.344391	0.146	0.281	1.11798e-15	6
Atp5k	1.39394e-19	0.347733	0.349	0.622	3.71319e-15	6
Rpl39	1.72152e-19	0.257391	0.917	0.986	4.58579e-15	6
Tbca	2.11732e-19	0.302041	0.433	0.754	5.64013e-15	6
Gm19951	5.39668e-19	0.434189	0.415	0.703	1.43757e-14	6
Snrpg	4.96404e-18	0.288847	0.432	0.754	1.32232e-13	6
Rps28	6.59411e-18	0.299392	0.884	0.982	1.75654e-13	6
Rpl22	1.68723e-17	0.28706	0.82	0.968	4.49445e-13	6
Rps15	1.93758e-17	0.502787	0.704	0.902	5.16134e-13	6
Hmgb1	4.79942e-17	0.318169	0.46	0.775	1.27847e-12	6
Rps25	1.23894e-16	0.381144	0.743	0.939	3.30028e-12	6
Dut	7.03968e-16	0.265998	0.076	0.157	1.87523e-11	6
Rpl6	1.12804e-15	0.304938	0.826	0.966	3.00487e-11	6
Rpl10-ps3	4.83425e-15	0.502745	0.444	0.74	1.28775e-10	6
Rpl13a	9.59695e-14	0.375534	0.787	0.949	2.55643e-09	6
Polr2l	2.51619e-13	0.434659	0.347	0.593	6.70262e-09	6
Acod1	8.08587e-12	0.314724	0.06	0.119	2.15391e-07	6
Uqcr10	9.43978e-12	0.346967	0.465	0.783	2.51457e-07	6
Rps17	5.99607e-11	0.422412	0.685	0.902	1.59723e-06	6
Sem1	7.82222e-11	0.377789	0.784	0.967	2.08368e-06	6
Fabp5	3.804e-10	0.257827	0.445	0.637	1.01331e-05	6
Ptma	1.36594e-09	0.307686	0.84	0.967	3.63858e-05	6
Snrpe	4.58987e-09	0.338341	0.476	0.789	0.000122265	6
Eif2s2	1.23074e-08	0.552085	0.426	0.703	0.000327845	6
Ftl1	1.69426e-08	0.500598	0.907	0.99	0.000451316	6
1810037I17Rik	1.73539e-08	0.324628	0.531	0.854	0.000462274	6
Dynll1	3.21854e-08	0.282211	0.516	0.83	0.000857355	6
Ndufv3	1.3749e-07	0.362344	0.49	0.786	0.00366247	6
Rpl31	1.43472e-07	0.432212	0.673	0.893	0.0038218	6
Mmp13	4.58166e-07	0.392475	0.21	0.3	0.0122046	6
Rps6	4.60004e-07	0.287664	0.748	0.941	0.0122536	6
Ifitm1	7.79173e-07	0.778241	0.401	0.389	0.0207556	6
Cops9	2.36743e-06	0.497431	0.465	0.764	0.0630635	6
[truncated: 15 more rows]
