# Supplementary material for: Immunological dynamics in orthotopic compared with subcutaneous murine models of HPV-positive oropharyngeal cancer
Source: Dis Model Mech. 2025 Dec 5;18(12):dmm052311. doi: 10.1242/dmm.052311 (PMC12746710; doi:10.1242/dmm.052311)
Supplement: Table S6. — Differentially Expressed Genes Across Myeloid Clusters in Human scRNA-seq (Related to Fig. 3) [file dmm-18-052311-TableS6.xlsx]

## Sheet: 6_DEGs in Macrophage of Human
Supplementary Table 5. Differentially Expressed Genes Across Macrophage Clusters in Human scRNA-seq (Related to Figure 3)
gene	p_val	avg_log2FC	pct.1	pct.2	p_val_adj	cluster
GPNMB	1.21257e-123	3.96413	0.86	0.177	7.35809e-119	0
APOE	1.1088e-113	2.89456	0.948	0.328	6.72845e-109	0
CTSD	3.26094e-110	2.35663	0.995	0.713	1.97881e-105	0
APOC1	5.19583e-110	3.5026	0.93	0.402	3.15293e-105	0
CTSB	1.41128e-109	2.14433	1	0.874	8.56392e-105	0
FTL	4.3109e-94	1.68285	1	1	2.61594e-89	0
PLD3	9.90833e-94	2.43987	0.93	0.442	6.01257e-89	0
ACP5	6.2814e-92	2.3712	0.958	0.542	3.81168e-87	0
PSAP	9.83718e-92	1.61867	1	0.941	5.9694e-87	0
CD63	2.75514e-86	1.31081	0.997	0.944	1.67187e-81	0
A2M	4.75331e-85	2.85974	0.797	0.241	2.8844e-80	0
LIPA	3.20614e-83	2.72673	0.87	0.381	1.94555e-78	0
CD81	5.31551e-78	2.00249	0.909	0.448	3.22556e-73	0
CD68	2.01832e-76	1.50866	0.984	0.729	1.22475e-71	0
CAPG	3.43848e-76	1.36774	0.992	0.808	2.08654e-71	0
TREM2	3.9788e-76	2.67325	0.725	0.172	2.41442e-71	0
PRDX1	2.27232e-75	1.41568	0.995	0.858	1.37889e-70	0
CTSC	2.96181e-75	1.67506	0.987	0.697	1.79728e-70	0
ASAH1	1.96653e-73	1.53117	0.956	0.648	1.19333e-68	0
NPL	2.85494e-72	2.74708	0.704	0.169	1.73243e-67	0
GM2A	1.10384e-71	2.42755	0.81	0.324	6.69835e-67	0
NPC2	3.68287e-68	0.942581	0.997	0.97	2.23484e-63	0
MMP9	9.63008e-68	2.74482	0.823	0.337	5.84372e-63	0
C1QB	1.46831e-67	1.34589	0.958	0.533	8.90999e-63	0
KCNMA1	5.75059e-67	3.22502	0.595	0.112	3.48957e-62	0
PLA2G7	1.80517e-66	1.99941	0.826	0.3	1.09541e-61	0
CTSL	3.60432e-66	1.24225	0.948	0.437	2.18717e-61	0
SLCO2B1	1.89621e-65	2.08888	0.766	0.221	1.15066e-60	0
C1QA	2.01878e-65	1.25275	0.961	0.53	1.22503e-60	0
C1QC	2.53836e-65	1.12087	0.956	0.474	1.54033e-60	0
FUCA1	5.14038e-65	3.13655	0.66	0.171	3.11928e-60	0
NUPR1	2.12258e-63	2.66572	0.655	0.153	1.28802e-58	0
HLA-B	8.16184e-63	0.854315	0.997	0.997	4.95277e-58	0
CREG1	1.44175e-62	1.41863	0.922	0.477	8.74884e-58	0
CTSZ	1.87954e-62	1.45998	0.974	0.811	1.14054e-57	0
C2	1.9236e-62	2.00729	0.706	0.183	1.16728e-57	0
CSTB	3.65408e-62	1.50482	0.982	0.894	2.21737e-57	0
LAMP1	1.07297e-60	1.7646	0.857	0.434	6.51098e-56	0
MMP14	2.45959e-59	1.97819	0.779	0.275	1.49253e-54	0
SERPING1	4.68994e-57	1.51884	0.86	0.392	2.84595e-52	0
ADAMDEC1	6.3185e-57	1.6815	0.701	0.195	3.83419e-52	0
CD9	1.66648e-56	1.91361	0.826	0.375	1.01125e-51	0
LGALS3	2.63699e-56	1.43402	0.982	0.775	1.60018e-51	0
B2M	8.58326e-56	0.635896	1	1	5.20849e-51	0
CTSA	3.96478e-55	1.49395	0.894	0.522	2.40591e-50	0
GLUL	1.08033e-53	1.3005	0.971	0.759	6.55563e-49	0
CCL18	8.6411e-53	4.76819	0.449	0.062	5.24359e-48	0
RARRES1	2.36998e-52	4.49336	0.392	0.033	1.43815e-47	0
CTSS	2.73179e-52	0.98736	0.99	0.924	1.65771e-47	0
BCAP31	3.35995e-52	1.28986	0.896	0.643	2.03889e-47	0
DAB2	6.99639e-52	1.87804	0.694	0.228	4.24555e-47	0
TMEM176B	2.1527e-51	1.15992	0.971	0.552	1.3063e-46	0
ALDH1A1	3.3332e-51	3.17143	0.462	0.07	2.02265e-46	0
TSPAN4	5.82886e-51	1.73942	0.748	0.3	3.53707e-46	0
NR1H3	7.02003e-51	2.14826	0.603	0.162	4.2599e-46	0
SCARB2	1.48511e-50	1.63047	0.769	0.289	9.01192e-46	0
LGMN	1.68547e-50	1.60183	0.881	0.508	1.02277e-45	0
FCGR3A	2.4302e-48	1.27995	0.881	0.383	1.47469e-43	0
TIMP2	3.39688e-48	1.87481	0.73	0.298	2.0613e-43	0
MSR1	4.1539e-48	2.11623	0.61	0.168	2.52067e-43	0
ACP2	8.64719e-48	1.77538	0.691	0.248	5.24729e-43	0
DNASE2	2.04928e-47	1.52648	0.805	0.395	1.24354e-42	0
MMP12	4.46044e-46	2.47999	0.561	0.151	2.70669e-41	0
ATOX1	4.63119e-46	1.11367	0.964	0.784	2.8103e-41	0
FABP3	9.1641e-46	3.68335	0.382	0.044	5.56096e-41	0
GRN	1.93349e-45	0.785776	0.99	0.921	1.17328e-40	0
GPX1	9.7743e-45	0.750721	0.987	0.971	5.93124e-40	0
NRP2	1.13588e-44	2.29813	0.548	0.142	6.89276e-40	0
MS4A4A	8.20281e-44	1.25492	0.821	0.381	4.97763e-39	0
SDC3	1.27712e-43	2.24311	0.527	0.126	7.74981e-39	0
SCPEP1	4.70366e-43	1.52916	0.795	0.455	2.85428e-38	0
CXCL9	9.02029e-43	2.14147	0.66	0.257	5.47369e-38	0
ATP6AP2	1.85794e-42	1.21261	0.881	0.657	1.12744e-37	0
CD163	3.83046e-42	1.50259	0.647	0.21	2.3244e-37	0
C1orf54	3.88707e-42	1.44711	0.81	0.415	2.35875e-37	0
HLA-A	4.62872e-42	0.655123	0.997	0.997	2.8088e-37	0
MARCKS	5.52607e-42	1.28361	0.862	0.445	3.35333e-37	0
SLC38A6	6.21245e-42	2.78507	0.413	0.071	3.76984e-37	0
CD59	2.1955e-41	1.50917	0.795	0.449	1.33227e-36	0
VAT1	4.53324e-41	2.34987	0.47	0.103	2.75086e-36	0
FCER1G	1.42167e-40	0.778561	1	0.965	8.627e-36	0
FCGRT	1.45993e-40	0.83169	0.971	0.861	8.85916e-36	0
SLC40A1	1.81497e-40	2.28495	0.553	0.163	1.10136e-35	0
PLTP	2.06371e-40	1.38359	0.6	0.194	1.2523e-35	0
MPP1	2.08915e-40	1.48948	0.704	0.304	1.26774e-35	0
FCGR1A	6.01938e-40	1.41725	0.738	0.297	3.65268e-35	0
HLA-E	6.57604e-40	0.656306	0.997	0.939	3.99047e-35	0
CHI3L1	1.46313e-39	6.23329	0.27	0.011	8.87858e-35	0
SPP1	1.7873e-39	1.66031	0.413	0.077	1.08457e-34	0
TMEM176A	2.24061e-39	1.02419	0.919	0.483	1.35965e-34	0
EPHX1	3.49311e-39	2.58377	0.465	0.113	2.11969e-34	0
OTOA	1.52256e-38	2.97848	0.366	0.054	9.23919e-34	0
LY96	1.55594e-38	1.20646	0.896	0.602	9.44176e-34	0
ACE	4.27884e-38	3.90425	0.332	0.042	2.59648e-33	0
HEXA	4.43761e-38	1.35689	0.797	0.467	2.69283e-33	0
TCN2	8.71225e-38	1.4176	0.675	0.271	5.28677e-33	0
BRI3	3.45948e-37	1.0565	0.894	0.673	2.09928e-32	0
SLC1A3	3.82441e-37	2.25291	0.408	0.08	2.32073e-32	0
GCHFR	4.79402e-37	2.36448	0.512	0.16	2.90911e-32	0
LILRB4	4.82292e-37	1.33109	0.842	0.499	2.92664e-32	0
ATP6V1F	9.07611e-37	0.705049	0.979	0.891	5.50756e-32	0
RAB13	1.19299e-36	1.67208	0.626	0.259	7.23928e-32	0
LHFPL2	2.06826e-36	1.86483	0.501	0.133	1.25506e-31	0
SCD	5.05771e-36	2.70071	0.413	0.091	3.06912e-31	0
CYP27A1	5.10825e-36	4.01353	0.304	0.033	3.09979e-31	0
CMKLR1	1.60123e-35	2.15822	0.455	0.11	9.71657e-31	0
ITM2B	2.92953e-35	0.714368	0.99	0.95	1.7777e-30	0
MGST3	4.83882e-35	1.11245	0.865	0.572	2.93629e-30	0
IGF2R	5.13579e-35	2.07266	0.468	0.12	3.1165e-30	0
IDH1	7.84973e-35	1.75162	0.59	0.216	4.76337e-30	0
CD84	1.00254e-34	1.67991	0.631	0.269	6.08362e-30	0
GLMP	1.25359e-34	1.7566	0.571	0.204	7.60706e-30	0
FOLR2	1.73825e-34	1.80171	0.439	0.103	1.0548e-29	0
C3AR1	1.86758e-34	1.40015	0.67	0.286	1.13328e-29	0
MFSD1	6.02516e-34	1.1585	0.857	0.542	3.65619e-29	0
FCGR2A	7.23655e-34	1.21471	0.875	0.546	4.39128e-29	0
STAT1	8.81519e-34	1.04171	0.914	0.62	5.34923e-29	0
MRC1	1.18826e-33	1.9187	0.475	0.133	7.21061e-29	0
GAA	2.151e-33	1.30896	0.73	0.359	1.30527e-28	0
LAMP2	4.2195e-33	1.11828	0.818	0.478	2.56048e-28	0
CPM	4.6899e-33	1.89009	0.574	0.227	2.84593e-28	0
DHRS3	7.78309e-33	2.2562	0.413	0.098	4.72293e-28	0
TYROBP	1.03392e-32	0.482266	1	0.997	6.27403e-28	0
HSD17B14	1.57418e-32	2.40215	0.384	0.085	9.55243e-28	0
CD14	4.18023e-32	1.06486	0.919	0.549	2.53665e-27	0
DMXL2	5.49047e-32	1.65071	0.54	0.182	3.33173e-27	0
HNMT	5.63827e-32	1.23752	0.74	0.346	3.42141e-27	0
CCL3	1.10511e-31	0.49987	0.784	0.411	6.70605e-27	0
ABCA1	1.12387e-31	1.40291	0.564	0.195	6.81985e-27	0
LGALS3BP	1.50385e-31	0.830674	0.813	0.421	9.12569e-27	0
SLAMF8	1.94475e-31	1.27419	0.717	0.374	1.18011e-26	0
AKR1B1	3.28814e-31	1.43945	0.771	0.51	1.99531e-26	0
CEBPA	3.74949e-31	2.04772	0.439	0.127	2.27527e-26	0
ARHGAP18	4.43304e-31	1.16487	0.743	0.39	2.69006e-26	0
GNS	6.83868e-31	1.33161	0.675	0.31	4.14985e-26	0
CECR1	3.67933e-30	1.08665	0.844	0.505	2.23269e-25	0
SEPP1	5.26363e-30	1.69199	0.449	0.141	3.19407e-25	0
MGAT4A	8.86697e-30	1.32007	0.6	0.239	5.38066e-25	0
TFRC	9.5398e-30	1.35392	0.683	0.345	5.78894e-25	0
CYBB	9.94913e-30	1.02287	0.878	0.605	6.03733e-25	0
SLC15A3	1.2114e-29	1.411	0.67	0.327	7.35104e-25	0
ATP6V0E1	1.94933e-29	0.579887	0.979	0.944	1.18289e-24	0
IL32	2.01601e-29	1.51916	0.673	0.36	1.22336e-24	0
CHCHD10	2.53362e-29	0.908561	0.865	0.596	1.53745e-24	0
CYFIP1	6.26192e-29	1.48257	0.605	0.266	3.79986e-24	0
SNX24	1.13797e-28	2.35352	0.332	0.067	6.90542e-24	0
PDE4DIP	1.28513e-28	1.30048	0.595	0.253	7.79844e-24	0
FMNL2	1.28929e-28	1.84387	0.468	0.153	7.82368e-24	0
RENBP	1.37349e-28	1.52656	0.59	0.263	8.33462e-24	0
FCHO2	2.96234e-28	1.91404	0.379	0.097	1.7976e-23	0
RP11-1143G9.4	3.02235e-28	1.19712	0.849	0.52	1.83402e-23	0
MITF	4.01205e-28	2.28288	0.351	0.08	2.43459e-23	0
CCL4	4.52865e-28	0.600363	0.725	0.386	2.74808e-23	0
RNASE1	6.17561e-28	1.64901	0.468	0.156	3.74749e-23	0
ATP6V0B	1.11415e-27	0.609671	0.971	0.936	6.7609e-23	0
TMEM37	1.123e-27	2.49193	0.296	0.051	6.81459e-23	0
TTYH3	2.39284e-27	1.36493	0.636	0.301	1.45203e-22	0
ABHD12	6.05762e-27	1.10113	0.727	0.419	3.67589e-22	0
RAB42	9.68221e-27	2.6973	0.278	0.045	5.87536e-22	0
GNPDA1	1.058e-26	1.62139	0.496	0.182	6.42019e-22	0
FABP5	2.72309e-26	1.33838	0.836	0.581	1.65243e-21	0
SLC12A5	2.97937e-26	2.91069	0.255	0.036	1.80794e-21	0
P4HB	3.3307e-26	0.811998	0.87	0.688	2.02114e-21	0
MS4A7	4.35332e-26	0.674985	0.888	0.625	2.64168e-21	0
FAM213A	4.78679e-26	2.3902	0.358	0.098	2.90472e-21	0
TGM2	8.86184e-26	1.6413	0.371	0.098	5.37754e-21	0
LAIR1	2.12701e-25	0.787647	0.797	0.421	1.29071e-20	0
CALU	2.62164e-25	1.6754	0.494	0.194	1.59087e-20	0
ME1	2.83032e-25	2.52728	0.255	0.038	1.7175e-20	0
NRP1	6.68665e-25	1.68632	0.366	0.097	4.0576e-20	0
PCBD1	6.88647e-25	1.03595	0.714	0.419	4.17885e-20	0
TXN	1.15155e-24	0.836744	0.964	0.885	6.98782e-20	0
PDXK	1.18766e-24	1.06128	0.738	0.449	7.20698e-20	0
VEGFB	1.4103e-24	1.8273	0.429	0.145	8.55801e-20	0
HSP90B1	1.42381e-24	0.777151	0.935	0.762	8.63998e-20	0
STAB1	1.54035e-24	1.39189	0.514	0.201	9.34718e-20	0
SGPL1	1.69476e-24	1.07984	0.67	0.339	1.02842e-19	0
KCTD12	1.71236e-24	1.1774	0.657	0.328	1.0391e-19	0
CYB5A	2.20641e-24	1.54308	0.566	0.269	1.33889e-19	0
NPC1	2.49926e-24	2.40145	0.288	0.059	1.5166e-19	0
TNS3	3.1448e-24	1.64531	0.457	0.171	1.90833e-19	0
DNPH1	3.84836e-24	0.964572	0.792	0.501	2.33526e-19	0
CFD	4.45539e-24	0.840633	0.74	0.402	2.70362e-19	0
TSC22D1	1.31694e-23	1.32408	0.514	0.213	7.99145e-19	0
SMPDL3A	1.72184e-23	1.31759	0.413	0.129	1.04485e-18	0
VAMP5	2.63785e-23	0.91592	0.821	0.575	1.6007e-18	0
AKR1A1	4.23661e-23	0.757448	0.868	0.681	2.57086e-18	0
NENF	4.69609e-23	1.04252	0.766	0.495	2.84968e-18	0
GPX4	6.31539e-23	0.505511	0.979	0.921	3.8323e-18	0
SLC7A7	7.56107e-23	0.917272	0.779	0.446	4.58821e-18	0
SPRED1	1.12987e-22	1.59402	0.39	0.127	6.85625e-18	0
HEXB	1.46614e-22	0.852738	0.839	0.585	8.89681e-18	0
FAM195A	1.83608e-22	1.24016	0.408	0.133	1.11417e-17	0
FN1	2.56374e-22	3.24175	0.281	0.065	1.55573e-17	0
ATP6AP1	3.09492e-22	0.809224	0.87	0.619	1.87806e-17	0
APH1B	6.50571e-22	1.61587	0.418	0.151	3.94779e-17	0
CCL5	9.67236e-22	1.16108	0.548	0.257	5.86938e-17	0
IL2RA	1.155e-21	1.56288	0.306	0.077	7.00874e-17	0
BMP2K	1.42527e-21	1.37268	0.481	0.2	8.64881e-17	0
NAGLU	1.57476e-21	2.17222	0.268	0.057	9.55597e-17	0
RRAGD	2.21509e-21	1.60417	0.343	0.1	1.34416e-16	0
GADD45G	2.30459e-21	1.54771	0.506	0.227	1.39847e-16	0
LAPTM5	2.94306e-21	0.510925	0.992	0.971	1.78591e-16	0
PMP22	3.22705e-21	1.0257	0.629	0.325	1.95824e-16	0
IGSF6	3.51336e-21	0.984639	0.852	0.708	2.13198e-16	0
MAFB	4.43679e-21	0.535584	0.758	0.398	2.69233e-16	0
PLA2G15	6.08714e-21	1.96763	0.348	0.107	3.6938e-16	0
GATM	7.51178e-21	2.05469	0.379	0.132	4.5583e-16	0
LRP1	1.41291e-20	1.00621	0.457	0.171	8.57383e-16	0
IFI27	1.57419e-20	0.79389	0.681	0.389	9.55248e-16	0
LMAN1	2.04063e-20	1.18276	0.525	0.234	1.23829e-15	0
RNF130	2.66739e-20	0.654195	0.904	0.75	1.61863e-15	0
HSD3B7	2.91711e-20	1.57923	0.351	0.11	1.77016e-15	0
VIMP	2.92461e-20	0.926479	0.803	0.564	1.77471e-15	0
GBA	2.941e-20	1.47214	0.452	0.183	1.78466e-15	0
SDC4	3.23229e-20	1.07732	0.4	0.138	1.96142e-15	0
MAF	3.30031e-20	1.1728	0.452	0.172	2.0027e-15	0
SIRPA	3.8423e-20	0.910314	0.649	0.34	2.33158e-15	0
PLXNC1	5.39002e-20	1.52164	0.499	0.23	3.27077e-15	0
SLC31A1	6.16515e-20	1.26066	0.525	0.253	3.74114e-15	0
CD4	1.1731e-19	0.839906	0.836	0.613	7.11863e-15	0
MYDGF	1.23535e-19	0.714741	0.875	0.708	7.49632e-15	0
RASSF4	1.65836e-19	0.984896	0.717	0.457	1.00633e-14	0
PTAFR	3.04026e-19	1.02228	0.566	0.269	1.84489e-14	0
CD209	4.18887e-19	2.39134	0.265	0.068	2.54189e-14	0
CLEC4E	4.2554e-19	1.07745	0.439	0.172	2.58226e-14	0
LYZ	5.01632e-19	0.703057	0.997	0.95	3.044e-14	0
SDCBP	5.52955e-19	0.504186	0.935	0.826	3.35544e-14	0
AP1B1	5.88758e-19	1.02064	0.649	0.374	3.5727e-14	0
VSIG4	6.27267e-19	0.800263	0.392	0.139	3.80638e-14	0
GBP5	6.75348e-19	1.27177	0.481	0.219	4.09814e-14	0
TMEM51	7.09684e-19	1.17207	0.525	0.257	4.3065e-14	0
STOM	7.1128e-19	0.897485	0.683	0.392	4.31619e-14	0
MERTK	1.18283e-18	1.52015	0.345	0.115	7.17765e-14	0
SLC7A8	1.70712e-18	1.96382	0.306	0.094	1.03592e-13	0
ITGB2	1.76706e-18	0.541369	0.951	0.909	1.07229e-13	0
IL4I1	1.81382e-18	0.82693	0.784	0.507	1.10067e-13	0
GPR34	2.19676e-18	1.24206	0.481	0.218	1.33304e-13	0
TCEAL3	3.34972e-18	1.43182	0.379	0.139	2.03268e-13	0
PLBD2	6.65385e-18	1.03315	0.501	0.241	4.03769e-13	0
SPPL2A	8.92417e-18	0.874513	0.704	0.434	5.41537e-13	0
SCARB1	8.94492e-18	1.68714	0.286	0.085	5.42796e-13	0
TMBIM6	1.05639e-17	0.489165	0.966	0.893	6.41037e-13	0
RPS27L	1.25941e-17	0.522973	0.883	0.728	7.64234e-13	0
MFSD7	1.36974e-17	1.59193	0.33	0.112	8.31183e-13	0
PLXND1	1.42581e-17	1.59173	0.405	0.169	8.65208e-13	0
DPP7	1.68878e-17	0.65097	0.821	0.654	1.02479e-12	0
CYBA	1.89517e-17	0.346438	0.997	0.998	1.15002e-12	0
C1orf21	2.10826e-17	1.63636	0.281	0.08	1.27934e-12	0
BNIP3	2.67084e-17	1.63719	0.309	0.101	1.62072e-12	0
SOD2	2.77497e-17	0.251195	0.966	0.825	1.68391e-12	0
LINC01094	3.35418e-17	1.99263	0.257	0.07	2.03538e-12	0
OPTN	4.39523e-17	1.43455	0.335	0.12	2.66712e-12	0
TMEM70	4.92733e-17	1.04914	0.644	0.405	2.99e-12	0
CANX	5.4753e-17	0.685862	0.844	0.605	3.32252e-12	0
NCEH1	5.55964e-17	1.63181	0.33	0.116	3.3737e-12	0
APLP2	5.95601e-17	0.793546	0.738	0.522	3.61422e-12	0
CA11	6.55106e-17	1.54119	0.314	0.106	3.97531e-12	0
LRPAP1	6.61459e-17	0.808758	0.756	0.539	4.01386e-12	0
AP2A2	7.15111e-17	1.2184	0.444	0.197	4.33943e-12	0
ABCC3	9.56589e-17	1.89238	0.294	0.095	5.80477e-12	0
HSPB1	9.81217e-17	0.388141	0.906	0.72	5.95422e-12	0
IQGAP2	1.0067e-16	1.11994	0.538	0.29	6.10883e-12	0
TPP1	1.02216e-16	0.705916	0.818	0.632	6.20265e-12	0
PLAU	1.27219e-16	0.924149	0.496	0.238	7.71988e-12	0
AC079767.4	1.32565e-16	2.08667	0.255	0.073	8.04433e-12	0
HLA-DQA1	1.35256e-16	0.542873	0.982	0.906	8.20761e-12	0
IL6	2.03021e-16	0.658704	0.418	0.174	1.23197e-11	0
CD40	2.81554e-16	0.766723	0.714	0.466	1.70853e-11	0
MMP19	3.37545e-16	1.14853	0.392	0.157	2.04829e-11	0
SERF2	3.38084e-16	0.331514	0.995	1	2.05156e-11	0
DAPK1	3.4751e-16	1.16061	0.468	0.215	2.10876e-11	0
EGR1	3.78e-16	0.458234	0.509	0.248	2.29378e-11	0
COLGALT1	3.80157e-16	1.23859	0.436	0.198	2.30687e-11	0
DHRS4	3.82079e-16	1.28536	0.39	0.16	2.31853e-11	0
CUL9	4.22555e-16	1.9256	0.281	0.091	2.56415e-11	0
ABCG1	4.36111e-16	1.22978	0.364	0.142	2.64641e-11	0
MFSD12	4.92273e-16	1.10197	0.571	0.336	2.98721e-11	0
HTATIP2	6.79821e-16	1.03093	0.53	0.286	4.12529e-11	0
NEK6	8.67202e-16	1.14705	0.457	0.219	5.26235e-11	0
SIGLEC1	8.93871e-16	1.02275	0.439	0.192	5.42419e-11	0
DRAM1	1.17211e-15	1.1112	0.475	0.224	7.11261e-11	0
PGD	1.37863e-15	0.914625	0.618	0.371	8.36581e-11	0
MT-ATP6	1.60972e-15	0.480252	0.995	0.994	9.76812e-11	0
CLTC	1.6111e-15	0.966761	0.548	0.297	9.77647e-11	0
MPEG1	1.7834e-15	0.559688	0.683	0.366	1.0822e-10	0
PECAM1	2.28893e-15	0.726896	0.577	0.292	1.38897e-10	0
ATP6V1B2	2.61867e-15	0.740234	0.764	0.513	1.58906e-10	0
VAMP8	2.80548e-15	0.410775	0.977	0.908	1.70242e-10	0
CYB561A3	2.99874e-15	1.24846	0.509	0.278	1.81969e-10	0
FCGR1B	3.3651e-15	1.37462	0.408	0.188	2.04201e-10	0
C4orf48	4.47549e-15	0.647108	0.839	0.611	2.71581e-10	0
MINK1	4.86042e-15	1.4291	0.338	0.133	2.9494e-10	0
ENPP2	4.97897e-15	1.1678	0.47	0.231	3.02134e-10	0
SNX10	5.43678e-15	1.1639	0.706	0.504	3.29915e-10	0
HSD17B4	6.0469e-15	1.29097	0.431	0.21	3.66938e-10	0
DBI	6.42305e-15	0.406372	0.974	0.917	3.89764e-10	0
QKI	8.14712e-15	0.83449	0.688	0.43	4.94384e-10	0
NUCB1	8.36247e-15	0.714554	0.774	0.576	5.07451e-10	0
GPR155	8.6001e-15	1.71833	0.291	0.101	5.21871e-10	0
HLA-C	8.8163e-15	0.433685	1	0.997	5.34991e-10	0
CDS2	8.9459e-15	1.20825	0.395	0.177	5.42855e-10	0
ABL2	9.40363e-15	0.603597	0.579	0.318	5.70631e-10	0
ADAM9	9.42437e-15	1.04422	0.442	0.204	5.7189e-10	0
ABHD2	9.57938e-15	1.29268	0.364	0.153	5.81296e-10	0
CD38	1.09634e-14	0.826108	0.488	0.236	6.65283e-10	0
FAM20C	1.09765e-14	1.76489	0.252	0.079	6.66078e-10	0
SDS	1.2708e-14	0.363402	0.548	0.274	7.71149e-10	0
RCAN1	1.44526e-14	1.35456	0.281	0.095	8.7701e-10	0
NCF1	1.49429e-14	0.620837	0.704	0.436	9.06768e-10	0
DPYD	1.60748e-14	0.859245	0.387	0.163	9.75454e-10	0
CD276	1.88187e-14	1.31322	0.327	0.13	1.14196e-09	0
TRPM2	1.94564e-14	1.56131	0.278	0.095	1.18065e-09	0
S100A11	2.11526e-14	0.368688	0.992	0.995	1.28358e-09	0
BST2	2.12628e-14	0.529665	0.935	0.77	1.29027e-09	0
FAM198B	2.14612e-14	1.16326	0.296	0.104	1.30231e-09	0
PRDX4	2.20755e-14	0.908379	0.592	0.343	1.33958e-09	0
COMT	2.23784e-14	0.663506	0.829	0.626	1.35797e-09	0
HLA-DMB	2.33478e-14	0.508098	0.948	0.861	1.41679e-09	0
JUN	2.33906e-14	0.327402	0.797	0.555	1.41939e-09	0
NTAN1	2.44471e-14	1.05043	0.496	0.266	1.4835e-09	0
BLVRA	2.79949e-14	0.540564	0.719	0.445	1.69879e-09	0
PLXDC2	2.88296e-14	0.724457	0.639	0.395	1.74944e-09	0
HMOX1	3.17522e-14	0.391573	0.74	0.436	1.92679e-09	0
SLC43A3	3.18648e-14	0.858937	0.462	0.225	1.93362e-09	0
BST1	3.5349e-14	0.9767	0.294	0.103	2.14505e-09	0
PIK3IP1	3.61526e-14	1.33008	0.325	0.132	2.19381e-09	0
P2RX4	3.89233e-14	0.906274	0.403	0.175	2.36194e-09	0
GNB4	3.89927e-14	0.94013	0.592	0.349	2.36615e-09	0
RMDN3	4.34358e-14	1.24197	0.351	0.148	2.63577e-09	0
SLC2A8	4.85413e-14	1.53285	0.325	0.129	2.94559e-09	0
OLFML2B	4.96247e-14	1.23433	0.314	0.118	3.01133e-09	0
ADM	5.11737e-14	0.97311	0.426	0.2	3.10532e-09	0
PLOD3	5.13839e-14	1.376	0.294	0.107	3.11808e-09	0
NOP10	5.78671e-14	0.546148	0.886	0.823	3.51149e-09	0
HLA-DOA	6.66742e-14	0.813847	0.639	0.411	4.04592e-09	0
LINC01272	7.24071e-14	0.354061	0.41	0.169	4.39381e-09	0
FDX1	7.98196e-14	0.998435	0.61	0.404	4.84361e-09	0
MTRNR2L8	8.31647e-14	1.22342	0.405	0.192	5.0466e-09	0
CCDC47	8.37395e-14	0.986637	0.538	0.307	5.08148e-09	0
ALCAM	8.41135e-14	0.99273	0.444	0.221	5.10418e-09	0
SEPW1	1.12065e-13	0.710191	0.725	0.533	6.80032e-09	0
AGTRAP	1.30693e-13	0.517876	0.561	0.304	7.93071e-09	0
CHST11	1.33238e-13	0.884893	0.543	0.321	8.08512e-09	0
TSPO	1.52196e-13	0.391549	0.927	0.793	9.23556e-09	0
TGOLN2	1.62188e-13	0.720719	0.673	0.445	9.84191e-09	0
MT2A	1.64271e-13	0.880885	0.886	0.746	9.96831e-09	0
TFEC	1.74471e-13	1.19855	0.483	0.265	1.05872e-08	0
LGALS1	1.7837e-13	0.494126	0.995	0.965	1.08238e-08	0
RDX	1.99544e-13	1.07483	0.462	0.245	1.21087e-08	0
SLAMF7	2.2951e-13	0.842966	0.545	0.313	1.39271e-08	0
MCOLN1	2.56731e-13	0.899289	0.506	0.274	1.5579e-08	0
TBC1D2B	2.93296e-13	1.61281	0.281	0.104	1.77978e-08	0
SDF4	2.98437e-13	0.801608	0.673	0.466	1.81097e-08	0
DDRGK1	3.79637e-13	0.858348	0.59	0.359	2.30372e-08	0
GAL3ST4	5.2309e-13	1.28153	0.301	0.115	3.17422e-08	0
PLOD1	5.30377e-13	1.12486	0.335	0.141	3.21844e-08	0
RAPGEF2	5.32202e-13	1.32443	0.262	0.092	3.22951e-08	0
FPR3	5.7973e-13	0.549804	0.699	0.416	3.51792e-08	0
ISCU	6.2335e-13	0.608855	0.797	0.578	3.78261e-08	0
GNPTAB	6.94488e-13	1.02879	0.452	0.231	4.21429e-08	0
CRYL1	7.34742e-13	0.969261	0.374	0.169	4.45856e-08	0
MT1X	7.49939e-13	1.23714	0.556	0.345	4.55078e-08	0
MRPL34	7.50049e-13	0.731402	0.595	0.36	4.55145e-08	0
CISD3	8.34169e-13	0.86272	0.53	0.304	5.0619e-08	0
GPX3	8.61676e-13	1.23931	0.426	0.219	5.22882e-08	0
KIAA0930	8.63047e-13	1.04226	0.429	0.21	5.23714e-08	0
CD82	8.71888e-13	0.911574	0.41	0.197	5.29079e-08	0
TXNIP	8.88145e-13	0.558133	0.616	0.375	5.38944e-08	0
IL18BP	9.04483e-13	0.958366	0.543	0.33	5.48858e-08	0
TMED10	9.53457e-13	0.557233	0.818	0.616	5.78577e-08	0
SLC37A2	1.08227e-12	1.10706	0.255	0.086	6.56744e-08	0
SPTAN1	1.10922e-12	1.23873	0.418	0.212	6.73098e-08	0
LINC00998	1.11785e-12	0.683879	0.665	0.436	6.78331e-08	0
RBM47	1.23565e-12	0.649868	0.665	0.419	7.49818e-08	0
NAIP	1.24043e-12	0.929542	0.483	0.254	7.52717e-08	0
ITGAM	1.26449e-12	0.781568	0.281	0.1	7.67316e-08	0
TMEM251	1.2848e-12	0.854897	0.379	0.177	7.79639e-08	0
CBR1	1.36464e-12	0.621526	0.605	0.366	8.28092e-08	0
OLFML3	1.40537e-12	0.964989	0.356	0.159	8.52807e-08	0
ATRAID	1.60988e-12	0.614711	0.753	0.534	9.76908e-08	0
CCPG1	1.63491e-12	1.12213	0.39	0.189	9.92094e-08	0
CD72	1.664e-12	0.959088	0.473	0.259	1.00975e-07	0
CXCL1	1.78018e-12	0.680684	0.312	0.129	1.08025e-07	0
HSBP1L1	1.7883e-12	1.08106	0.26	0.089	1.08518e-07	0
TNFSF13B	1.94204e-12	0.36365	0.888	0.707	1.17847e-07	0
SMS	1.96738e-12	0.634781	0.683	0.455	1.19385e-07	0
FUCA2	2.02092e-12	0.853443	0.551	0.315	1.22634e-07	0
SMIM4	2.06039e-12	0.774181	0.564	0.33	1.25029e-07	0
CD151	2.12478e-12	0.890451	0.522	0.301	1.28936e-07	0
TPCN1	2.37426e-12	1.26879	0.255	0.089	1.44075e-07	0
FNDC3B	2.50436e-12	0.550473	0.439	0.209	1.5197e-07	0
VKORC1	2.73267e-12	0.619094	0.738	0.528	1.65824e-07	0
FAM20A	2.93144e-12	1.18783	0.252	0.089	1.77886e-07	0
PLBD1	3.27036e-12	0.713454	0.579	0.343	1.98452e-07	0
SLC17A5	3.64959e-12	1.30315	0.299	0.123	2.21464e-07	0
ZDHHC4	3.84674e-12	1.05391	0.397	0.194	2.33428e-07	0
FBP1	4.25054e-12	1.27458	0.608	0.407	2.57931e-07	0
RBMS1	4.4526e-12	0.862946	0.512	0.287	2.70193e-07	0
BLVRB	4.49034e-12	0.575816	0.771	0.578	2.72483e-07	0
TNFRSF14	4.54312e-12	0.642529	0.74	0.549	2.75686e-07	0
TMEM59	4.67327e-12	0.478774	0.896	0.791	2.83584e-07	0
IFITM10	4.84881e-12	1.21343	0.353	0.165	2.94235e-07	0
HLA-DRB1	4.85362e-12	0.392999	0.992	0.977	2.94528e-07	0
COPRS	4.86992e-12	1.06489	0.395	0.192	2.95516e-07	0
IL18	5.26585e-12	0.966233	0.681	0.484	3.19542e-07	0
SLC29A1	5.2919e-12	1.05508	0.26	0.095	3.21123e-07	0
TIMM8B	6.29355e-12	0.616154	0.779	0.595	3.81905e-07	0
TMEM138	6.38924e-12	1.11715	0.4	0.201	3.87712e-07	0
CNIH4	6.43318e-12	0.874462	0.556	0.34	3.90378e-07	0
CLCN7	6.45822e-12	1.01677	0.397	0.197	3.91898e-07	0
DOK3	6.78639e-12	0.761383	0.366	0.163	4.11812e-07	0
ATP6V0A1	7.36308e-12	1.05989	0.345	0.153	4.46807e-07	0
GSTO1	7.87509e-12	0.381834	0.904	0.826	4.77876e-07	0
HLA-DMA	8.85766e-12	0.367264	0.99	0.906	5.37501e-07	0
SLC11A2	9.4305e-12	1.02996	0.301	0.126	5.72262e-07	0
CALM3	1.07106e-11	0.627844	0.821	0.685	6.49942e-07	0
PPT1	1.4553e-11	0.522529	0.842	0.676	8.83103e-07	0
TGFBI	1.46048e-11	0.503321	0.862	0.629	8.86248e-07	0
DNAJC3	1.50819e-11	0.628922	0.621	0.378	9.152e-07	0
FRMD4A	1.52917e-11	1.40118	0.275	0.113	9.27933e-07	0
GRB2	1.68029e-11	0.491053	0.891	0.713	1.01963e-06	0
TMBIM1	1.85152e-11	0.787257	0.494	0.283	1.12354e-06	0
DOCK4	1.85285e-11	1.30065	0.327	0.151	1.12434e-06	0
WBP5	2.02994e-11	1.22754	0.338	0.159	1.23181e-06	0
RNF213	2.04592e-11	0.538838	0.777	0.552	1.24151e-06	0
TM9SF2	2.09429e-11	0.711147	0.61	0.398	1.27086e-06	0
APOL1	2.12019e-11	1.30093	0.262	0.101	1.28657e-06	0
SOAT1	2.146e-11	0.745731	0.496	0.286	1.30223e-06	0
SCCPDH	2.20278e-11	1.19075	0.296	0.126	1.33669e-06	0
DICER1	2.49155e-11	0.982065	0.299	0.124	1.51192e-06	0
RHOB	2.65636e-11	0.566626	0.587	0.336	1.61193e-06	0
SDC2	2.72796e-11	1.24602	0.26	0.101	1.65538e-06	0
SLC39A1	2.84795e-11	0.803314	0.569	0.368	1.7282e-06	0
FTH1	2.94965e-11	0.373156	1	1	1.78991e-06	0
TFPT	2.9518e-11	0.818066	0.608	0.408	1.79121e-06	0
CH17-340M24.3	3.68638e-11	0.997458	0.416	0.218	2.23697e-06	0
GALM	3.94032e-11	0.971558	0.475	0.274	2.39106e-06	0
ATP6V1A	3.94725e-11	0.734312	0.499	0.275	2.39527e-06	0
CREBL2	4.37572e-11	0.7217	0.595	0.377	2.65528e-06	0
FUOM	4.66327e-11	0.650699	0.73	0.528	2.82976e-06	0
ARL6IP1	4.70507e-11	0.419488	0.873	0.707	2.85513e-06	0
MGLL	4.84079e-11	1.13512	0.275	0.113	2.93749e-06	0
TCEAL4	5.31397e-11	0.827092	0.512	0.3	3.22462e-06	0
SLC35F6	6.19043e-11	0.983516	0.348	0.163	3.75648e-06	0
DAD1	6.22255e-11	0.520137	0.849	0.691	3.77597e-06	0
FGL2	7.02661e-11	0.447115	0.894	0.71	4.26389e-06	0
CLPTM1	7.34601e-11	0.790429	0.486	0.284	4.45771e-06	0
ZFAND5	7.7781e-11	0.648193	0.862	0.743	4.71991e-06	0
UNC93B1	8.14999e-11	0.555619	0.668	0.442	4.94558e-06	0
CTB-58E17.1	1.02757e-10	1.11317	0.275	0.115	6.23551e-06	0
TRAPPC2L	1.04611e-10	0.623697	0.587	0.377	6.34798e-06	0
PEBP1	1.05403e-10	0.491585	0.8	0.649	6.39605e-06	0
SLC4A7	1.12683e-10	1.16971	0.327	0.154	6.83783e-06	0
RAC1	1.16618e-10	0.356087	0.966	0.879	7.07662e-06	0
ATP2A2	1.36888e-10	0.639593	0.548	0.333	8.30661e-06	0
TMED9	1.60874e-10	0.55386	0.79	0.623	9.76218e-06	0
SERPINF1	1.68189e-10	0.72582	0.688	0.514	1.0206e-05	0
SERINC1	1.76242e-10	0.693025	0.621	0.395	1.06947e-05	0
RRAS	2.03054e-10	1.08287	0.314	0.144	1.23217e-05	0
CXCL16	2.11432e-10	0.434569	0.857	0.679	1.28301e-05	0
TNFSF12	2.22238e-10	0.683817	0.59	0.386	1.34858e-05	0
TMEM147	2.24319e-10	0.58178	0.774	0.598	1.36121e-05	0
SQRDL	2.48944e-10	0.53928	0.735	0.54	1.51064e-05	0
AHR	2.53993e-10	0.827925	0.514	0.31	1.54128e-05	0
HES1	2.57349e-10	0.735793	0.442	0.248	1.56164e-05	0
LACC1	2.66217e-10	1.29914	0.296	0.138	1.61546e-05	0
NAGK	2.8377e-10	0.463157	0.748	0.519	1.72197e-05	0
ARID5B	2.91405e-10	1.06314	0.462	0.266	1.7683e-05	0
PRNP	3.02102e-10	0.542428	0.647	0.422	1.83322e-05	0
SLC39A11	3.12659e-10	1.30691	0.262	0.11	1.89728e-05	0
OSBPL1A	3.23384e-10	0.984186	0.283	0.124	1.96236e-05	0
TMEM205	3.29957e-10	0.632054	0.558	0.349	2.00225e-05	0
OSTM1	3.56288e-10	0.851692	0.418	0.224	2.16203e-05	0
PLIN2	3.63509e-10	0.617248	0.665	0.472	2.20585e-05	0
CLPTM1L	3.66663e-10	0.904903	0.294	0.129	2.22498e-05	0
SLA	3.79247e-10	0.788486	0.421	0.233	2.30135e-05	0
NEU1	4.03089e-10	0.594318	0.597	0.401	2.44603e-05	0
CD99	4.16439e-10	0.272893	0.797	0.607	2.52703e-05	0
GIMAP4	4.18413e-10	0.355024	0.582	0.325	2.53902e-05	0
ANXA2	4.48443e-10	0.380486	0.964	0.92	2.72124e-05	0
RALGDS	4.85894e-10	0.736292	0.488	0.284	2.9485e-05	0
DYNC1I2	4.88852e-10	0.652037	0.553	0.345	2.96645e-05	0
GIMAP1	5.0821e-10	1.13368	0.283	0.126	3.08392e-05	0
SDSL	5.62021e-10	0.718656	0.512	0.306	3.41045e-05	0
GNPTG	5.86857e-10	0.675323	0.41	0.221	3.56117e-05	0
M6PR	6.02417e-10	0.528011	0.797	0.614	3.65559e-05	0
RPN1	6.05064e-10	0.632336	0.647	0.436	3.67165e-05	0
ABHD5	6.68752e-10	0.820771	0.364	0.186	4.05812e-05	0
IRF8	6.80952e-10	0.418091	0.642	0.425	4.13215e-05	0
ATG7	6.88468e-10	0.947191	0.294	0.133	4.17776e-05	0
QSOX1	6.95709e-10	0.767802	0.532	0.342	4.2217e-05	0
IFNGR2	7.21244e-10	0.593986	0.709	0.504	4.37665e-05	0
PTMS	7.27106e-10	0.387736	0.823	0.601	4.41222e-05	0
SH3PXD2B	7.48426e-10	1.39138	0.268	0.115	4.5416e-05	0
ZDHHC7	8.24216e-10	0.827501	0.299	0.133	5.00151e-05	0
RNF13	8.97605e-10	0.456784	0.691	0.478	5.44684e-05	0
PTPRJ	9.09908e-10	0.690947	0.387	0.195	5.5215e-05	0
GSTM4	9.16771e-10	0.935768	0.356	0.179	5.56315e-05	0
TMCO1	1.08471e-09	0.54451	0.688	0.501	6.58227e-05	0
PLEKHM2	1.11968e-09	1.14795	0.325	0.16	6.79443e-05	0
CEBPB	1.14442e-09	0.342768	0.86	0.667	6.94458e-05	0
AGPAT2	1.1646e-09	0.533343	0.558	0.337	7.067e-05	0
TMX4	1.25661e-09	0.722394	0.34	0.166	7.62539e-05	0
COA6	1.34163e-09	0.697938	0.499	0.301	8.14131e-05	0
NDUFA3	1.41175e-09	0.514869	0.878	0.743	8.56678e-05	0
GBP2	1.52732e-09	0.600323	0.613	0.422	9.26809e-05	0
ARSA	1.69732e-09	0.733804	0.405	0.218	0.000102997	0
SMIM15	1.88642e-09	0.866222	0.366	0.189	0.000114472	0
ELL2	1.92551e-09	0.542973	0.527	0.324	0.000116844	0
PILRA	2.01813e-09	0.44973	0.719	0.507	0.000122464	0
PEPD	2.04971e-09	0.604684	0.595	0.408	0.000124381	0
CITED2	2.14043e-09	0.539497	0.517	0.319	0.000129885	0
GRINA	2.15122e-09	0.404739	0.852	0.719	0.000130541	0
SNX27	2.17958e-09	0.743128	0.356	0.179	0.000132261	0
MT-ND2	2.23083e-09	0.370808	0.997	0.997	0.000135371	0
ACTN1	2.40196e-09	0.547981	0.556	0.349	0.000145756	0
APOL6	2.59638e-09	0.60867	0.452	0.259	0.000157554	0
MYO9B	2.86138e-09	0.509919	0.634	0.416	0.000173634	0
GALNT1	3.25019e-09	0.758386	0.442	0.256	0.000197228	0
SMIM20	3.37721e-09	0.825545	0.46	0.283	0.000204936	0
COX6C	3.45904e-09	0.358753	0.969	0.924	0.000209902	0
AMDHD2	3.56789e-09	0.910819	0.403	0.225	0.000216507	0
CYB5R1	3.98214e-09	0.733088	0.39	0.224	0.000241644	0
ASCL2	4.23286e-09	0.986323	0.377	0.209	0.000256858	0
CLN5	4.28934e-09	1.03088	0.332	0.174	0.000260286	0
UGCG	4.51839e-09	0.991074	0.379	0.212	0.000274185	0
NCK1	4.67957e-09	0.931532	0.39	0.209	0.000283965	0
MS4A6A	4.77619e-09	0.344256	0.943	0.735	0.000289829	0
ADAM10	5.00384e-09	0.715737	0.39	0.21	0.000303643	0
CXCL10	5.08843e-09	0.690249	0.473	0.28	0.000308776	0
P4HA1	5.44877e-09	0.723768	0.416	0.228	0.000330642	0
GALC	5.8648e-09	0.792896	0.301	0.142	0.000355888	0
LMAN2	6.17966e-09	0.428638	0.818	0.64	0.000374994	0
FRMD4B	6.7402e-09	0.731962	0.416	0.238	0.000409009	0
LMBRD1	6.90893e-09	0.717134	0.379	0.203	0.000419248	0
CLIC4	6.96414e-09	0.756721	0.4	0.228	0.000422598	0
NFAM1	7.0286e-09	0.8542	0.286	0.136	0.000426509	0
KCNAB2	7.26991e-09	0.683851	0.439	0.259	0.000441152	0
PTGR1	7.30706e-09	1.09975	0.255	0.115	0.000443407	0
FNDC3A	7.47883e-09	0.914732	0.309	0.151	0.00045383	0
TLR2	7.8321e-09	0.588494	0.41	0.227	0.000475268	0
DDB1	8.17386e-09	0.682468	0.429	0.242	0.000496006	0
EML4	8.25227e-09	0.598256	0.59	0.392	0.000500764	0
SLC16A10	8.31554e-09	0.817114	0.299	0.147	0.000504604	0
FKBP15	8.78918e-09	0.765543	0.361	0.195	0.000533345	0
EIF4EBP1	9.51911e-09	0.539392	0.621	0.41	0.000577638	0
HVCN1	9.6266e-09	0.740683	0.468	0.295	0.000584161	0
ATF6	9.77294e-09	0.878093	0.465	0.283	0.000593042	0
CHID1	9.93045e-09	0.883182	0.431	0.256	0.000602599	0
GUSB	9.99719e-09	0.659917	0.569	0.386	0.000606649	0
C9orf16	1.02448e-08	0.530594	0.834	0.713	0.000621677	0
IGLC2	1.05865e-08	0.601613	0.849	0.719	0.00064241	0
COQ2	1.0605e-08	0.50304	0.369	0.194	0.000643535	0
ATP2C1	1.1131e-08	0.717418	0.449	0.266	0.000675453	0
NPTN	1.11435e-08	0.726017	0.41	0.242	0.000676211	0
SNX6	1.11857e-08	0.517289	0.678	0.498	0.000678772	0
ATP13A2	1.13573e-08	1.13834	0.309	0.16	0.000689182	0
ABI1	1.19445e-08	0.659328	0.548	0.374	0.000724819	0
UQCRQ	1.25304e-08	0.394308	0.909	0.84	0.000760372	0
EDEM2	1.25717e-08	0.842725	0.418	0.244	0.000762876	0
ST6GAL1	1.27134e-08	1.14963	0.273	0.13	0.000771475	0
ASPH	1.29202e-08	0.921025	0.26	0.118	0.000784024	0
ICAM1	1.39526e-08	0.407296	0.753	0.52	0.000846672	0
SLC11A1	1.41373e-08	0.395452	0.361	0.182	0.00085788	0
MGST2	1.63004e-08	0.599015	0.722	0.555	0.000989138	0
HCFC1R1	1.65278e-08	0.762821	0.486	0.309	0.00100294	0
NFE2L1	1.68584e-08	1.01577	0.286	0.136	0.001023	0
PRDM1	1.91127e-08	0.838233	0.408	0.239	0.0011598	0
HN1	1.93498e-08	0.420787	0.862	0.696	0.00117418	0
ERAP1	2.01623e-08	1.0355	0.255	0.116	0.00122349	0
BCL2L1	2.0527e-08	0.999007	0.278	0.133	0.00124562	0
SERPINA1	2.22651e-08	0.296295	0.891	0.702	0.00135109	0
CD46	2.24461e-08	0.746172	0.434	0.257	0.00136207	0
SRD5A3	2.3005e-08	0.750637	0.405	0.233	0.00139599	0
NARS	2.3115e-08	0.731352	0.494	0.325	0.00140266	0
NFIC	2.47104e-08	0.768191	0.403	0.222	0.00149948	0
UQCR10	2.55939e-08	0.361607	0.94	0.828	0.00155309	0
SMAD7	2.73304e-08	0.952828	0.252	0.12	0.00165846	0
SEC61A1	2.77379e-08	0.585432	0.488	0.293	0.00168319	0
BSG	3.03108e-08	0.451408	0.816	0.691	0.00183932	0
XPO6	3.09475e-08	0.783092	0.275	0.129	0.00187795	0
SELM	3.46685e-08	0.907952	0.377	0.218	0.00210376	0
FAM96A	3.53017e-08	0.533642	0.727	0.563	0.00214218	0
SLC25A24	3.62944e-08	0.781879	0.369	0.209	0.00220242	0
TMEM208	3.68085e-08	0.523202	0.616	0.433	0.00223361	0
PDIA4	3.88176e-08	0.644762	0.595	0.395	0.00235553	0
PTPMT1	3.91668e-08	0.614881	0.426	0.247	0.00237672	0
MCFD2	4.04439e-08	0.833707	0.395	0.23	0.00245422	0
DGCR6L	4.15916e-08	0.640638	0.499	0.318	0.00252386	0
FEZ2	4.19147e-08	0.672208	0.486	0.312	0.00254347	0
WASF2	4.69388e-08	0.476483	0.706	0.537	0.00284834	0
RHOA	4.7074e-08	0.27037	0.956	0.914	0.00285654	0
AP2S1	5.12747e-08	0.395298	0.927	0.85	0.00311145	0
TM9SF3	5.71734e-08	0.617194	0.465	0.286	0.0034694	0
REEP5	6.19708e-08	0.40438	0.852	0.699	0.00376051	0
SGPP1	6.21694e-08	0.733156	0.299	0.15	0.00377256	0
ARL8A	6.58875e-08	0.619824	0.41	0.231	0.00399819	0
LINC00116	6.60143e-08	0.708361	0.494	0.31	0.00400588	0
ACOT13	6.6875e-08	0.80253	0.41	0.248	0.00405811	0
MAN2A1	6.78526e-08	0.959729	0.286	0.142	0.00411743	0
H2AFJ	6.93942e-08	0.525529	0.683	0.513	0.00421098	0
BCAP29	7.25314e-08	0.820521	0.377	0.215	0.00440135	0
IFI27L2	7.48491e-08	0.464379	0.748	0.592	0.00454199	0
EMC7	7.71298e-08	0.508032	0.657	0.464	0.00468039	0
MXD4	7.89895e-08	0.881071	0.361	0.207	0.00479324	0
NDUFA1	7.95752e-08	0.371619	0.943	0.876	0.00482878	0
MAPK6	8.7816e-08	0.796899	0.358	0.201	0.00532885	0
C3	9.05527e-08	1.0314	0.299	0.157	0.00549492	0
EMILIN2	9.22286e-08	0.577773	0.496	0.322	0.00559662	0
DRAM2	9.31782e-08	0.522235	0.67	0.498	0.00565424	0
CMTM3	9.53688e-08	0.504954	0.561	0.371	0.00578717	0
GSAP	1.02627e-07	0.753332	0.343	0.189	0.00622764	0
AHCYL1	1.11768e-07	0.5396	0.431	0.253	0.00678233	0
MT-CO1	1.11909e-07	0.29626	0.997	0.997	0.00679085	0
ITGAV	1.14744e-07	0.557721	0.356	0.201	0.00696287	0
DTX2	1.15717e-07	0.805888	0.273	0.133	0.00702197	0
APMAP	1.16503e-07	0.779476	0.522	0.354	0.00706966	0
TMEM30A	1.17753e-07	0.689912	0.509	0.337	0.00714551	0
TAPBP	1.21805e-07	0.468047	0.855	0.728	0.00739138	0
MRPL40	1.24439e-07	0.5813	0.548	0.348	0.00755118	0
SIL1	1.29508e-07	0.694255	0.501	0.333	0.00785882	0
TMED5	1.35224e-07	0.578979	0.532	0.352	0.00820566	0
TCF4	1.35748e-07	0.716341	0.416	0.253	0.00823746	0
ACAA2	1.38799e-07	0.6739	0.405	0.239	0.00842263	0
VOPP1	1.43374e-07	0.44806	0.719	0.566	0.00870025	0
TNFAIP3	1.43819e-07	0.428838	0.758	0.634	0.00872725	0
IFNAR1	1.51315e-07	0.561729	0.478	0.301	0.00918212	0
VMO1	1.54309e-07	0.42401	0.452	0.277	0.00936378	0
GOLIM4	1.56288e-07	0.785599	0.374	0.221	0.00948388	0
PAIP1	1.60388e-07	0.694284	0.377	0.215	0.00973267	0
ST3GAL1	1.61528e-07	0.90007	0.364	0.209	0.00980182	0
GTF2H5	1.6378e-07	0.481902	0.634	0.445	0.0099385	0
FOXO3	1.6386e-07	0.579558	0.369	0.21	0.00994333	0
ENOSF1	1.65215e-07	0.633305	0.26	0.124	0.0100255	0
NDUFB2	1.69519e-07	0.348233	0.932	0.861	0.0102868	0
TDP2	1.75958e-07	0.873737	0.288	0.153	0.0106775	0
DESI1	1.9108e-07	0.616169	0.475	0.297	0.0115951	0
MICU1	1.94623e-07	0.81977	0.309	0.166	0.0118101	0
ANKH	1.97881e-07	1.10732	0.278	0.145	0.0120078	0
PTTG1IP	2.02172e-07	0.512811	0.665	0.49	0.0122682	0
ABR	2.02391e-07	0.754195	0.387	0.23	0.0122815	0
MDM2	2.05227e-07	0.714852	0.252	0.121	0.0124536	0
PGRMC1	2.0679e-07	0.751994	0.312	0.168	0.0125485	0
DNAJC5	2.21559e-07	0.609125	0.353	0.195	0.0134446	0
RTN3	2.26048e-07	0.492576	0.629	0.449	0.0137171	0
MT-CO3	2.28061e-07	0.339061	0.997	0.995	0.0138392	0
CSF1R	2.29198e-07	0.448609	0.803	0.605	0.0139082	0
TM6SF1	2.29388e-07	0.653487	0.364	0.209	0.0139197	0
PCK2	2.32473e-07	0.810482	0.257	0.126	0.0141069	0
GAS7	2.34696e-07	0.419745	0.255	0.12	0.0142418	0
C1orf122	2.56042e-07	0.697959	0.483	0.322	0.0155371	0
GBP1	2.58784e-07	0.449674	0.67	0.48	0.0157036	0
TRIP12	2.63604e-07	0.465099	0.392	0.222	0.015996	0
PFKL	2.64291e-07	0.537646	0.636	0.457	0.0160377	0
C12orf49	2.68412e-07	0.895568	0.26	0.13	0.0162878	0
MR1	2.83173e-07	0.856699	0.33	0.18	0.0171835	0
B3GNT2	2.84343e-07	0.782572	0.299	0.16	0.0172545	0
SLC22A18	3.08181e-07	0.69348	0.338	0.185	0.0187011	0
TM7SF3	3.20297e-07	0.931051	0.286	0.15	0.0194362	0
ARHGAP17	3.25261e-07	0.853158	0.275	0.142	0.0197375	0
ARAP1	3.44414e-07	0.477044	0.403	0.23	0.0208997	0
CHMP3	3.49998e-07	0.701133	0.519	0.357	0.0212386	0
SIDT2	3.59171e-07	0.927157	0.275	0.144	0.0217952	0
MTRNR2L12	3.65214e-07	0.795222	0.39	0.244	0.0221619	0
POLR3GL	3.68866e-07	0.552763	0.491	0.319	0.0223835	0
SMIM7	3.76333e-07	0.353396	0.53	0.337	0.0228366	0
ZBTB38	3.80756e-07	0.640852	0.288	0.153	0.023105	0
NDFIP1	3.9714e-07	0.45879	0.764	0.587	0.0240993	0
ADAP2	4.00764e-07	0.474846	0.558	0.371	0.0243191	0
UGP2	4.11043e-07	0.520292	0.597	0.43	0.0249429	0
AAMDC	4.19795e-07	0.772305	0.299	0.159	0.025474	0
EPB41L3	4.36195e-07	0.353479	0.465	0.281	0.0264692	0
RGL1	4.41994e-07	0.879949	0.291	0.154	0.0268211	0
ATF5	4.49775e-07	0.441822	0.73	0.567	0.0272932	0
CCR1	4.58861e-07	0.423563	0.351	0.194	0.0278446	0
PPP2R4	4.69881e-07	0.779283	0.364	0.21	0.0285133	0
EFCAB14	4.72537e-07	0.419678	0.408	0.241	0.0286745	0
ANO6	4.83694e-07	0.694582	0.255	0.129	0.0293515	0
TPD52L2	5.07358e-07	0.426852	0.478	0.293	0.0307875	0
LYPLAL1	5.21073e-07	0.647103	0.332	0.186	0.0316198	0
FNIP2	5.50646e-07	0.509901	0.587	0.418	0.0334143	0
AK3	5.54232e-07	0.685365	0.268	0.136	0.0336319	0
S100A13	5.59104e-07	0.969522	0.319	0.183	0.0339275	0
TALDO1	5.86334e-07	0.399852	0.865	0.793	0.0355799	0
ZDHHC24	6.41724e-07	0.697392	0.483	0.322	0.0389411	0
KIAA2013	6.51434e-07	0.796675	0.268	0.141	0.0395303	0
NCF4	6.54593e-07	0.455834	0.59	0.401	0.039722	0
EPB41L2	6.9305e-07	0.869412	0.34	0.198	0.0420557	0
PTPN12	7.12671e-07	0.597783	0.46	0.292	0.0432463	0
CALR	7.36868e-07	0.328041	0.93	0.849	0.0447146	0
IL13RA1	7.65543e-07	0.370458	0.597	0.404	0.0464547	0
SLC31A2	7.77865e-07	0.396618	0.719	0.528	0.0472024	0
CLN6	7.88297e-07	0.899881	0.26	0.133	0.0478354	0
PBRM1	8.19894e-07	0.440858	0.361	0.209	0.0497528	0
CLTA	8.20241e-07	0.366934	0.857	0.729	0.0497739	0
EFR3A	8.53451e-07	0.675959	0.361	0.216	0.0517891	0
IKBKE	8.60795e-07	0.730417	0.252	0.126	0.0522348	0
IL17RA	9.4678e-07	0.587643	0.34	0.192	0.0574525	0
CDK4	9.60886e-07	0.629172	0.397	0.247	0.0583085	0
ATP6V1H	1.04339e-06	0.434195	0.556	0.378	0.0633152	0
SDHD	1.06388e-06	0.511596	0.662	0.54	0.0645584	0
TSPAN14	1.08979e-06	0.643619	0.392	0.239	0.0661304	0
CREB3L2	1.14819e-06	0.849812	0.26	0.133	0.0696747	0
KIAA1033	1.15326e-06	0.666279	0.358	0.212	0.0699823	0
MAGT1	1.20147e-06	0.528296	0.374	0.218	0.0729076	0
MYO5A	1.2156e-06	0.578531	0.286	0.151	0.0737653	0
MT-ND3	1.24473e-06	0.34494	0.995	0.985	0.075533	0
CAMK1	1.28451e-06	0.543691	0.504	0.337	0.0779468	0
SULT1A1	1.28843e-06	0.31784	0.288	0.148	0.0781845	0
MRPL57	1.29374e-06	0.460869	0.701	0.53	0.078507	0
TCEB2	1.3111e-06	0.275218	0.951	0.902	0.0795602	0
TSPAN31	1.31782e-06	0.724311	0.273	0.142	0.0799682	0
NAA20	1.3254e-06	0.571758	0.561	0.416	0.0804278	0
CORO1C	1.34576e-06	0.471927	0.595	0.43	0.0816636	0
ALAS1	1.47661e-06	0.538136	0.332	0.186	0.0896037	0
MRPS16	1.51211e-06	0.675827	0.491	0.345	0.0917577	0
MDH1	1.52019e-06	0.538663	0.691	0.533	0.092248	0
SLC20A1	1.52301e-06	0.577521	0.439	0.283	0.0924196	0
PTPN9	1.54655e-06	0.891104	0.262	0.138	0.0938475	0
HMGCL	1.605e-06	0.665261	0.252	0.129	0.0973943	0
SUMF1	1.73853e-06	0.561183	0.283	0.151	0.105497	0
REEP3	1.74979e-06	0.594083	0.41	0.26	0.106181	0
GANAB	1.76725e-06	0.533232	0.395	0.238	0.10724	0
DNASE1L3	1.81797e-06	0.931464	0.325	0.195	0.110318	0
USF2	1.9196e-06	0.408838	0.608	0.425	0.116485	0
PIGT	2.12008e-06	0.542955	0.475	0.315	0.128651	0
ALDH3B1	2.13138e-06	0.642899	0.273	0.147	0.129336	0
GCLC	2.14712e-06	0.824939	0.299	0.172	0.130292	0
LACTB2	2.18434e-06	0.802479	0.255	0.135	0.13255	0
LPAR6	2.2675e-06	0.601891	0.382	0.231	0.137597	0
RAB31	2.27513e-06	0.381782	0.766	0.637	0.138059	0
ERP29	2.33062e-06	0.317178	0.86	0.752	0.141427	0
CCDC28A	2.35405e-06	0.520313	0.408	0.253	0.142849	0
2025-03-02	2.41611e-06	0.574864	0.449	0.3	0.146615	0
STAT5A	2.44934e-06	0.648241	0.33	0.192	0.148631	0
SUSD6	2.52871e-06	0.6861	0.442	0.286	0.153447	0
EVL	2.56654e-06	0.541263	0.603	0.449	0.155743	0
LARP1	2.58291e-06	0.635564	0.384	0.238	0.156736	0
FAM91A1	2.58944e-06	0.846359	0.286	0.159	0.157132	0
RNPEPL1	2.66353e-06	0.536548	0.361	0.218	0.161628	0
RCN1	2.69607e-06	0.778649	0.27	0.145	0.163603	0
ORAI3	2.70086e-06	0.472509	0.306	0.171	0.163893	0
SWAP70	2.70545e-06	0.414046	0.431	0.268	0.164172	0
TMEM33	2.88033e-06	0.603261	0.426	0.277	0.174784	0
GIMAP7	3.0768e-06	0.855921	0.343	0.212	0.186707	0
PAPSS1	3.14166e-06	0.476045	0.351	0.206	0.190642	0
TSPAN33	3.20648e-06	0.676653	0.335	0.2	0.194575	0
PLXNB2	3.24122e-06	0.453717	0.34	0.2	0.196684	0
SLC39A7	3.29428e-06	0.849903	0.286	0.157	0.199903	0
WNK1	3.35327e-06	0.426936	0.506	0.348	0.203483	0
RAP2A	3.36987e-06	1.06053	0.26	0.144	0.20449	0
ORMDL2	3.39248e-06	0.490774	0.59	0.43	0.205863	0
DSTN	3.41726e-06	0.392539	0.639	0.458	0.207366	0
ALDH9A1	3.45719e-06	0.663769	0.327	0.197	0.209789	0
MT-ND5	3.50502e-06	0.288603	0.953	0.921	0.212692	0
MSRB2	3.69566e-06	0.551778	0.46	0.304	0.22426	0
TLR4	3.71917e-06	0.510392	0.26	0.135	0.225687	0
LAP3	3.90706e-06	0.26468	0.886	0.703	0.237088	0
EBI3	3.95757e-06	0.809335	0.309	0.183	0.240153	0
ACSL4	3.99654e-06	0.635026	0.358	0.218	0.242518	0
NCSTN	4.05485e-06	0.482396	0.439	0.277	0.246056	0
NCOA4	4.18558e-06	0.336192	0.678	0.531	0.253989	0
ERLEC1	4.39519e-06	0.697056	0.426	0.277	0.266709	0
AGAP3	4.74127e-06	0.720218	0.343	0.206	0.28771	0
MPZL1	4.82779e-06	0.613635	0.322	0.186	0.29296	0
RMDN1	4.87969e-06	0.533663	0.345	0.201	0.296109	0
UROD	4.9199e-06	0.58944	0.351	0.21	0.29855	0
C10orf11	5.01519e-06	0.60033	0.371	0.23	0.304332	0
WDR26	5.23932e-06	0.405509	0.387	0.238	0.317933	0
NBR1	5.24024e-06	0.77684	0.252	0.133	0.317988	0
FURIN	5.32083e-06	0.362334	0.317	0.18	0.322879	0
PPDPF	5.4343e-06	0.351179	0.919	0.814	0.329764	0
PDXDC1	5.50529e-06	0.606249	0.268	0.142	0.334072	0
NBN	5.84284e-06	0.760896	0.319	0.195	0.354555	0
TLN1	6.14823e-06	0.33653	0.681	0.526	0.373087	0
FKBP2	6.44727e-06	0.382247	0.81	0.694	0.391233	0
PQLC3	6.49385e-06	0.351902	0.475	0.306	0.39406	0
ATPIF1	6.96588e-06	0.373812	0.813	0.649	0.422703	0
MT-ND1	7.02209e-06	0.312774	0.99	0.988	0.426114	0
RB1	7.59654e-06	0.327054	0.535	0.368	0.460973	0
PLEKHO2	7.6019e-06	0.578889	0.384	0.244	0.461299	0
TPST2	8.05586e-06	0.436755	0.348	0.213	0.488846	0
CD300LF	8.07332e-06	0.595514	0.408	0.274	0.489905	0
MGAT1	8.09604e-06	0.276555	0.839	0.673	0.491284	0
HM13	8.21757e-06	0.392412	0.681	0.528	0.498659	0
DHX29	8.31086e-06	0.649081	0.332	0.204	0.504319	0
TMEM18	8.41664e-06	0.690491	0.273	0.153	0.510738	0
GLG1	8.4381e-06	0.618435	0.366	0.224	0.512041	0
WIPI1	8.7843e-06	0.505082	0.294	0.166	0.533049	0
RHOQ	9.42438e-06	0.379155	0.382	0.234	0.57189	0
PXDC1	9.60937e-06	0.674044	0.356	0.224	0.583116	0
METTL7A	9.65581e-06	0.741645	0.27	0.151	0.585934	0
ISCA2	1.01884e-05	0.694135	0.306	0.182	0.61825	0
FAM134A	1.04055e-05	0.680617	0.325	0.197	0.631428	0
VPS25	1.05488e-05	0.633402	0.332	0.195	0.64012	0
SPNS1	1.05695e-05	0.423911	0.455	0.312	0.641377	0
SMARCA2	1.09722e-05	0.711708	0.265	0.148	0.665817	0
SEC22B	1.10151e-05	0.5109	0.384	0.244	0.668416	0
ADCK2	1.12794e-05	0.605816	0.275	0.154	0.684458	0
KRT13	1.14445e-05	1.0325	0.312	0.186	0.694474	0
TBC1D9B	1.15929e-05	0.95695	0.262	0.151	0.703482	0
GDE1	1.17511e-05	0.600596	0.33	0.203	0.713083	0
CDIPT	1.20436e-05	0.518774	0.387	0.247	0.730832	0
NAGA	1.21521e-05	0.370793	0.584	0.433	0.737415	0
SURF4	1.22584e-05	0.391155	0.514	0.36	0.743863	0
RNF19B	1.2492e-05	0.589351	0.364	0.234	0.758038	0
SNX14	1.28673e-05	0.530613	0.291	0.165	0.780815	0
MOSPD2	1.31845e-05	0.483108	0.265	0.15	0.800063	0
UQCR11	1.32196e-05	0.265904	0.969	0.927	0.802194	0
IFNAR2	1.34721e-05	0.416457	0.418	0.269	0.817512	0
IGHG2	1.34794e-05	0.308693	0.371	0.247	0.817958	0
CPEB4	1.35594e-05	0.554928	0.366	0.225	0.822809	0
FAM200B	1.37718e-05	0.372469	0.312	0.183	0.835701	0
FAM120A	1.39426e-05	0.438605	0.418	0.269	0.846064	0
ANXA4	1.45168e-05	0.489734	0.496	0.352	0.88091	0
KLF6	1.4881e-05	0.258631	0.891	0.761	0.903011	0
AOAH	1.51787e-05	0.340874	0.631	0.445	0.921072	0
COL4A3BP	1.53343e-05	0.611902	0.255	0.141	0.930516	0
SAR1A	1.56011e-05	0.306935	0.613	0.457	0.946707	0
SDHB	1.58979e-05	0.252793	0.756	0.614	0.964713	0
GPI	1.59817e-05	0.384414	0.501	0.343	0.9698	0
TMEM60	1.62844e-05	0.489629	0.327	0.2	0.988168	0
CXorf38	1.62935e-05	0.607666	0.26	0.144	0.98872	0
SDCCAG8	1.63315e-05	0.464325	0.356	0.225	0.991026	0
TMEM179B	1.63703e-05	0.326891	0.717	0.557	0.99338	0
ITPR2	1.64116e-05	0.51125	0.421	0.275	0.995886	0
SEL1L	1.70732e-05	0.653022	0.255	0.144	1	0
FBXL5	1.73435e-05	0.432678	0.343	0.209	1	0
TMED3	1.73728e-05	0.482149	0.53	0.381	1	0
PLPP5	1.78005e-05	0.56064	0.312	0.186	1	0
PPIB	1.79811e-05	0.275483	0.917	0.844	1	0
FDCSP	1.81268e-05	1.15505	0.268	0.166	1	0
SNX2	1.82157e-05	0.410619	0.67	0.502	1	0
FYB	1.87815e-05	0.26194	0.849	0.702	1	0
ACSL3	1.92902e-05	0.349855	0.418	0.274	1	0
UBE3A	1.97336e-05	0.501442	0.343	0.21	1	0
DEF8	2.00514e-05	0.512859	0.283	0.165	1	0
DNASE1L1	2.01466e-05	0.299538	0.262	0.144	1	0
RARRES3	2.11884e-05	0.358483	0.652	0.514	1	0
GLB1	2.15032e-05	0.452418	0.462	0.315	1	0
MKNK1	2.23158e-05	0.439929	0.449	0.31	1	0
NDRG1	2.23296e-05	0.423632	0.4	0.265	1	0
NDUFB9	2.25858e-05	0.365856	0.79	0.707	1	0
ADAM17	2.26315e-05	0.356834	0.403	0.26	1	0
ATL3	2.28237e-05	0.529026	0.301	0.175	1	0
SNX5	2.34831e-05	0.416177	0.582	0.452	1	0
NDUFB8	2.36342e-05	0.257728	0.862	0.79	1	0
ITGB1	2.38464e-05	0.315249	0.662	0.52	1	0
MRPL14	2.39808e-05	0.327737	0.569	0.408	1	0
TMEM160	2.41592e-05	0.408228	0.673	0.533	1	0
MTX1	2.44599e-05	0.382127	0.392	0.256	1	0
SEC62	2.47943e-05	0.27068	0.784	0.657	1	0
STAU1	2.65003e-05	0.422543	0.457	0.303	1	0
AHCY	2.81206e-05	0.391007	0.395	0.257	1	0
PRDX3	2.9012e-05	0.432767	0.678	0.531	1	0
NDUFC2	2.94272e-05	0.299222	0.857	0.728	1	0
BCKDK	2.94636e-05	0.37229	0.571	0.419	1	0
JKAMP	2.95607e-05	0.628877	0.366	0.236	1	0
MALSU1	3.05612e-05	0.581501	0.288	0.169	1	0
NUCB2	3.13563e-05	0.573511	0.33	0.209	1	0
N4BP1	3.23252e-05	0.713638	0.299	0.182	1	0
APOL2	3.23745e-05	0.59093	0.255	0.145	1	0
ABRACL	3.28708e-05	0.265286	0.753	0.611	1	0
SNX29	3.29077e-05	0.445889	0.275	0.159	1	0
AHNAK	3.38444e-05	0.252423	0.571	0.396	1	0
EVA1B	3.51139e-05	0.500721	0.306	0.183	1	0
MMP24-AS1	3.62774e-05	0.445525	0.584	0.446	1	0
SUMF2	3.70653e-05	0.6548	0.444	0.306	1	0
TNPO1	3.75252e-05	0.490892	0.353	0.219	1	0
AZI2	3.78448e-05	0.347187	0.384	0.256	1	0
TAPBPL	3.78583e-05	0.614389	0.403	0.274	1	0
TGFBR2	3.82791e-05	0.441864	0.332	0.204	1	0
VAC14	3.91362e-05	0.916218	0.309	0.2	1	0
PNKD	3.96053e-05	0.454129	0.509	0.36	1	0
HAGH	3.96165e-05	0.368482	0.478	0.318	1	0
SEL1L3	4.08373e-05	0.622578	0.255	0.147	1	0
TMEM127	4.14737e-05	0.669612	0.317	0.197	1	0
COA3	4.22312e-05	0.528528	0.501	0.366	1	0
PARVB	4.29696e-05	0.534942	0.455	0.322	1	0
COPG1	4.33291e-05	0.785229	0.281	0.169	1	0
ARL1	4.38021e-05	0.488767	0.361	0.236	1	0
ITPRIPL2	4.38346e-05	0.667567	0.265	0.159	1	0
ZFHX3	4.38908e-05	0.477451	0.314	0.195	1	0
AGPAT3	4.44561e-05	0.683691	0.255	0.147	1	0
LEPROT	4.53304e-05	0.40584	0.501	0.337	1	0
USP9X	4.56662e-05	0.462884	0.319	0.201	1	0
PSMC2	4.6287e-05	0.365448	0.582	0.425	1	0
TXNDC12	4.65416e-05	0.416943	0.6	0.451	1	0
SCAMP2	4.68976e-05	0.423761	0.636	0.498	1	0
SPG21	4.7106e-05	0.293883	0.73	0.617	1	0
RPN2	4.80756e-05	0.392927	0.748	0.604	1	0
GBAS	5.1588e-05	0.350188	0.434	0.301	1	0
NFU1	5.24301e-05	0.323182	0.39	0.248	1	0
TBXAS1	5.24784e-05	0.496008	0.605	0.483	1	0
ERBB2IP	5.32525e-05	0.476549	0.322	0.201	1	0
ITFG1	5.36713e-05	0.430374	0.371	0.244	1	0
POLR2F	5.49731e-05	0.416739	0.621	0.472	1	0
NFIL3	5.63672e-05	0.38523	0.33	0.206	1	0
ERO1A	5.80477e-05	0.510898	0.403	0.28	1	0
TSPAN3	5.91257e-05	0.558821	0.348	0.222	1	0
UBE2D1	6.025e-05	0.383252	0.631	0.51	1	0
COA5	6.13734e-05	0.561015	0.327	0.204	1	0
RASGRP3	6.1388e-05	0.756673	0.364	0.248	1	0
CDV3	6.18381e-05	0.352346	0.556	0.393	1	0
LPIN2	6.32618e-05	0.83491	0.257	0.153	1	0
ATXN1	6.36516e-05	0.446774	0.26	0.153	1	0
DUSP3	6.66099e-05	0.367591	0.429	0.289	1	0
FXYD3	6.95482e-05	0.765265	0.273	0.166	1	0
RSU1	7.31961e-05	0.393169	0.574	0.44	1	0
CYB561D2	7.41081e-05	0.397201	0.431	0.287	1	0
PUM1	7.4415e-05	0.561447	0.312	0.192	1	0
RNF187	7.85154e-05	0.414386	0.348	0.224	1	0
ATP6V1C1	7.89861e-05	0.39148	0.457	0.319	1	0
UBE2M	7.90297e-05	0.483927	0.335	0.213	1	0
MRPS25	7.91952e-05	0.450183	0.397	0.269	1	0
ENG	8.03176e-05	0.285679	0.499	0.339	1	0
ST3GAL5	8.03847e-05	0.481893	0.348	0.227	1	0
NADK	8.11781e-05	0.478325	0.455	0.319	1	0
KDELR1	8.17625e-05	0.34703	0.597	0.454	1	0
CCDC107	8.43196e-05	0.266181	0.613	0.44	1	0
TXNDC17	8.4391e-05	0.333824	0.725	0.581	1	0
JOSD2	8.48794e-05	0.455481	0.551	0.408	1	0
LACTB	8.5187e-05	0.339015	0.618	0.475	1	0
HLA-F	8.78448e-05	0.294552	0.771	0.617	1	0
MANBA	9.01405e-05	0.365942	0.468	0.325	1	0
STUB1	0.000101102	0.40141	0.592	0.457	1	0
PSEN1	0.00010206	0.393124	0.314	0.195	1	0
PDIA6	0.000103638	0.302964	0.769	0.657	1	0
FAM173A	0.000105853	0.365721	0.462	0.327	1	0
ATP6V1D	0.000108364	0.319386	0.525	0.383	1	0
CPQ	0.00011299	0.255636	0.4	0.257	1	0
APOO	0.000113559	0.928416	0.273	0.168	1	0
VAMP3	0.000113567	0.462811	0.457	0.325	1	0
RER1	0.000113803	0.267938	0.756	0.637	1	0
COMMD4	0.000114334	0.460042	0.475	0.34	1	0
CERS2	0.000116224	0.49395	0.309	0.191	1	0
ETV5	0.000119092	0.723491	0.27	0.168	1	0
ALG5	0.000121915	0.45846	0.444	0.31	1	0
ATP5EP2	0.000126908	0.69181	0.345	0.234	1	0
TNFRSF4	0.000127799	1.2591	0.265	0.166	1	0
MAZ	0.000132164	0.455258	0.384	0.254	1	0
KCTD5	0.000132709	0.568818	0.286	0.179	1	0
BOLA3	0.000135447	0.392272	0.429	0.286	1	0
TEX264	0.000136455	0.345814	0.532	0.389	1	0
GOLGB1	0.000142855	0.323624	0.351	0.221	1	0
MAPKAP1	0.000145837	0.618322	0.364	0.242	1	0
TRPV2	0.000149684	0.435981	0.439	0.31	1	0
PABPC4	0.000149755	0.30353	0.67	0.52	1	0
TRAM1	0.000150337	0.278482	0.717	0.596	1	0
SLC6A6	0.000157097	0.468458	0.335	0.219	1	0
LPCAT1	0.000157111	0.46131	0.34	0.224	1	0
TMED1	0.000157987	0.522975	0.286	0.18	1	0
DHRSX	0.000163115	0.563173	0.4	0.283	1	0
MCTP1	0.000163573	0.485754	0.312	0.203	1	0
AGA	0.00016622	0.424236	0.255	0.151	1	0
GPR84	0.00016733	0.580102	0.262	0.16	1	0
KRT5	0.000167557	0.669069	0.257	0.157	1	0
CRTAP	0.000170193	0.276495	0.483	0.349	1	0
PGP	0.000181275	0.516877	0.39	0.26	1	0
MCUR1	0.000182544	0.435443	0.384	0.26	1	0
ATP5G3	0.000183371	0.264171	0.922	0.855	1	0
KIAA1551	0.000183852	0.360133	0.283	0.174	1	0
IER3IP1	0.000185491	0.39102	0.473	0.339	1	0
RAPGEF1	0.000186531	0.383246	0.481	0.342	1	0
IL7R	0.000190573	0.289096	0.457	0.324	1	0
TMEM19	0.000191142	0.70088	0.257	0.157	1	0
NUS1	0.000192693	0.363299	0.301	0.186	1	0
SERPINB6	0.000196731	0.332815	0.66	0.525	1	0
ARL2	0.000197919	0.441562	0.494	0.365	1	0
AKAP9	0.000198525	0.419422	0.538	0.407	1	0
SEC11C	0.00019931	0.35739	0.639	0.493	1	0
KDELR2	0.000204214	0.253496	0.73	0.622	1	0
IRF1	0.00020461	0.410276	0.626	0.504	1	0
FBXL15	0.000208324	0.39199	0.426	0.287	1	0
PARP12	0.000214971	0.601982	0.366	0.253	1	0
CD164	0.000218568	0.32974	0.79	0.666	1	0
CLEC7A	0.000219939	0.261662	0.792	0.644	1	0
MTMR6	0.000224452	0.251223	0.278	0.169	1	0
MRPL36	0.00022794	0.554438	0.335	0.221	1	0
BEST1	0.00023509	0.55214	0.299	0.197	1	0
EMC10	0.000241818	0.306945	0.626	0.472	1	0
TMEM141	0.000247061	0.411058	0.514	0.372	1	0
GTF2I	0.000247358	0.579814	0.397	0.284	1	0
AAK1	0.000253462	0.301937	0.382	0.259	1	0
YIPF2	0.000258116	0.346733	0.301	0.191	1	0
REXO2	0.000262512	0.264942	0.343	0.218	1	0
GMFB	0.000266311	0.351348	0.278	0.174	1	0
NHLRC3	0.000266377	0.734729	0.296	0.2	1	0
SFMBT2	0.000276451	0.448049	0.273	0.168	1	0
NECAP2	0.00027724	0.305244	0.577	0.436	1	0
CEP170	0.000283588	0.524029	0.304	0.195	1	0
SFXN3	0.000297839	0.579992	0.278	0.177	1	0
STAT2	0.000297933	0.391678	0.444	0.304	1	0
NUDT16	0.000298439	0.359739	0.47	0.339	1	0
EIF4G1	0.000304267	0.442234	0.397	0.278	1	0
RPS19BP1	0.000307775	0.299264	0.717	0.582	1	0
HBEGF	0.000324803	0.255783	0.603	0.455	1	0
SNAPC5	0.000327636	0.397548	0.278	0.171	1	0
KLHL6	0.000327971	0.401539	0.281	0.179	1	0
KRT15	0.000329324	0.672246	0.332	0.23	1	0
STK24	0.000331898	0.286902	0.353	0.239	1	0
MRPL17	0.000332575	0.591191	0.33	0.219	1	0
CHCHD1	0.000341813	0.354334	0.501	0.359	1	0
SLC27A3	0.000347015	0.310837	0.257	0.16	1	0
C6orf1	0.000350695	0.54963	0.416	0.298	1	0
MYLIP	0.000350741	0.336539	0.304	0.197	1	0
RFC1	0.000354656	0.355615	0.275	0.177	1	0
ZC3H11A	0.000355599	0.315083	0.322	0.21	1	0
ANAPC11	0.000359114	0.289068	0.826	0.717	1	0
RNASEH2C	0.000359464	0.380659	0.608	0.478	1	0
BTF3L4	0.000360919	0.361503	0.579	0.437	1	0
SSR3	0.000364959	0.284087	0.784	0.667	1	0
LASP1	0.00036825	0.474211	0.429	0.309	1	0
DCTN6	0.000369274	0.417618	0.449	0.327	1	0
STAT4	0.000401044	0.451933	0.255	0.157	1	0
ARPIN	0.000408667	0.584335	0.281	0.183	1	0
GGA2	0.000417551	0.532645	0.392	0.277	1	0
CAB39	0.000421058	0.427733	0.286	0.188	1	0
SERINC3	0.000426587	0.279899	0.468	0.334	1	0
AKIP1	0.000427833	0.430707	0.296	0.191	1	0
MT-ND4L	0.000436296	0.26381	0.662	0.548	1	0
SYK	0.00046599	0.261729	0.483	0.348	1	0
BROX	0.00046798	0.599406	0.268	0.174	1	0
DNAJC1	0.000479748	0.385295	0.426	0.301	1	0
SFT2D2	0.000488679	0.499141	0.403	0.287	1	0
IL6ST	0.000488739	0.271306	0.343	0.225	1	0
PBDC1	0.000488927	0.297054	0.434	0.301	1	0
YIPF3	0.000496085	0.322362	0.465	0.334	1	0
C20orf24	0.00049612	0.276489	0.701	0.608	1	0
APPL1	0.000504792	0.459336	0.423	0.303	1	0
TBC1D9	0.000506146	0.437018	0.255	0.157	1	0
RNF135	0.000521612	0.501337	0.299	0.197	1	0
ECHS1	0.000525031	0.288093	0.66	0.528	1	0
ZNF330	0.000547281	0.551655	0.319	0.215	1	0
ZSCAN16-AS1	0.000565009	0.345185	0.319	0.213	1	0
MRPL35	0.000574053	0.400733	0.255	0.162	1	0
HNRNPUL2	0.000578781	0.499929	0.288	0.192	1	0
TMEM259	0.000579721	0.379659	0.439	0.318	1	0
CPNE3	0.000585933	0.410941	0.294	0.189	1	0
TXNDC15	0.000601407	0.301266	0.33	0.219	1	0
RAB18	0.000617154	0.310087	0.514	0.387	1	0
NUDCD2	0.000628605	0.278881	0.387	0.271	1	0
FKBP5	0.000662546	0.300719	0.468	0.354	1	0
METTL5	0.000691606	0.449519	0.426	0.301	1	0
SLC8B1	0.000693385	0.471309	0.325	0.222	1	0
SSH1	0.000708206	0.661587	0.255	0.163	1	0
REEP4	0.000708833	0.368414	0.426	0.313	1	0
EXOC5	0.000715614	0.380621	0.255	0.16	1	0
MTCH2	0.000720556	0.288205	0.579	0.449	1	0
PRKACB	0.00073657	0.556983	0.26	0.168	1	0
RRBP1	0.000737055	0.400384	0.514	0.387	1	0
UBALD2	0.000739074	0.429973	0.447	0.337	1	0
RDH11	0.00074227	0.435606	0.294	0.192	1	0
GPR160	0.000748371	0.698317	0.273	0.185	1	0
BEX4	0.000759273	0.465629	0.468	0.352	1	0
MAN1B1	0.000784046	0.406463	0.255	0.16	1	0
SCAMP3	0.000834771	0.369074	0.371	0.26	1	0
FGFR1OP2	0.000851038	0.314529	0.447	0.328	1	0
SLC44A1	0.000863659	0.578764	0.27	0.18	1	0
FGD5-AS1	0.000866882	0.473504	0.317	0.213	1	0
C19orf24	0.000874649	0.261367	0.681	0.533	1	0
UQCC3	0.000880633	0.486261	0.262	0.168	1	0
DHRS7	0.000884809	0.310743	0.631	0.505	1	0
LPP	0.000888706	0.43013	0.34	0.236	1	0
ARPC1A	0.000907128	0.329671	0.408	0.283	1	0
PCNA	0.000921431	0.521568	0.304	0.207	1	0
ENOPH1	0.000938437	0.385195	0.288	0.188	1	0
FUNDC2	0.000990354	0.414167	0.54	0.416	1	0
KIF1B	0.0010116	0.366953	0.325	0.224	1	0
ISOC2	0.00106172	0.340965	0.53	0.402	1	0
IMMT	0.00106905	0.308661	0.379	0.271	1	0
MYL6B	0.00108715	0.673497	0.273	0.182	1	0
NDUFAF3	0.00108911	0.319578	0.696	0.561	1	0
AFG3L2	0.00111883	0.351407	0.255	0.165	1	0
SLC38A10	0.00113194	0.354952	0.312	0.209	1	0
RABEP1	0.0011637	0.509865	0.262	0.172	1	0
CECR5	0.00119338	0.353423	0.273	0.18	1	0
TMED7	0.00120034	0.271312	0.392	0.28	1	0
CTBS	0.00120159	0.407669	0.322	0.225	1	0
C14orf119	0.00120542	0.389122	0.426	0.307	1	0
ST3GAL6	0.00121755	0.412153	0.252	0.163	1	0
HPCAL1	0.00122939	0.283488	0.382	0.269	1	0
DTNBP1	0.00123388	0.361701	0.374	0.268	1	0
APOL3	0.00126645	0.440598	0.358	0.259	1	0
RIT1	0.00127757	0.326409	0.449	0.324	1	0
PPP2CB	0.00128403	0.260476	0.265	0.169	1	0
SCIMP	0.00128733	0.473853	0.449	0.34	1	0
TMX1	0.00129615	0.300843	0.522	0.392	1	0
ACYP2	0.00131879	0.458147	0.361	0.251	1	0
ACAT1	0.0013302	0.5411	0.306	0.215	1	0
BTN3A2	0.0014317	0.40401	0.255	0.165	1	0
GNB1	0.00148104	0.282046	0.662	0.534	1	0
MRPL37	0.0014932	0.319349	0.345	0.236	1	0
APOA1BP	0.0014977	0.286888	0.47	0.348	1	0
PSMD1	0.00150142	0.43166	0.416	0.303	1	0
RNF115	0.00153952	0.550429	0.301	0.21	1	0
HEBP1	0.0015451	0.355853	0.444	0.327	1	0
C1D	0.00154584	0.256971	0.457	0.327	1	0
IL3RA	0.0015541	0.565084	0.252	0.166	1	0
PSMB5	0.00155753	0.35327	0.512	0.405	1	0
SEMA4A	0.00157688	0.355828	0.525	0.401	1	0
PSMG3	0.00161029	0.253074	0.262	0.171	1	0
ZMYM2	0.00168368	0.598643	0.312	0.215	1	0
UBE2W	0.00172584	0.527294	0.343	0.244	1	0
KRTCAP2	0.00174631	0.279229	0.753	0.61	1	0
NUB1	0.00174771	0.325483	0.455	0.331	1	0
TMEM126B	0.00177924	0.299433	0.416	0.309	1	0
ADIPOR1	0.00179046	0.296031	0.629	0.511	1	0
DTYMK	0.00185108	0.374015	0.257	0.168	1	0
PHKB	0.00185398	0.507327	0.252	0.165	1	0
NFATC1	0.00185489	0.268716	0.283	0.188	1	0
WBP2	0.00187207	0.305758	0.61	0.477	1	0
FOXN3	0.0019409	0.253159	0.519	0.393	1	0
FAM3C	0.00202293	0.401246	0.319	0.23	1	0
DPM3	0.00203483	0.349613	0.46	0.352	1	0
PCM1	0.00204447	0.294813	0.39	0.28	1	0
FAM127A	0.00206551	0.371708	0.301	0.21	1	0
UBL3	0.00207217	0.289115	0.431	0.309	1	0
TSR3	0.00210928	0.396697	0.281	0.194	1	0
MEA1	0.00211177	0.31794	0.519	0.396	1	0
LEPROTL1	0.00213512	0.25842	0.621	0.517	1	0
DYNLT3	0.0021489	0.384458	0.291	0.201	1	0
C19orf60	0.00229306	0.251713	0.761	0.676	1	0
GOLGA4	0.00230169	0.287784	0.39	0.284	1	0
NDUFS3	0.00232886	0.255701	0.6	0.466	1	0
SCOC	0.00233894	0.482365	0.296	0.201	1	0
ANKRD22	0.00244354	0.490885	0.319	0.23	1	0
DCUN1D1	0.00249817	0.510356	0.252	0.169	1	0
SEMA4D	0.00251902	0.406682	0.255	0.171	1	0
PIK3R1	0.00252129	0.52463	0.252	0.171	1	0
PRKCD	0.00256558	0.37701	0.343	0.241	1	0
C6orf89	0.00258553	0.4155	0.286	0.194	1	0
CMC1	0.00262434	0.544729	0.431	0.334	1	0
MBD2	0.00263415	0.351962	0.361	0.263	1	0
YIPF6	0.00264372	0.491334	0.262	0.175	1	0
CLEC11A	0.00264423	0.752921	0.288	0.212	1	0
TNKS2	0.00264679	0.511838	0.265	0.183	1	0
PDS5A	0.00265314	0.449923	0.278	0.191	1	0
DCTD	0.00282543	0.259423	0.348	0.254	1	0
HDDC2	0.00289385	0.346796	0.306	0.212	1	0
VPS4A	0.00293167	0.265973	0.374	0.266	1	0
NUDT14	0.00293213	0.373223	0.429	0.324	1	0
POLR2A	0.00294205	0.267185	0.457	0.351	1	0
MRPL28	0.00294633	0.253599	0.468	0.34	1	0
WSB2	0.00295456	0.521366	0.273	0.186	1	0
IL4R	0.00299047	0.333642	0.322	0.228	1	0
TRIP6	0.00300833	0.309968	0.306	0.215	1	0
ADAM28	0.00301671	0.477209	0.361	0.266	1	0
CCDC167	0.00311285	0.565195	0.304	0.215	1	0
PREX1	0.00312351	0.342338	0.416	0.309	1	0
MESDC2	0.00318182	0.299254	0.488	0.378	1	0
ALDH16A1	0.00326395	0.390831	0.317	0.228	1	0
NTPCR	0.00333239	0.412765	0.252	0.166	1	0
ARL2BP	0.00333719	0.453527	0.309	0.221	1	0
ARCN1	0.00357326	0.3688	0.257	0.175	1	0
UQCC2	0.00364775	0.360745	0.525	0.413	1	0
DCP2	0.00380433	0.278951	0.306	0.212	1	0
SIAH2	0.00383878	0.362902	0.408	0.306	1	0
PARP14	0.00422292	0.284039	0.54	0.431	1	0
APOBEC3C	0.00430121	0.283483	0.426	0.313	1	0
GSDMD	0.00447612	0.256489	0.592	0.474	1	0
MGMT	0.0044979	0.26574	0.465	0.348	1	0
TMEM248	0.00454242	0.282675	0.468	0.354	1	0
MLEC	0.00459825	0.261208	0.551	0.445	1	0
CELF1	0.00526454	0.343212	0.361	0.263	1	0
UBAC1	0.00533111	0.343491	0.34	0.247	1	0
CDK5RAP3	0.0055824	0.308288	0.473	0.366	1	0
GIT2	0.0057563	0.303835	0.325	0.23	1	0
VPS13C	0.00579154	0.389446	0.377	0.274	1	0
DEGS1	0.00598022	0.282012	0.488	0.381	1	0
BLOC1S2	0.00607748	0.356991	0.579	0.477	1	0
SLC35B2	0.00613831	0.336729	0.288	0.204	1	0
CAMK2D	0.00629425	0.373828	0.26	0.18	1	0
NCLN	0.00646546	0.352687	0.257	0.177	1	0
ZNF106	0.00667949	0.268309	0.364	0.269	1	0
UBXN6	0.00676681	0.294374	0.457	0.351	1	0
CDK12	0.00677539	0.260564	0.255	0.177	1	0
SUCLG2	0.00687753	0.310379	0.296	0.216	1	0
DOCK10	0.00702198	0.348045	0.358	0.269	1	0
DARS	0.00711186	0.280338	0.444	0.343	1	0
TPD52	0.00765335	0.520919	0.283	0.206	1	0
PET100	0.00765429	0.265587	0.738	0.643	1	0
KRT19	0.0077416	0.391792	0.26	0.195	1	0
MILR1	0.00777171	0.33742	0.306	0.218	1	0
LSM12	0.00807275	0.282954	0.351	0.259	1	0
PQLC1	0.00825763	0.297173	0.34	0.247	1	0
VPS41	0.00833482	0.319707	0.257	0.182	1	0
SRM	0.00834203	0.290338	0.384	0.29	1	0
TNFAIP8L2	0.00836532	0.253272	0.358	0.265	1	0
GSTZ1	0.0083971	0.313642	0.278	0.2	1	0
RGS12	0.00857648	0.677771	0.319	0.251	1	0
ACBD3	0.00870473	0.252094	0.255	0.179	1	0
RABL6	0.0088683	0.550104	0.265	0.188	1	0
CTDNEP1	0.00903009	0.304675	0.553	0.431	1	0
RUFY1	0.00908968	0.259152	0.255	0.182	1	0
SAR1B	0.00910479	0.391562	0.379	0.289	1	0
MAP1LC3A	0.00926399	0.665831	0.257	0.185	1	0
CREBRF	0.00938561	0.309797	0.301	0.221	1	0
PLEKHA2	0.00950569	0.257142	0.392	0.303	1	0
RFC2	0.00957963	0.500364	0.257	0.183	1	0
RNASEK	0.00961209	0.29651	0.278	0.197	1	0
ME2	0.00975986	0.400935	0.348	0.268	1	0
RPS19	1.07135e-64	0.792556	1	0.999	6.50116e-60	1
RPL27A	4.99026e-64	0.745016	1	0.999	3.02819e-59	1
RPS11	1.48275e-63	0.80143	1	0.994	8.9976e-59	1
RPS23	1.85637e-60	0.856576	1	0.991	1.12648e-55	1
RPL9	5.20578e-58	0.734349	1	0.99	3.15897e-53	1
RPL23A	2.102e-57	0.789468	1	0.996	1.27553e-52	1
RPSA	5.79768e-57	0.897655	0.994	0.96	3.51815e-52	1
RPS18	6.96743e-56	0.779768	1	1	4.22798e-51	1
RPL37A	1.67985e-53	0.759554	1	0.996	1.01937e-48	1
RPL30	2.16767e-53	0.696826	1	0.994	1.31539e-48	1
RPS2	1.23969e-52	0.717763	1	0.996	7.5227e-48	1
RPS3A	5.35511e-52	0.798965	1	0.989	3.24959e-47	1
RPL22	1.39288e-51	0.73199	1	0.966	8.4523e-47	1
RPL14	4.90771e-51	0.744957	0.997	0.986	2.9781e-46	1
RPS25	1.01457e-50	0.638234	1	0.991	6.15664e-46	1
RPS7	1.60639e-49	0.727152	1	0.993	9.74787e-45	1
RPL35	3.25736e-49	0.623617	1	0.997	1.97663e-44	1
RPL7A	4.14098e-49	0.728194	0.997	0.97	2.51283e-44	1
RPL18A	3.10177e-48	0.739582	1	0.994	1.88222e-43	1
RPS24	1.08458e-47	0.629595	1	0.994	6.58147e-43	1
RPL11	1.39457e-47	0.632861	1	0.999	8.46251e-43	1
RPL15	1.61779e-47	0.670108	1	0.996	9.81706e-43	1
RPL10A	2.49194e-47	0.787501	0.997	0.983	1.51216e-42	1
RPL26	2.93609e-47	0.717087	1	1	1.78168e-42	1
EEF1A1	2.1924e-46	0.633642	1	0.997	1.33039e-41	1
RPS12	3.37021e-46	0.650824	1	0.997	2.04511e-41	1
RPS3	4.69352e-46	0.643503	1	0.993	2.84812e-41	1
RPS17	6.35308e-46	0.681799	1	0.991	3.85518e-41	1
RPL13A	1.01606e-45	0.595501	1	1	6.16568e-41	1
RPS8	1.23095e-45	0.760693	1	0.993	7.46963e-41	1
RPL37	1.57134e-45	0.725123	0.997	0.989	9.53519e-41	1
RPS15	9.05869e-45	0.598167	1	0.999	5.497e-40	1
RPS15A	9.5135e-45	0.723758	1	0.993	5.77298e-40	1
RPL35A	1.76954e-44	0.686246	1	0.996	1.07379e-39	1
RPL29	4.3053e-44	0.635904	0.997	0.984	2.61254e-39	1
RPS6	9.69048e-44	0.680218	1	0.996	5.88038e-39	1
RPL19	1.43123e-43	0.584066	1	1	8.68498e-39	1
RPS20	2.82032e-43	0.548085	1	0.996	1.71142e-38	1
RPL32	4.56204e-43	0.605313	1	0.999	2.76834e-38	1
RPLP2	8.47124e-43	0.55098	1	0.997	5.14052e-38	1
RPL27	1.615e-42	0.607504	1	0.996	9.80013e-38	1
RPL31	1.81139e-42	0.692632	1	0.991	1.09919e-37	1
RPS14	2.96895e-42	0.609189	1	0.999	1.80162e-37	1
RPL18	3.55351e-42	0.599621	1	0.99	2.15634e-37	1
RPL4	8.12727e-42	0.800282	0.98	0.947	4.93179e-37	1
RPL5	1.48558e-41	0.786695	0.994	0.948	9.01477e-37	1
RPS4X	1.68118e-41	0.689638	1	0.991	1.02017e-36	1
RPS29	2.1559e-41	0.753961	1	1	1.30824e-36	1
RPS27A	2.23991e-41	0.59716	1	0.996	1.35922e-36	1
UBA52	2.36511e-41	0.473533	1	0.994	1.4352e-36	1
RPL28	2.58692e-41	0.485765	1	1	1.5698e-36	1
RPL41	3.96493e-41	0.648754	1	1	2.406e-36	1
RPL34	8.13149e-41	0.660488	1	1	4.93435e-36	1
RPL3	1.87074e-40	0.642178	1	0.993	1.1352e-35	1
RPL24	1.98516e-40	0.591273	1	0.98	1.20464e-35	1
NDRG2	2.13652e-40	2.00806	0.607	0.204	1.29648e-35	1
RPS13	2.50481e-40	0.615532	1	0.996	1.51997e-35	1
HLA-DPB1	3.31207e-40	0.815725	0.997	0.976	2.00983e-35	1
RPL13	8.86254e-40	0.563408	1	1	5.37797e-35	1
RPS5	9.18343e-40	0.656538	0.997	0.976	5.57269e-35	1
JAML	6.97497e-39	1.34848	0.845	0.491	4.23255e-34	1
COTL1	2.53187e-38	0.876948	0.977	0.933	1.53639e-33	1
PPA1	7.11442e-38	1.44756	0.894	0.679	4.31717e-33	1
CST7	9.01037e-38	1.97627	0.693	0.34	5.46767e-33	1
RPL10	1.39689e-37	0.543003	1	0.999	8.4766e-33	1
RPL7	4.16773e-37	0.649428	1	0.989	2.52906e-32	1
CD1E	1.00573e-36	2.78121	0.421	0.096	6.10297e-32	1
RPL6	1.34093e-36	0.619614	1	0.978	8.13706e-32	1
RPL12	1.36364e-36	0.511649	1	0.996	8.27485e-32	1
RPS16	2.58688e-36	0.497662	1	0.991	1.56977e-31	1
CD1A	1.06879e-34	2.79555	0.312	0.039	6.48565e-30	1
RPS27	3.34525e-34	0.600166	1	1	2.02996e-29	1
S100B	4.27283e-34	2.59323	0.653	0.319	2.59284e-29	1
RPL23	7.31315e-34	0.58823	1	0.971	4.43776e-29	1
RPL36	1.57304e-33	0.547767	1	0.999	9.54555e-29	1
PKIB	3.77186e-33	1.89165	0.573	0.221	2.28884e-28	1
FAU	4.61953e-33	0.421139	1	0.997	2.80323e-28	1
NACA	4.86727e-33	0.507087	0.997	0.984	2.95356e-28	1
EEF1B2	5.10428e-33	0.694776	0.968	0.911	3.09738e-28	1
RPL21	1.74729e-32	0.522609	1	0.999	1.06029e-27	1
RPLP0	1.20944e-31	0.6034	0.994	0.98	7.33914e-27	1
RPS21	1.58588e-31	0.733492	0.997	0.978	9.62345e-27	1
GNB2L1	2.54772e-31	0.561925	0.991	0.977	1.54601e-26	1
RPL8	4.78369e-30	0.528352	1	0.99	2.90284e-25	1
PFDN5	3.09839e-29	0.473787	0.997	0.98	1.88017e-24	1
RPL36A	5.8392e-29	0.841752	0.977	0.925	3.54334e-24	1
CD1C	6.44615e-29	1.74032	0.39	0.099	3.91165e-24	1
RPL39	7.76628e-29	0.428238	1	0.997	4.71273e-24	1
HMGN1	1.69012e-27	0.80266	0.914	0.746	1.0256e-22	1
PARM1	2.73618e-27	2.75646	0.261	0.037	1.66037e-22	1
LST1	3.50371e-27	0.637822	0.986	0.958	2.12612e-22	1
BTF3	3.69817e-27	0.526858	0.98	0.951	2.24413e-22	1
COMMD6	7.50614e-27	0.72316	0.937	0.862	4.55487e-22	1
SPRR3	9.61746e-27	3.05518	0.278	0.05	5.83606e-22	1
CIB1	8.30004e-26	0.781232	0.926	0.803	5.03663e-21	1
HNRNPA1	1.0017e-25	0.636417	0.98	0.941	6.07853e-21	1
CKLF	1.23893e-25	1.19855	0.865	0.683	7.51807e-21	1
GDI2	1.69649e-25	0.945121	0.868	0.729	1.02946e-20	1
RPS9	1.99006e-25	0.357062	1	1	1.20761e-20	1
RPS10	1.07855e-24	0.475357	0.991	0.967	6.54485e-20	1
PLAC8	1.80755e-24	1.53874	0.665	0.353	1.09686e-19	1
LTB	2.00656e-24	1.92125	0.63	0.35	1.21762e-19	1
RPLP1	1.45962e-23	0.325384	1	1	8.85727e-19	1
RPL17	3.41509e-23	0.842744	0.88	0.726	2.07234e-18	1
SPIB	3.74284e-23	1.53763	0.398	0.129	2.27123e-18	1
RPL38	1.43923e-22	0.483268	0.994	0.989	8.73354e-18	1
SLC38A1	2.64889e-22	1.79097	0.361	0.113	1.6074e-17	1
NPM1	2.73273e-22	0.574803	0.968	0.905	1.65827e-17	1
RPS28	8.07989e-22	0.400085	1	0.999	4.90304e-17	1
PTMA	2.29254e-21	0.362544	1	0.996	1.39116e-16	1
LSP1	3.46837e-21	0.794466	0.894	0.732	2.10467e-16	1
CNN2	5.83591e-21	1.09379	0.673	0.429	3.54135e-16	1
PRELID1	7.85215e-21	0.639758	0.948	0.834	4.76484e-16	1
HLA-DQB1	3.37794e-20	0.65214	0.994	0.93	2.0498e-15	1
ALDH2	1.34089e-19	0.729406	0.874	0.707	8.13677e-15	1
EIF3E	1.46811e-19	0.62249	0.917	0.789	8.9088e-15	1
ARPC2	2.37056e-19	0.460219	0.986	0.961	1.4385e-14	1
PAK1	2.99553e-19	1.06491	0.696	0.486	1.81774e-14	1
GLTSCR2	8.43737e-19	0.640206	0.891	0.791	5.11997e-14	1
PPP1R14A	8.53218e-19	1.02536	0.304	0.083	5.1775e-14	1
EIF3L	9.81524e-19	0.683456	0.845	0.673	5.95608e-14	1
NAP1L1	1.00765e-18	0.63101	0.948	0.867	6.11465e-14	1
RUNX3	1.40183e-18	1.09495	0.653	0.407	8.50657e-14	1
CORO1A	2.91335e-18	0.659879	0.9	0.753	1.76788e-13	1
HSPD1	5.48783e-18	1.06889	0.822	0.64	3.33012e-13	1
ACAP1	8.28038e-18	1.25046	0.433	0.185	5.0247e-13	1
SLPI	8.53204e-18	2.11974	0.261	0.072	5.17741e-13	1
AC090498.1	1.17658e-17	0.842724	0.811	0.626	7.13973e-13	1
ACTG1	2.41827e-17	0.487294	0.997	0.978	1.46745e-12	1
GABARAPL2	3.01643e-17	0.821354	0.837	0.693	1.83043e-12	1
IDO1	3.99343e-17	1.2185	0.427	0.197	2.42329e-12	1
FBL	4.26771e-17	0.881164	0.685	0.452	2.58973e-12	1
TMA7	6.08358e-17	0.409509	0.98	0.921	3.69164e-12	1
PABPC1	8.20211e-17	0.353136	0.983	0.956	4.97721e-12	1
EIF3F	1.40515e-16	0.571883	0.885	0.755	8.52674e-12	1
HLA-DPA1	2.15353e-16	0.466975	0.997	0.968	1.3068e-11	1
HINT1	3.14292e-16	0.554035	0.966	0.881	1.90719e-11	1
GPAT3	4.48535e-16	1.34431	0.375	0.148	2.7218e-11	1
ATP5L	5.29846e-16	0.342851	0.991	0.974	3.21521e-11	1
PFN1	9.07556e-16	0.310093	1	0.997	5.50723e-11	1
SPINT2	1.14211e-15	0.66427	0.84	0.677	6.93058e-11	1
ATP5G2	1.7985e-15	0.370041	0.98	0.947	1.09136e-10	1
FCER1A	2.4356e-15	1.51164	0.258	0.076	1.47797e-10	1
LGALS2	3.07737e-15	0.728209	0.799	0.582	1.86741e-10	1
HLA-DQB2	5.14638e-15	2.95638	0.476	0.28	3.12293e-10	1
YWHAH	5.32157e-15	0.911655	0.825	0.67	3.22923e-10	1
ADAM19	6.05362e-15	0.993173	0.387	0.165	3.67346e-10	1
FAM89B	8.53235e-15	1.2014	0.539	0.326	5.1776e-10	1
S100A7	1.18034e-14	1.73699	0.275	0.096	7.16255e-10	1
TPT1	1.83932e-14	0.327282	1	0.999	1.11614e-09	1
RPS26	2.0954e-14	0.669882	0.989	0.935	1.27153e-09	1
MZT2A	3.50547e-14	0.867163	0.63	0.42	2.12719e-09	1
RALA	3.70313e-14	0.774667	0.774	0.574	2.24713e-09	1
SLC25A6	4.34679e-14	0.383846	0.989	0.931	2.63772e-09	1
SUSD3	5.15708e-14	1.7305	0.381	0.189	3.12942e-09	1
KCNMB1	6.77284e-14	1.34323	0.415	0.215	4.1099e-09	1
TMSB10	7.642e-14	0.293631	1	1	4.63732e-09	1
TMEM14C	8.94256e-14	0.795657	0.788	0.636	5.42652e-09	1
GSN	1.48587e-13	0.750218	0.934	0.848	9.01655e-09	1
C1QBP	2.01731e-13	0.684854	0.736	0.558	1.22414e-08	1
EIF3K	2.27801e-13	0.380616	0.96	0.884	1.38234e-08	1
PTRHD1	2.7855e-13	0.687467	0.668	0.466	1.6903e-08	1
ACTB	3.64078e-13	0.360284	1	1	2.2093e-08	1
GLIPR1	1.26824e-12	0.582188	0.799	0.628	7.69593e-08	1
KRT6A	1.65624e-12	1.58563	0.301	0.132	1.00504e-07	1
C6orf48	1.95321e-12	0.693063	0.771	0.582	1.18525e-07	1
GPR157	2.13385e-12	1.48686	0.281	0.116	1.29486e-07	1
MARCKSL1	2.30465e-12	0.648375	0.696	0.478	1.39851e-07	1
CLNS1A	2.31555e-12	0.810258	0.633	0.453	1.40512e-07	1
2025-09-06	2.51529e-12	0.560936	0.659	0.458	1.52633e-07	1
TOMM7	2.8327e-12	0.405637	0.977	0.91	1.71894e-07	1
TES	3.00548e-12	0.780514	0.481	0.263	1.82378e-07	1
TUBA1B	3.17255e-12	0.547442	0.96	0.862	1.92516e-07	1
DEF6	3.23831e-12	0.905544	0.453	0.24	1.96507e-07	1
NHP2	3.84577e-12	0.600189	0.722	0.499	2.33369e-07	1
SLC25A5	6.03034e-12	0.397693	0.931	0.89	3.65933e-07	1
SUB1	6.52781e-12	0.381713	0.968	0.933	3.96121e-07	1
PSME1	8.12661e-12	0.458082	0.94	0.868	4.93139e-07	1
HMGA1	8.37128e-12	0.681108	0.736	0.554	5.07986e-07	1
APRT	1.35153e-11	0.440617	0.894	0.755	8.20134e-07	1
EIF3H	1.54376e-11	0.444557	0.888	0.788	9.36787e-07	1
SNRPF	1.70144e-11	0.637708	0.771	0.637	1.03247e-06	1
GNA15	1.70802e-11	0.791814	0.642	0.471	1.03646e-06	1
HIC1	1.71101e-11	1.24427	0.318	0.142	1.03827e-06	1
IMPDH2	1.79141e-11	0.827178	0.493	0.281	1.08706e-06	1
FAM49B	1.9275e-11	0.451561	0.903	0.801	1.16965e-06	1
S100A2	2.34457e-11	1.84476	0.381	0.207	1.42273e-06	1
H3F3A	2.42433e-11	0.251523	0.997	0.987	1.47113e-06	1
C14orf166	2.53653e-11	0.542555	0.799	0.628	1.53922e-06	1
CCND2	3.06149e-11	1.00494	0.364	0.185	1.85777e-06	1
TACSTD2	3.57601e-11	2.05719	0.332	0.174	2.16999e-06	1
STK38L	4.68807e-11	1.0681	0.418	0.234	2.84482e-06	1
CFL1	5.43565e-11	0.273644	0.997	0.991	3.29846e-06	1
PLD4	6.16618e-11	0.680216	0.507	0.293	3.74176e-06	1
CLTB	6.79895e-11	0.595658	0.751	0.591	4.12574e-06	1
TIMM10	7.64168e-11	0.628893	0.63	0.426	4.63712e-06	1
PEA15	8.52428e-11	0.608602	0.762	0.613	5.1727e-06	1
CYP2S1	9.35277e-11	1.10056	0.304	0.135	5.67545e-06	1
H2AFY	1.12634e-10	0.433985	0.914	0.799	6.83484e-06	1
ARF5	1.20544e-10	0.580614	0.739	0.582	7.31487e-06	1
KRT17	1.24137e-10	1.40243	0.352	0.189	7.53288e-06	1
RSL24D1	1.25232e-10	0.640709	0.722	0.541	7.5993e-06	1
EEF2	1.37582e-10	0.344821	0.951	0.898	8.34877e-06	1
CEACAM4	1.696e-10	1.44455	0.278	0.123	1.02917e-05	1
SNHG8	1.88896e-10	0.717504	0.713	0.548	1.14626e-05	1
RPS4Y1	2.4132e-10	0.483548	0.854	0.791	1.46438e-05	1
ARPC3	2.6054e-10	0.29355	1	0.971	1.58101e-05	1
ZFAS1	2.60862e-10	0.351625	0.92	0.835	1.58296e-05	1
SNRPE	2.62916e-10	0.548801	0.799	0.647	1.59542e-05	1
PPA2	2.63255e-10	0.752073	0.559	0.383	1.59749e-05	1
LDHB	2.76833e-10	0.552971	0.762	0.59	1.67988e-05	1
MZT2B	3.63623e-10	0.517048	0.808	0.633	2.20654e-05	1
RHOF	3.70768e-10	0.874499	0.47	0.281	2.24989e-05	1
CD52	4.18143e-10	0.609864	0.739	0.627	2.53738e-05	1
VASP	4.57871e-10	0.574597	0.802	0.673	2.77845e-05	1
DENND1B	5.1285e-10	0.798666	0.413	0.23	3.11207e-05	1
GAPDH	5.25144e-10	0.29144	1	0.996	3.18668e-05	1
CCND3	5.50717e-10	0.738716	0.547	0.366	3.34186e-05	1
BAG3	6.13082e-10	1.89134	0.378	0.224	3.72031e-05	1
CCT4	7.16146e-10	0.545576	0.685	0.522	4.34571e-05	1
TPI1	8.00575e-10	0.300422	0.989	0.931	4.85805e-05	1
FMNL1	9.67521e-10	0.582847	0.662	0.473	5.87111e-05	1
LSM5	9.76597e-10	0.594529	0.722	0.531	5.92619e-05	1
RBM3	1.03159e-09	0.333112	0.926	0.828	6.25988e-05	1
R3HDM4	1.06059e-09	0.97837	0.413	0.242	6.43585e-05	1
BCL7C	1.12061e-09	1.03375	0.413	0.244	6.80011e-05	1
RGS10	1.27141e-09	0.412672	0.937	0.849	7.71518e-05	1
LSM7	1.28524e-09	0.564254	0.777	0.646	7.79912e-05	1
LAMP3	1.75381e-09	1.4413	0.275	0.133	0.000106425	1
EIF3I	1.9983e-09	0.495376	0.745	0.59	0.000121261	1
PTP4A2	2.11672e-09	0.539547	0.777	0.679	0.000128447	1
PRMT1	2.14806e-09	0.636552	0.579	0.407	0.000130348	1
PGLS	2.48561e-09	0.375569	0.799	0.656	0.000150832	1
TMEM131	2.94855e-09	0.985341	0.304	0.151	0.000178924	1
2025-09-07	3.23906e-09	0.58175	0.716	0.542	0.000196553	1
COX5A	3.38863e-09	0.361188	0.908	0.815	0.000205629	1
CSNK1A1	3.56983e-09	0.563862	0.728	0.577	0.000216624	1
SET	3.62117e-09	0.572445	0.785	0.65	0.00021974	1
TMEM256	4.11162e-09	0.508903	0.722	0.531	0.000249502	1
PRKCB	4.11732e-09	0.655243	0.524	0.346	0.000249847	1
DUSP5	4.30639e-09	0.98778	0.418	0.254	0.00026132	1
ACTR3	4.55829e-09	0.488427	0.868	0.755	0.000276606	1
LCP1	5.0193e-09	0.482952	0.86	0.763	0.000304581	1
ICAM3	5.74681e-09	0.548263	0.444	0.258	0.000348728	1
UCHL3	6.06524e-09	0.722197	0.496	0.324	0.000368051	1
STK4	6.2939e-09	0.456373	0.665	0.509	0.000381926	1
MRPL18	6.397e-09	0.845478	0.633	0.489	0.000388183	1
CCT8	6.40651e-09	0.467452	0.722	0.538	0.00038876	1
SMDT1	6.7757e-09	0.433606	0.825	0.687	0.000411163	1
ATG3	7.35461e-09	0.493817	0.794	0.64	0.000446292	1
BBX	7.47656e-09	0.674113	0.553	0.379	0.000453692	1
HLA-DRA	7.7155e-09	0.294747	1	0.994	0.000468192	1
POLR2G	8.08951e-09	0.516272	0.702	0.534	0.000490888	1
IDH2	8.38428e-09	0.55731	0.762	0.621	0.000508775	1
PSIP1	8.60152e-09	1.18038	0.332	0.187	0.000521958	1
CCDC57	9.841e-09	0.844004	0.421	0.258	0.000597172	1
PARK7	9.91758e-09	0.369984	0.9	0.824	0.000601819	1
MBOAT7	1.1363e-08	0.717742	0.461	0.29	0.000689527	1
CLEC10A	1.14856e-08	0.941973	0.51	0.369	0.00069697	1
RANBP1	1.17276e-08	0.522719	0.725	0.572	0.000711652	1
EIF3M	1.18398e-08	0.48442	0.722	0.587	0.000718463	1
U2AF1L4	1.28102e-08	0.956401	0.37	0.224	0.00077735	1
C8orf59	1.36056e-08	0.602573	0.665	0.486	0.000825613	1
SMCO4	1.51598e-08	0.742197	0.756	0.61	0.000919927	1
KRT13	1.5193e-08	0.531658	0.335	0.181	0.00092194	1
SERPINB1	1.86013e-08	0.539273	0.868	0.796	0.00112877	1
PDCD2	1.9994e-08	0.847019	0.436	0.283	0.00121327	1
DDX21	2.00752e-08	0.431681	0.759	0.593	0.0012182	1
MRPL3	2.29613e-08	0.830573	0.476	0.32	0.00139334	1
HLA-DQA1	2.75836e-08	0.344655	0.977	0.912	0.00167383	1
MNDA	3.09149e-08	0.494845	0.794	0.67	0.00187598	1
DAPP1	3.20848e-08	1.0868	0.364	0.222	0.00194697	1
HMGB1	3.47279e-08	0.334747	0.96	0.868	0.00210736	1
IRF4	3.48021e-08	0.843898	0.266	0.129	0.00211186	1
CCT6A	3.55344e-08	0.549117	0.633	0.482	0.0021563	1
NSA2	4.2715e-08	0.543853	0.642	0.516	0.00259203	1
PAFAH1B3	4.28096e-08	0.926557	0.338	0.188	0.00259777	1
TAF10	4.96898e-08	0.727393	0.533	0.386	0.00301527	1
EDF1	5.95063e-08	0.289938	0.948	0.89	0.00361096	1
C15orf48	6.20166e-08	0.481534	0.9	0.759	0.00376329	1
NUCKS1	6.41543e-08	0.511608	0.711	0.549	0.00389301	1
SUMO2	6.82944e-08	0.273615	0.948	0.904	0.00414424	1
UXT	7.6969e-08	0.335386	0.831	0.733	0.00467064	1
BRK1	7.75685e-08	0.300727	0.946	0.822	0.00470701	1
AREG	7.78163e-08	0.738907	0.636	0.499	0.00472205	1
EIF6	8.5443e-08	0.348913	0.754	0.604	0.00518485	1
LYRM4	8.72663e-08	0.646256	0.427	0.267	0.00529549	1
CCNI	8.98206e-08	0.337987	0.897	0.835	0.00545049	1
EIF2A	9.03078e-08	0.580635	0.521	0.35	0.00548006	1
ENTPD1	9.16277e-08	0.599729	0.613	0.468	0.00556016	1
GTPBP6	9.20526e-08	0.96635	0.301	0.168	0.00558594	1
TCTN3	9.34696e-08	1.11222	0.324	0.182	0.00567192	1
DNAJA4	1.03279e-07	1.46976	0.321	0.188	0.00626718	1
NCL	1.04346e-07	0.563132	0.748	0.643	0.00633191	1
FAM162A	1.17618e-07	0.517118	0.645	0.498	0.00713727	1
ACAA1	1.23509e-07	0.571831	0.613	0.478	0.00749479	1
CCDC50	1.3464e-07	0.765343	0.436	0.275	0.00817022	1
RHOC	1.35369e-07	0.604557	0.645	0.495	0.00821447	1
NUDC	1.41797e-07	0.52639	0.716	0.534	0.0086045	1
CCT3	1.57895e-07	0.541816	0.67	0.509	0.00958136	1
IL2RG	1.67418e-07	0.4985	0.771	0.628	0.0101593	1
HDAC1	1.79641e-07	0.717456	0.355	0.202	0.010901	1
RBMX	1.82286e-07	0.538886	0.691	0.557	0.0110615	1
NDUFS8	1.89651e-07	0.428318	0.799	0.637	0.0115084	1
NDUFA10	1.90852e-07	0.545284	0.559	0.399	0.0115813	1
EIF3G	1.92519e-07	0.351282	0.802	0.673	0.0116825	1
RP5-1171I10.5	1.96354e-07	0.397975	0.453	0.278	0.0119152	1
C9orf142	2.31064e-07	0.507699	0.567	0.412	0.0140214	1
LINC01420	2.54691e-07	0.427005	0.682	0.532	0.0154552	1
IGBP1	2.55401e-07	0.375542	0.57	0.4	0.0154983	1
RSL1D1	2.84652e-07	0.486903	0.676	0.537	0.0172732	1
CLEC4A	3.08699e-07	0.553735	0.662	0.502	0.0187325	1
BZW2	3.15678e-07	0.730872	0.335	0.195	0.019156	1
UBE2E2	3.25916e-07	0.514172	0.65	0.485	0.0197772	1
SRSF9	3.26886e-07	0.505119	0.742	0.636	0.0198361	1
HSPH1	3.42741e-07	1.23536	0.648	0.542	0.0207982	1
MTDH	3.74434e-07	0.389225	0.888	0.743	0.0227214	1
CAP1	3.77583e-07	0.364746	0.917	0.821	0.0229125	1
CHMP4A	4.17929e-07	0.54752	0.653	0.496	0.0253608	1
OXA1L	4.40243e-07	0.505225	0.63	0.491	0.0267148	1
ALOX5AP	4.65465e-07	0.299516	0.67	0.528	0.0282453	1
ATP5G1	4.70026e-07	0.474218	0.722	0.588	0.0285221	1
RALY	4.88597e-07	0.412	0.762	0.627	0.029649	1
PLCG2	5.22042e-07	0.986441	0.393	0.251	0.0316786	1
EIF2S3	6.44682e-07	0.532471	0.533	0.382	0.0391206	1
PPM1G	6.85685e-07	0.423808	0.547	0.389	0.0416087	1
SOX4	6.93077e-07	1.6537	0.341	0.215	0.0420573	1
DCTPP1	7.04411e-07	0.808762	0.427	0.298	0.0427451	1
MRPL24	7.18805e-07	0.706275	0.41	0.265	0.0436185	1
CA2	7.77864e-07	1.48123	0.295	0.175	0.0472023	1
ARMCX6	7.87422e-07	0.750681	0.413	0.275	0.0477824	1
NXT1	8.13062e-07	0.690263	0.467	0.327	0.0493382	1
C12orf10	8.13422e-07	0.656078	0.407	0.265	0.0493601	1
PTPN7	8.59082e-07	0.933146	0.341	0.212	0.0521308	1
IGHA2	8.89551e-07	1.37962	0.358	0.22	0.0539797	1
OSTC	9.08944e-07	0.4087	0.768	0.627	0.0551566	1
STK17B	9.24898e-07	0.492673	0.628	0.475	0.0561247	1
ZFAND2A	9.66198e-07	0.836951	0.479	0.344	0.0586309	1
PSMA1	9.79315e-07	0.348952	0.828	0.717	0.0594268	1
TCP1	1.03606e-06	0.64878	0.599	0.469	0.06287	1
DCXR	1.0896e-06	0.537748	0.619	0.494	0.0661191	1
SNRPB	1.12133e-06	0.375606	0.854	0.75	0.0680446	1
LAMTOR1	1.1514e-06	0.297227	0.885	0.752	0.0698693	1
CLDND1	1.24391e-06	0.611755	0.479	0.327	0.0754829	1
SLC25A3	1.31121e-06	0.302954	0.943	0.867	0.0795669	1
FHL3	1.57576e-06	1.07457	0.284	0.162	0.0956204	1
OSBPL8	1.57754e-06	0.628639	0.544	0.423	0.0957283	1
REL	1.74397e-06	0.506423	0.831	0.755	0.105828	1
ARPC5L	1.76793e-06	0.590281	0.461	0.32	0.107282	1
MYADM	1.79003e-06	0.408387	0.544	0.387	0.108622	1
HPRT1	1.83332e-06	0.454043	0.536	0.389	0.11125	1
SUCLG1	1.88979e-06	0.461898	0.542	0.395	0.114676	1
ATP5D	1.91605e-06	0.312472	0.885	0.779	0.11627	1
NDUFV2	2.10355e-06	0.413499	0.779	0.638	0.127648	1
POLR1D	2.11457e-06	0.410246	0.676	0.551	0.128316	1
TMEM230	2.12884e-06	0.380002	0.719	0.604	0.129182	1
HDAC2	2.23072e-06	0.709118	0.441	0.307	0.135364	1
C12orf45	2.55828e-06	0.61652	0.424	0.293	0.155242	1
PSMB9	2.95764e-06	0.415053	0.88	0.792	0.179476	1
SNX20	2.95894e-06	0.742831	0.398	0.274	0.179554	1
MCOLN2	3.07316e-06	0.856861	0.295	0.176	0.186485	1
CCT2	3.38166e-06	0.575298	0.521	0.403	0.205206	1
HMHA1	3.41242e-06	0.406473	0.473	0.327	0.207073	1
CMPK1	3.46739e-06	0.549609	0.547	0.428	0.210408	1
AXL	3.47867e-06	0.559789	0.708	0.603	0.211093	1
SERBP1	3.51811e-06	0.343956	0.817	0.69	0.213486	1
SNRPA	3.66128e-06	0.700677	0.39	0.271	0.222174	1
SERPINB9	3.80819e-06	0.477935	0.728	0.59	0.231089	1
HSP90AB1	3.87007e-06	0.284508	0.968	0.908	0.234844	1
MRPL55	3.94227e-06	0.509228	0.639	0.508	0.239225	1
DUSP4	4.21283e-06	0.646644	0.504	0.362	0.255643	1
OFD1	4.26183e-06	0.847811	0.347	0.218	0.258616	1
QARS	4.31581e-06	0.417957	0.536	0.383	0.261892	1
NME1	4.43646e-06	0.4479	0.559	0.419	0.269213	1
SPI1	4.44504e-06	0.285925	0.96	0.902	0.269734	1
ANP32B	4.70494e-06	0.410817	0.725	0.614	0.285505	1
ATPAF2	5.02172e-06	0.70582	0.298	0.179	0.304728	1
CSNK2B	5.05947e-06	0.339234	0.842	0.736	0.307019	1
PTPRC	5.07936e-06	0.36869	0.86	0.779	0.308226	1
FAM60A	5.21798e-06	0.94736	0.275	0.156	0.316637	1
THOC7	5.23377e-06	0.376632	0.625	0.475	0.317596	1
TOMM22	5.3151e-06	0.415892	0.636	0.502	0.322531	1
DYNC1LI1	5.4163e-06	0.723178	0.393	0.271	0.328672	1
ARL6IP4	5.48297e-06	0.304104	0.888	0.779	0.332718	1
UBXN1	5.54396e-06	0.289696	0.84	0.739	0.336419	1
DDX49	6.18514e-06	0.783902	0.304	0.182	0.375327	1
ARF6	6.21835e-06	0.516152	0.688	0.591	0.377342	1
ZNF90	6.32917e-06	0.709058	0.364	0.242	0.384066	1
MYL12A	6.36011e-06	0.262685	0.974	0.961	0.385944	1
CAMLG	6.56667e-06	0.420606	0.496	0.352	0.398479	1
RPS6KA4	6.76277e-06	0.721566	0.387	0.263	0.410378	1
NPM3	6.81446e-06	0.807995	0.355	0.231	0.413515	1
DNAJB1	6.95419e-06	1.22319	0.756	0.68	0.421994	1
XRCC6	7.16473e-06	0.435043	0.705	0.594	0.43477	1
GPSM3	7.24875e-06	0.285851	0.885	0.801	0.439869	1
HADHA	7.79958e-06	0.370974	0.636	0.504	0.473294	1
CAT	7.82065e-06	0.555388	0.521	0.397	0.474572	1
SNRPD2	7.85595e-06	0.32618	0.891	0.819	0.476715	1
GSTP1	8.32176e-06	0.315493	0.983	0.943	0.504981	1
GEM	8.53653e-06	0.376147	0.315	0.188	0.518014	1
H2AFV	8.54605e-06	0.390169	0.814	0.703	0.518592	1
TUBA1A	9.04514e-06	0.438004	0.713	0.601	0.548877	1
KLHDC3	9.80318e-06	0.634729	0.427	0.303	0.594876	1
HSP90AA1	1.0574e-05	0.824786	0.98	0.957	0.641653	1
NONO	1.112e-05	0.362835	0.582	0.446	0.674785	1
GLRX3	1.11224e-05	0.487939	0.536	0.402	0.674927	1
PTPN6	1.11457e-05	0.444459	0.725	0.608	0.676345	1
MTHFD2	1.19324e-05	0.411627	0.728	0.648	0.72408	1
RFTN1	1.19815e-05	0.726997	0.315	0.201	0.727062	1
ALOX5	1.21438e-05	0.542619	0.547	0.423	0.736909	1
PTTG1	1.23123e-05	0.563285	0.384	0.264	0.747136	1
ATP5C1	1.26708e-05	0.300026	0.851	0.725	0.768887	1
GPBP1	1.2767e-05	0.380619	0.633	0.515	0.77473	1
HSPA6	1.2798e-05	2.07746	0.39	0.3	0.776607	1
DNMT1	1.31292e-05	0.544236	0.504	0.377	0.796708	1
COMMD8	1.32859e-05	0.617243	0.473	0.336	0.806216	1
LPXN	1.37016e-05	0.363095	0.665	0.528	0.831441	1
GID8	1.40326e-05	0.540605	0.381	0.257	0.851524	1
HSPA8	1.49791e-05	0.280514	0.96	0.915	0.908961	1
UFC1	1.52024e-05	0.320799	0.731	0.636	0.92251	1
TRAPPC1	1.60015e-05	0.320605	0.862	0.762	0.971005	1
TCOF1	1.64109e-05	0.493809	0.321	0.199	0.995845	1
STIP1	1.76112e-05	0.584157	0.45	0.321	1	1
IGHG3	1.7614e-05	1.31431	0.754	0.597	1	1
BANF1	1.76401e-05	0.364459	0.791	0.676	1	1
MRPL33	1.78385e-05	0.372074	0.702	0.574	1	1
TRAPPC6A	1.832e-05	0.536605	0.53	0.397	1	1
SNX3	2.0941e-05	0.272121	0.937	0.864	1	1
DDT	2.14301e-05	0.305257	0.808	0.689	1	1
SKIL	2.23319e-05	0.393052	0.587	0.446	1	1
FDFT1	2.25348e-05	0.578558	0.378	0.258	1	1
SNX17	2.28239e-05	0.480135	0.622	0.491	1	1
HCLS1	2.31905e-05	0.289104	0.837	0.727	1	1
PPHLN1	2.3279e-05	0.576161	0.464	0.344	1	1
PSMA2	2.3541e-05	0.292207	0.791	0.707	1	1
YWHAQ	2.51801e-05	0.512242	0.665	0.555	1	1
ILF2	2.57555e-05	0.488921	0.596	0.485	1	1
NUTF2	2.58227e-05	0.416182	0.582	0.462	1	1
PFDN2	2.58982e-05	0.361053	0.736	0.634	1	1
DNAJC4	2.66745e-05	0.478632	0.524	0.393	1	1
FIBP	2.69174e-05	0.447212	0.63	0.505	1	1
XRN2	2.69971e-05	0.419437	0.562	0.433	1	1
CHORDC1	2.70765e-05	0.623503	0.413	0.29	1	1
C19orf53	2.78697e-05	0.28569	0.854	0.758	1	1
PDCD6	2.80328e-05	0.40336	0.688	0.557	1	1
OLA1	2.83402e-05	0.507714	0.479	0.36	1	1
MRPL47	2.86352e-05	0.43636	0.51	0.383	1	1
HDAC3	2.92316e-05	0.572389	0.39	0.27	1	1
PRPF38A	3.03136e-05	0.414387	0.361	0.24	1	1
NAA10	3.10339e-05	0.472607	0.625	0.509	1	1
TPRKB	3.11091e-05	0.391202	0.464	0.331	1	1
DUT	3.21929e-05	0.503552	0.576	0.459	1	1
NDUFAB1	3.2276e-05	0.274531	0.719	0.597	1	1
ZPR1	3.26621e-05	0.576729	0.378	0.255	1	1
TUFM	3.41383e-05	0.327121	0.748	0.617	1	1
ATXN10	3.57461e-05	0.556823	0.43	0.307	1	1
PRMT9	3.63785e-05	0.580002	0.582	0.459	1	1
CBX3	3.72074e-05	0.361994	0.67	0.535	1	1
UCP2	3.84723e-05	0.364514	0.834	0.736	1	1
FAM118A	3.89851e-05	0.714176	0.261	0.159	1	1
UBC	3.98804e-05	0.294206	0.986	0.978	1	1
ESD	4.04017e-05	0.432395	0.61	0.501	1	1
COPS5	4.07091e-05	0.634708	0.424	0.304	1	1
GADD45A	4.11318e-05	1.25917	0.321	0.22	1	1
FKBP4	4.18369e-05	0.968402	0.37	0.258	1	1
HNRNPD	4.28228e-05	0.421177	0.625	0.505	1	1
HSPA1A	4.41827e-05	1.17491	0.702	0.707	1	1
MIF4GD	4.49096e-05	0.42365	0.564	0.456	1	1
LSM8	4.84053e-05	0.353041	0.619	0.471	1	1
SPINT1	4.86099e-05	0.461146	0.318	0.201	1	1
EIF4B	5.01629e-05	0.359758	0.636	0.514	1	1
HSPA1B	5.06489e-05	1.00291	0.542	0.451	1	1
ST14	5.12958e-05	0.405985	0.407	0.273	1	1
MRPL52	5.20755e-05	0.366317	0.759	0.63	1	1
CDC37	5.31955e-05	0.263281	0.805	0.735	1	1
PHPT1	5.33867e-05	0.370069	0.785	0.686	1	1
TSPYL2	5.42053e-05	0.684759	0.304	0.198	1	1
CNOT6L	5.46378e-05	0.647212	0.324	0.215	1	1
SH3GL1	5.56118e-05	0.728946	0.269	0.164	1	1
SEC11A	5.56759e-05	0.260457	0.84	0.735	1	1
COX7A2L	5.67412e-05	0.365132	0.711	0.605	1	1
ATP5A1	5.6991e-05	0.330087	0.819	0.709	1	1
C1orf35	5.94853e-05	0.742495	0.358	0.25	1	1
MAD1L1	5.97118e-05	0.621236	0.364	0.25	1	1
YDJC	6.02443e-05	0.768352	0.275	0.174	1	1
ETV3	6.05721e-05	0.430232	0.424	0.306	1	1
CPNE1	6.26202e-05	0.410436	0.45	0.317	1	1
NOB1	6.62175e-05	0.470599	0.281	0.174	1	1
HSPB1	6.86893e-05	0.853127	0.845	0.76	1	1
PPP1R2	7.10807e-05	0.452274	0.593	0.492	1	1
TMEM14B	7.16768e-05	0.377271	0.688	0.591	1	1
SNRPD3	7.35898e-05	0.299171	0.653	0.522	1	1
PCBP2	7.38154e-05	0.257855	0.888	0.821	1	1
RQCD1	7.47801e-05	0.64873	0.35	0.237	1	1
APEX1	7.65648e-05	0.432244	0.633	0.519	1	1
HSD17B10	7.73631e-05	0.462122	0.616	0.521	1	1
NT5C	8.09504e-05	0.384907	0.49	0.379	1	1
MIR4435-2HG	8.15677e-05	0.553837	0.521	0.409	1	1
CCND1	8.53251e-05	0.52218	0.301	0.192	1	1
KCNK6	8.55158e-05	0.521677	0.361	0.25	1	1
EXOSC5	8.72164e-05	0.753788	0.301	0.201	1	1
MDH2	8.83518e-05	0.315533	0.742	0.64	1	1
COPS3	8.90112e-05	0.551612	0.39	0.287	1	1
LDLRAD4	8.93602e-05	0.455562	0.415	0.303	1	1
PTGES2	9.13184e-05	0.696045	0.421	0.324	1	1
HEBP2	9.21167e-05	0.449601	0.378	0.261	1	1
CBX6	9.74566e-05	0.749329	0.332	0.228	1	1
CHAF1A	9.77073e-05	0.809458	0.278	0.176	1	1
KRCC1	9.92833e-05	0.678248	0.341	0.241	1	1
PSMA5	0.000100224	0.294138	0.742	0.595	1	1
UBA2	0.000100745	0.376187	0.358	0.248	1	1
ARID4B	0.000101095	0.284191	0.59	0.449	1	1
LAGE3	0.000108211	0.419788	0.628	0.491	1	1
HSPE1	0.000109951	0.780727	0.897	0.816	1	1
ERCC1	0.000112054	0.53256	0.547	0.445	1	1
CCZ1	0.000113194	0.520089	0.318	0.211	1	1
ASCC2	0.000115771	0.612455	0.341	0.237	1	1
DOK1	0.000118086	0.797746	0.324	0.222	1	1
TCERG1	0.000120211	0.803725	0.287	0.189	1	1
SNRPB2	0.000125737	0.340781	0.734	0.64	1	1
TBC1D7	0.000130588	0.515481	0.269	0.168	1	1
MALT1	0.000130934	0.450931	0.433	0.317	1	1
SPCS1	0.000133041	0.268621	0.845	0.736	1	1
C11orf58	0.000152403	0.27061	0.822	0.703	1	1
KHDRBS1	0.00015503	0.393736	0.605	0.514	1	1
GLRX5	0.00016531	0.617784	0.355	0.263	1	1
MAD2L2	0.000168877	0.394919	0.398	0.291	1	1
LPCAT2	0.00016981	0.518468	0.456	0.347	1	1
SMIM14	0.000170393	0.484719	0.493	0.385	1	1
CACYBP	0.000170632	0.535807	0.65	0.59	1	1
PSME2	0.000173008	0.283464	0.957	0.871	1	1
ZNF580	0.000173917	0.651876	0.278	0.181	1	1
NIFK	0.000178365	0.357189	0.352	0.254	1	1
AHSA1	0.000178931	0.486709	0.544	0.433	1	1
SMARCC1	0.00018466	0.712522	0.258	0.164	1	1
ARPC4	0.000187707	0.283069	0.86	0.803	1	1
SUPT4H1	0.000187901	0.304085	0.785	0.69	1	1
MIS18BP1	0.000189016	0.586975	0.372	0.265	1	1
SLC8A1	0.000189443	0.363868	0.539	0.416	1	1
HNRNPF	0.000190685	0.25753	0.759	0.686	1	1
DPM1	0.000193505	0.34167	0.487	0.379	1	1
JMJD6	0.000193962	0.366295	0.453	0.331	1	1
ELMO1	0.000197064	0.443604	0.378	0.271	1	1
RAB29	0.00019889	0.662729	0.278	0.185	1	1
MAP2K1	0.000204665	0.252134	0.582	0.449	1	1
ARMCX3	0.000210018	0.658918	0.387	0.294	1	1
LGALS9	0.000219341	0.272531	0.877	0.76	1	1
RNF139	0.000226406	0.70639	0.436	0.341	1	1
PMPCB	0.000229511	0.583316	0.355	0.255	1	1
PSMB8-AS1	0.000230497	0.558057	0.338	0.234	1	1
SVIP	0.000231626	0.534361	0.309	0.207	1	1
C22orf39	0.000236205	0.494918	0.364	0.263	1	1
C11orf31	0.000241092	0.355758	0.871	0.786	1	1
IGHA1	0.000243613	1.24757	0.857	0.719	1	1
PRMT2	0.000247396	0.328722	0.585	0.476	1	1
SCNM1	0.000248636	0.493156	0.473	0.37	1	1
RTFDC1	0.000249582	0.344788	0.628	0.521	1	1
DCPS	0.000251641	0.743622	0.266	0.174	1	1
HNRNPR	0.000255652	0.38178	0.51	0.403	1	1
RASSF5	0.000257132	0.340269	0.63	0.509	1	1
NFAT5	0.000257469	0.465567	0.315	0.212	1	1
KRT19	0.000271368	0.895659	0.287	0.185	1	1
SPN	0.000275604	0.515854	0.367	0.275	1	1
CDK2AP2	0.000276653	0.404207	0.544	0.436	1	1
ALKBH7	0.000277939	0.288809	0.699	0.578	1	1
FAM110A	0.000286847	0.579731	0.438	0.331	1	1
MT-ND6	0.000291907	0.547508	0.364	0.267	1	1
RABGGTB	0.000294053	0.442418	0.427	0.33	1	1
STK17A	0.000306936	0.386437	0.37	0.263	1	1
PFDN4	0.000319333	0.587526	0.421	0.324	1	1
CXCR4	0.000333781	0.647187	0.756	0.756	1	1
UBL7	0.000340798	0.574001	0.35	0.254	1	1
FDPS	0.000356733	0.366468	0.473	0.359	1	1
DHPS	0.000357705	0.53328	0.332	0.238	1	1
DBNL	0.000360122	0.379075	0.725	0.651	1	1
PRKDC	0.000369401	0.765151	0.255	0.166	1	1
RBM25	0.000373675	0.299074	0.662	0.539	1	1
RAB4B	0.000376582	0.477907	0.493	0.396	1	1
PSMD4	0.000377063	0.273056	0.696	0.582	1	1
POLR2H	0.000377731	0.573807	0.341	0.237	1	1
FAM133B	0.000437543	0.309558	0.587	0.472	1	1
UBE2V2	0.000451013	0.338808	0.461	0.353	1	1
MAP2K2	0.000454037	0.474222	0.37	0.273	1	1
CUEDC2	0.000463238	0.31921	0.473	0.363	1	1
LSM6	0.000465994	0.402482	0.553	0.456	1	1
GNAS	0.000475153	0.27336	0.84	0.74	1	1
COPB1	0.000475654	0.598954	0.358	0.264	1	1
SHMT2	0.000498692	0.637084	0.33	0.238	1	1
ANAPC15	0.000503319	0.461858	0.367	0.265	1	1
IGFBP7	0.000503689	0.548941	0.292	0.197	1	1
SEC13	0.000505952	0.353811	0.51	0.403	1	1
C16orf13	0.000510657	0.296703	0.504	0.409	1	1
GLS	0.000518674	0.417117	0.458	0.356	1	1
HGSNAT	0.000521561	0.384224	0.35	0.254	1	1
MAP3K13	0.00052897	0.467594	0.427	0.336	1	1
NBEAL1	0.000533168	0.337158	0.573	0.485	1	1
CNOT7	0.000537695	0.482733	0.401	0.31	1	1
SVBP	0.000540467	0.355888	0.47	0.37	1	1
EID1	0.00054445	0.263316	0.768	0.679	1	1
AAMP	0.000559034	0.42876	0.458	0.364	1	1
CYSLTR1	0.000585538	0.763005	0.261	0.176	1	1
NCOA7	0.000594985	0.486148	0.289	0.197	1	1
GABPB1-AS1	0.000598911	0.665156	0.252	0.169	1	1
PRPF40A	0.000602259	0.268579	0.61	0.506	1	1
PPP1R14B	0.000623426	0.639207	0.418	0.327	1	1
JOSD1	0.000625096	0.450001	0.453	0.356	1	1
CYLD	0.000628289	0.411066	0.447	0.336	1	1
DCK	0.000629987	0.672809	0.367	0.287	1	1
PDCL3	0.000634518	0.525265	0.456	0.364	1	1
U2AF2	0.000638253	0.645491	0.289	0.199	1	1
AFTPH	0.000645634	0.694659	0.261	0.178	1	1
PAPD5	0.000674115	0.736818	0.315	0.227	1	1
IGHG2	0.000681009	0.722666	0.364	0.257	1	1
EIF2S2	0.000682304	0.351473	0.731	0.651	1	1
FLOT2	0.000684215	0.664497	0.289	0.204	1	1
LIMD2	0.000686593	0.364754	0.645	0.552	1	1
SAMM50	0.000740066	0.367775	0.321	0.224	1	1
SRM	0.000753713	0.358725	0.384	0.296	1	1
TWF2	0.000753725	0.35448	0.705	0.638	1	1
ACP1	0.00075827	0.392324	0.55	0.451	1	1
NDUFA12	0.000813093	0.283429	0.774	0.686	1	1
COA4	0.000817385	0.345166	0.424	0.327	1	1
MCM5	0.000819434	0.599781	0.395	0.3	1	1
CTNND1	0.000839336	0.555607	0.395	0.306	1	1
RARS	0.000848477	0.809617	0.284	0.199	1	1
SH3KBP1	0.000888971	0.330084	0.507	0.406	1	1
TAOK3	0.000944864	0.276011	0.633	0.522	1	1
CTNNBIP1	0.000955429	0.740149	0.367	0.28	1	1
ABHD14B	0.000960401	0.372939	0.344	0.254	1	1
PRCC	0.000964187	0.298189	0.341	0.248	1	1
IDH3A	0.000988793	0.713045	0.252	0.174	1	1
NIPSNAP3A	0.000996594	0.464057	0.321	0.231	1	1
NDUFV1	0.00100315	0.401429	0.547	0.452	1	1
SNHG25	0.00100514	0.670347	0.281	0.199	1	1
TAX1BP3	0.001032	0.439522	0.504	0.406	1	1
MLF2	0.0010389	0.296862	0.639	0.538	1	1
PRELID3B	0.00108743	0.449701	0.361	0.267	1	1
MRPS15	0.0010913	0.370149	0.553	0.459	1	1
SNW1	0.00111489	0.320283	0.427	0.327	1	1
RAN	0.00114534	0.286609	0.857	0.785	1	1
ITSN2	0.00115364	0.291154	0.438	0.339	1	1
FAM129A	0.00117726	0.564219	0.318	0.228	1	1
OGFRL1	0.00118836	0.527682	0.467	0.393	1	1
GALK1	0.00120003	0.408542	0.344	0.248	1	1
BCL3	0.00120526	0.46348	0.479	0.393	1	1
HNRNPL	0.00121875	0.466064	0.281	0.197	1	1
CDC123	0.00123355	0.416298	0.427	0.327	1	1
ITGAE	0.00127293	0.462652	0.309	0.225	1	1
ZNF581	0.00133222	0.547383	0.287	0.204	1	1
NUDT5	0.00134053	0.398928	0.438	0.353	1	1
RPS6KA3	0.00138914	0.494326	0.278	0.192	1	1
HMGN2	0.00143933	0.280819	0.894	0.838	1	1
MFNG	0.00144353	0.295813	0.335	0.241	1	1
LUC7L3	0.00145134	0.46585	0.473	0.386	1	1
UTP6	0.00145748	0.545803	0.272	0.191	1	1
AIMP2	0.00146819	0.590883	0.287	0.207	1	1
TMUB1	0.00147155	0.392967	0.479	0.383	1	1
INSIG1	0.00147308	0.448367	0.745	0.704	1	1
TMEM243	0.00149651	0.301622	0.427	0.331	1	1
UBE2E3	0.00150693	0.423964	0.37	0.284	1	1
ELOF1	0.00152885	0.290089	0.461	0.367	1	1
AIM1	0.00154045	0.373496	0.332	0.244	1	1
XRCC5	0.00155871	0.295402	0.602	0.494	1	1
PTPN2	0.00158415	0.26366	0.547	0.445	1	1
NME4	0.00160596	0.626783	0.375	0.297	1	1
NGLY1	0.00164022	0.484678	0.347	0.261	1	1
LSM1	0.00165031	0.422452	0.464	0.386	1	1
COA1	0.00165584	0.494348	0.341	0.258	1	1
FGD2	0.00166826	0.724595	0.35	0.267	1	1
CARD9	0.00168507	0.780684	0.315	0.24	1	1
SNRNP25	0.00169613	0.453398	0.413	0.323	1	1
PA2G4	0.00172893	0.408418	0.619	0.545	1	1
CENPW	0.00173273	0.380576	0.284	0.198	1	1
STOML2	0.00179338	0.370034	0.521	0.432	1	1
SMARCA5	0.00180751	0.32907	0.433	0.339	1	1
IP6K2	0.00181102	0.306399	0.292	0.205	1	1
SND1	0.00187151	0.331426	0.447	0.35	1	1
PYURF	0.00189075	0.309765	0.587	0.506	1	1
TOB1	0.00190125	0.482151	0.421	0.337	1	1
OPN3	0.00190292	0.489708	0.312	0.225	1	1
PCSK7	0.00190749	0.523382	0.367	0.288	1	1
UNC119	0.00190933	0.404983	0.404	0.317	1	1
PSMB4	0.00191228	0.386323	0.61	0.527	1	1
EPB41L4A-AS1	0.00191952	0.587195	0.292	0.211	1	1
PRKAG1	0.00193129	0.534708	0.332	0.244	1	1
SRP19	0.00197948	0.347842	0.479	0.396	1	1
SATB1	0.00199062	0.326076	0.341	0.248	1	1
GNGT2	0.00202808	0.778635	0.35	0.278	1	1
RANGRF	0.00209128	0.420584	0.281	0.198	1	1
DR1	0.00210829	0.498992	0.364	0.28	1	1
AKNA	0.00212507	0.390989	0.332	0.242	1	1
KRT15	0.00214466	0.425574	0.321	0.241	1	1
SLC25A39	0.00219771	0.345636	0.59	0.511	1	1
EIF4E2	0.00225397	0.258828	0.556	0.475	1	1
CFDP1	0.00229068	0.519008	0.364	0.288	1	1
MRPS33	0.00230391	0.33464	0.464	0.376	1	1
SRP72	0.00234328	0.288695	0.533	0.438	1	1
RAB11FIP1	0.00234744	0.284024	0.307	0.217	1	1
ARHGAP15	0.00235505	0.349754	0.43	0.343	1	1
PNISR	0.00235699	0.309018	0.564	0.466	1	1
ORAI2	0.00235997	0.377215	0.347	0.267	1	1
REPIN1	0.00238849	0.445167	0.327	0.238	1	1
UVRAG	0.00239813	0.677498	0.315	0.238	1	1
TSN	0.00243802	0.629901	0.252	0.181	1	1
CHCHD3	0.00245138	0.401601	0.418	0.343	1	1
NR4A1	0.00249179	0.424807	0.725	0.679	1	1
PLGRKT	0.00251906	0.373794	0.51	0.428	1	1
ELP5	0.0025883	0.643083	0.269	0.198	1	1
ANKRD44	0.00261465	0.264748	0.39	0.304	1	1
GPR65	0.00264088	0.798529	0.461	0.39	1	1
WDR61	0.00267734	0.380722	0.433	0.336	1	1
RBBP6	0.00276498	0.351946	0.464	0.366	1	1
IGHG1	0.00276704	1.73482	0.728	0.594	1	1
GSPT1	0.00279379	0.360395	0.479	0.387	1	1
E2F4	0.00286555	0.487175	0.321	0.237	1	1
SNRNP40	0.00287283	0.576074	0.327	0.247	1	1
PHF14	0.00300369	0.520637	0.272	0.198	1	1
DGUOK	0.00300461	0.256589	0.607	0.505	1	1
CLIC2	0.0030732	0.53287	0.375	0.298	1	1
NOP58	0.00310244	0.458205	0.378	0.304	1	1
WDR33	0.003168	0.523828	0.39	0.316	1	1
TOP2B	0.00318786	0.555269	0.252	0.179	1	1
TIMM50	0.00322691	0.605642	0.358	0.275	1	1
NOLC1	0.00323356	0.56933	0.258	0.184	1	1
SRSF1	0.00326204	0.432103	0.35	0.271	1	1
YIF1B	0.0033701	0.296702	0.504	0.419	1	1
RPL22L1	0.00337591	0.299012	0.676	0.59	1	1
C17orf89	0.00337867	0.336618	0.436	0.346	1	1
VPS51	0.00341846	0.324751	0.401	0.314	1	1
APIP	0.00345499	0.446063	0.347	0.267	1	1
SYAP1	0.00346761	0.337563	0.622	0.544	1	1
NRBP1	0.00359833	0.33348	0.45	0.36	1	1
PSMB8	0.00361234	0.279354	0.791	0.725	1	1
DDX46	0.00369658	0.269539	0.556	0.468	1	1
MKNK2	0.00385586	0.279485	0.438	0.35	1	1
RNPEP	0.00388657	0.291694	0.542	0.438	1	1
RNF126	0.00397178	0.274937	0.344	0.26	1	1
CCDC124	0.00399988	0.301345	0.461	0.373	1	1
UPF2	0.00407555	0.356617	0.421	0.341	1	1
PARL	0.0042933	0.35413	0.519	0.436	1	1
PRDX6	0.00433631	0.296245	0.777	0.726	1	1
MPST	0.00436565	0.418064	0.37	0.296	1	1
TAP1	0.00440176	0.275415	0.725	0.618	1	1
TIMM17B	0.00442669	0.305564	0.456	0.366	1	1
NME2	0.00462601	0.533882	0.264	0.194	1	1
MRPL9	0.00463561	0.31707	0.338	0.258	1	1
C19orf25	0.00470455	0.554803	0.275	0.205	1	1
CDC26	0.00476053	0.329356	0.501	0.426	1	1
CSK	0.00480746	0.27999	0.507	0.418	1	1
DNM1L	0.00480987	0.555097	0.278	0.205	1	1
ECHS1	0.0048137	0.287293	0.639	0.545	1	1
CYB5B	0.00505679	0.358005	0.338	0.263	1	1
CCNG1	0.00514155	0.35607	0.287	0.211	1	1
TSTA3	0.00517403	0.426971	0.367	0.286	1	1
PDLIM7	0.00532256	0.470409	0.37	0.297	1	1
HARS	0.00534818	0.669261	0.264	0.197	1	1
GPN1	0.00543483	0.629266	0.252	0.188	1	1
LSM2	0.0054408	0.298249	0.516	0.436	1	1
AKR7A2	0.0054633	0.337817	0.421	0.341	1	1
POLR2J3	0.0055036	0.301444	0.378	0.301	1	1
CHPT1	0.00553543	0.414277	0.378	0.306	1	1
NCOR1	0.00556138	0.279106	0.504	0.41	1	1
SNRPA1	0.00560575	0.287954	0.39	0.304	1	1
REST	0.00564796	0.548245	0.287	0.214	1	1
LUC7L2	0.0056603	0.307353	0.298	0.224	1	1
ANAPC5	0.00570437	0.307024	0.398	0.321	1	1
CCAR1	0.00575663	0.380048	0.364	0.281	1	1
ASMTL	0.0057579	0.484177	0.304	0.23	1	1
ZCRB1	0.00576593	0.296878	0.559	0.478	1	1
LARS	0.00584489	0.361677	0.284	0.208	1	1
IER5	0.00586156	0.883326	0.539	0.508	1	1
MRPS12	0.00591861	0.406789	0.456	0.376	1	1
HSPA4	0.00601744	0.573471	0.338	0.274	1	1
PSMC4	0.00604565	0.340706	0.559	0.475	1	1
SNAI1	0.00612951	0.322057	0.361	0.273	1	1
MRPS34	0.006266	0.250335	0.519	0.426	1	1
COPS8	0.00635176	0.368591	0.335	0.257	1	1
IFT20	0.00635389	0.375364	0.398	0.327	1	1
WHSC1L1	0.00641975	0.393366	0.407	0.337	1	1
CCT7	0.00643451	0.418397	0.533	0.461	1	1
MRPL13	0.00647572	0.324874	0.436	0.353	1	1
TMA16	0.00651725	0.262347	0.292	0.215	1	1
GLO1	0.0065981	0.50018	0.436	0.367	1	1
CTA-384D8.34	0.00669814	0.729336	0.315	0.257	1	1
GGCT	0.00685144	0.290394	0.398	0.313	1	1
TPR	0.00705548	0.35441	0.424	0.347	1	1
ARMC10	0.00714051	0.327377	0.304	0.231	1	1
MKKS	0.00715973	0.254428	0.415	0.336	1	1
POLR2E	0.00722071	0.290626	0.705	0.661	1	1
SMARCE1	0.00731704	0.466374	0.335	0.265	1	1
CLECL1	0.00733582	0.495062	0.324	0.255	1	1
VRK2	0.00739513	0.566585	0.298	0.23	1	1
PPIH	0.00779537	0.276474	0.318	0.242	1	1
EBP	0.0078698	0.439733	0.352	0.283	1	1
MRPL12	0.00788836	0.379011	0.456	0.376	1	1
[truncated: 2,287 more rows]
