# Supplementary material for: Immunological dynamics in orthotopic compared with subcutaneous murine models of HPV-positive oropharyngeal cancer
Source: Dis Model Mech. 2025 Dec 5;18(12):dmm052311. doi: 10.1242/dmm.052311 (PMC12746710; doi:10.1242/dmm.052311)
Supplement: Table S7. — Differentially Expressed Genes Across Neutrophil Clusters in Mouse scRNA-seq (Related to Fig. S4) [file dmm-18-052311-TableS7.xlsx]

## Sheet: 7_DEGs in Neutrophils of Mouse
Supplementary Table 7. Differentially Expressed Genes Across Neutrophil Clusters in Mouse scRNA-seq (Related to Figure S4)
gene	p_val	avg_log2FC	pct.1	pct.2	p_val_adj	cluster
Ccl3	0	4.17977	0.689	0.257	0	0
Cxcl2	0	3.26098	0.911	0.643	0	0
Ccrl2	0	3.25916	0.627	0.218	0	0
Cxcl3	0	3.19037	0.473	0.159	0	0
Hilpda	0	2.98058	0.597	0.316	0	0
Cstb	0	2.82766	0.734	0.41	0	0
Nfkbia	0	2.73111	0.825	0.573	0	0
Il1rn	0	2.5987	0.675	0.303	0	0
Hcar2	0	2.58702	0.647	0.222	0	0
Gadd45b	0	2.54235	0.605	0.262	0	0
Ier3	0	2.53807	0.807	0.524	0	0
Bcl2a1b	0	2.33755	0.61	0.363	0	0
Ppp1r15a	0	2.32575	0.584	0.235	0	0
Ftl1	0	2.20521	0.912	0.718	0	0
Ninj1	0	2.11432	0.475	0.184	0	0
Atp6v0c	0	2.02576	0.811	0.592	0	0
Pnrc1	0	2.0169	0.663	0.438	0	0
Il1b	0	1.9751	0.823	0.606	0	0
Dusp1	0	1.97309	0.675	0.436	0	0
Acod1	0	1.96095	0.561	0.201	0	0
Mif	0	1.90544	0.598	0.335	0	0
Fth1	0	1.78158	0.993	0.932	0	0
Junb	0	1.7483	0.811	0.653	0	0
Cdkn1a	0	1.74597	0.692	0.545	0	0
Pim1	0	1.69137	0.699	0.545	0	0
Ubb	0	1.60807	0.841	0.649	0	0
Btg1	0	1.56071	0.745	0.584	0	0
Cd14	0	1.5016	0.776	0.593	0	0
Srgn	0	1.48249	0.936	0.814	0	0
H3f3b	0	1.46231	0.923	0.77	0	0
Cebpb	0	1.4519	0.877	0.705	0	0
Gabarap	0	1.44011	0.699	0.529	0	0
Eif1	0	1.27793	0.887	0.67	0	0
Mcl1	0	1.27331	0.834	0.758	0	0
Fau	0	1.08288	0.947	0.801	0	0
Tyrobp	2.69413e-302	0.956853	0.878	0.736	7.17662e-298	0
Upp1	1.2517e-286	2.04808	0.411	0.122	3.33429e-282	0
Clec4e	3.65435e-285	2.06778	0.632	0.447	9.73445e-281	0
Ccl4	3.6337e-267	3.04444	0.512	0.252	9.67944e-263	0
Cd24a	2.15837e-263	1.75906	0.606	0.421	5.74946e-259	0
Il1a	1.16492e-236	2.25876	0.436	0.181	3.10312e-232	0
Fcer1g	8.03552e-236	0.969288	0.826	0.727	2.1405e-231	0
Clec4d	5.76955e-225	1.50433	0.558	0.344	1.53689e-220	0
Gapdh	4.77376e-214	1.19937	0.807	0.693	1.27163e-209	0
Tnf	1.00084e-210	3.04576	0.421	0.201	2.66604e-206	0
Ptgs2	1.18771e-203	1.92765	0.426	0.192	3.16382e-199	0
Cd9	1.83188e-201	1.22658	0.688	0.628	4.87977e-197	0
Egr1	2.59109e-199	1.95879	0.485	0.281	6.90215e-195	0
Ubc	1.09742e-195	1.48701	0.599	0.477	2.92331e-191	0
Card19	3.0049e-191	1.89885	0.447	0.255	8.00446e-187	0
Fxyd5	9.28526e-191	1.12144	0.673	0.585	2.47341e-186	0
Bcl2a1a	9.63891e-191	1.90698	0.392	0.178	2.56761e-186	0
Ier5	2.63153e-186	1.61935	0.5	0.325	7.00987e-182	0
Basp1	1.19313e-183	1.08447	0.641	0.466	3.17825e-179	0
G0s2	5.06933e-178	1.54472	0.564	0.369	1.35037e-173	0
Csf1	1.88324e-172	1.69585	0.279	0.078	5.01656e-168	0
Ccr1	4.84395e-170	1.4522	0.516	0.357	1.29033e-165	0
Eno1	1.78812e-167	1.32203	0.604	0.513	4.7632e-163	0
Zfp36	3.7254e-165	1.62897	0.595	0.501	9.92373e-161	0
Bnip3	3.87546e-163	1.7695	0.314	0.117	1.03234e-158	0
Tpt1	3.83798e-162	0.68772	0.852	0.726	1.02236e-157	0
Tgif1	6.1139e-162	1.67718	0.396	0.211	1.62862e-157	0
Ifitm1	3.46775e-158	0.928701	0.548	0.318	9.23738e-154	0
Lilrb4a	1.35844e-157	0.968209	0.715	0.711	3.61861e-153	0
Jund	7.04364e-153	1.26417	0.601	0.503	1.87629e-148	0
Il23a	9.89186e-152	2.32262	0.17	0.02	2.63499e-147	0
Tnfrsf23	1.20208e-145	1.58663	0.31	0.126	3.2021e-141	0
Ldha	2.10958e-144	1.37493	0.598	0.526	5.6195e-140	0
Rps27	4.29331e-144	0.919288	0.678	0.598	1.14365e-139	0
Sqstm1	2.18861e-139	1.47417	0.536	0.441	5.83003e-135	0
Cited2	3.31331e-139	1.95995	0.369	0.205	8.82598e-135	0
Aldoa	6.75075e-139	1.30145	0.56	0.479	1.79826e-134	0
Nfkbiz	4.6724e-127	1.25979	0.545	0.436	1.24463e-122	0
Ifrd1	5.72348e-123	1.06467	0.679	0.634	1.52462e-118	0
Cstdc4	5.70057e-122	1.10356	0.367	0.169	1.51852e-117	0
Cox17	7.25344e-122	1.35183	0.505	0.412	1.93217e-117	0
Hmox1	8.15886e-119	1.70179	0.299	0.134	2.17336e-114	0
Lilr4b	2.37114e-117	0.836384	0.705	0.702	6.31624e-113	0
Marcksl1	7.83313e-117	1.89443	0.371	0.233	2.08659e-112	0
Traf1	1.31289e-115	1.67546	0.285	0.128	3.49728e-111	0
Mreg	2.41407e-115	1.40814	0.164	0.034	6.43061e-111	0
Ctsb	9.24577e-112	1.12056	0.556	0.468	2.46289e-107	0
Atp6v0e	1.73506e-110	1.36867	0.471	0.387	4.62185e-106	0
Grina	3.68899e-110	0.945433	0.576	0.465	9.82674e-106	0
Nlrp3	8.17447e-109	1.19296	0.501	0.365	2.17751e-104	0
Bsg	2.2799e-106	1.65345	0.38	0.255	6.0732e-102	0
Wfdc17	4.17805e-106	0.933114	0.488	0.323	1.11295e-101	0
Ccl6	4.87445e-106	1.34128	0.515	0.375	1.29846e-101	0
Ankrd33b	5.52191e-105	1.2508	0.343	0.188	1.47093e-100	0
Egln3	1.06501e-100	1.37074	0.249	0.107	2.83698e-96	0
Plin2	1.1896e-100	1.2397	0.514	0.435	3.16885e-96	0
Slfn2	9.72407e-100	1.30948	0.495	0.431	2.5903e-95	0
Icam1	8.80259e-95	1.69362	0.247	0.112	2.34483e-90	0
Pkm	4.74142e-94	0.894208	0.617	0.609	1.26302e-89	0
Ptafr	3.18099e-92	1.25597	0.328	0.193	8.47352e-88	0
Ddx5	2.62367e-88	0.812584	0.607	0.607	6.98894e-84	0
Hspa5	5.13747e-86	1.04623	0.542	0.491	1.36852e-81	0
Tnfaip3	1.1402e-85	1.1101	0.464	0.349	3.03726e-81	0
Hdc	3.91418e-85	1.06993	0.485	0.371	1.04266e-80	0
Fcgr3	1.63561e-84	1.02578	0.521	0.471	4.35692e-80	0
Slpi	2.66327e-83	1.52107	0.524	0.42	7.09442e-79	0
Btg2	4.77951e-83	1.08764	0.524	0.462	1.27316e-78	0
Gla	5.85072e-83	1.32181	0.303	0.176	1.55852e-78	0
Msrb1	4.01702e-81	0.92775	0.568	0.522	1.07005e-76	0
Klf2	7.22425e-81	1.44097	0.404	0.306	1.9244e-76	0
Bcl2a1d	1.87482e-80	1.50551	0.339	0.22	4.99415e-76	0
Smox	3.275e-80	0.967819	0.505	0.419	8.72395e-76	0
Mirt1	5.3445e-80	1.16936	0.184	0.069	1.42367e-75	0
Cd274	1.94435e-79	1.01942	0.385	0.258	5.17935e-75	0
Cd53	1.74332e-78	1.0592	0.522	0.5	4.64386e-74	0
B2m	1.01527e-77	0.710228	0.687	0.693	2.70446e-73	0
Atp6v1g1	1.35048e-77	1.12136	0.465	0.408	3.59741e-73	0
Pgam1	1.75284e-77	1.33131	0.424	0.352	4.6692e-73	0
Marcks	2.76236e-76	1.16145	0.295	0.172	7.35837e-72	0
Ero1l	5.23244e-76	1.71997	0.375	0.285	1.39382e-71	0
Sdcbp	7.89279e-73	0.867679	0.59	0.597	2.10248e-68	0
Gng5	2.31067e-72	0.752201	0.599	0.551	6.15516e-68	0
Resf1	7.86017e-71	1.27715	0.405	0.325	2.09379e-66	0
Clec4n	8.41496e-71	1.22092	0.379	0.268	2.24158e-66	0
Igfbp6	2.2935e-70	1.07732	0.153	0.052	6.10944e-66	0
E230032D23Rik	4.28033e-70	1.23297	0.171	0.067	1.1402e-65	0
Cox8a	6.59922e-70	0.749668	0.604	0.565	1.7579e-65	0
Gm20406	7.10116e-68	1.18834	0.159	0.06	1.89161e-63	0
Tpi1	1.80457e-66	1.43938	0.36	0.277	4.80702e-62	0
Ets2	3.8182e-64	0.928689	0.543	0.551	1.01709e-59	0
Ankrd37	6.99765e-64	1.17774	0.12	0.035	1.86403e-59	0
Maff	3.24494e-63	1.15329	0.256	0.151	8.64386e-59	0
Bri3	2.31074e-59	1.31665	0.352	0.28	6.15534e-55	0
Trem1	1.61494e-58	0.993457	0.451	0.388	4.30188e-54	0
Slc31a2	3.35459e-58	1.22777	0.192	0.096	8.93594e-54	0
Ftl1-ps1	8.8784e-57	1.30952	0.206	0.113	2.36503e-52	0
Arg2	1.96317e-56	0.953823	0.324	0.222	5.2295e-52	0
Map1lc3b	4.90622e-53	0.954133	0.451	0.412	1.30692e-48	0
Nudt4	4.85687e-52	1.19754	0.332	0.256	1.29377e-47	0
Dedd2	1.07261e-51	1.17476	0.172	0.085	2.85722e-47	0
Hbegf	1.23958e-51	1.18789	0.137	0.055	3.30198e-47	0
H3f3a	5.22669e-51	0.475272	0.697	0.657	1.39229e-46	0
Cd68	8.95708e-50	1.19865	0.24	0.152	2.38599e-45	0
Jun	2.42857e-49	1.25204	0.449	0.41	6.46923e-45	0
Polr2a	6.11472e-49	1.26359	0.293	0.214	1.62884e-44	0
Rab20	6.22997e-49	1.04318	0.356	0.287	1.65954e-44	0
Tnfrsf1b	3.79827e-47	1.03005	0.364	0.295	1.01178e-42	0
Hspa1b	7.74006e-47	0.61073	0.139	0.262	2.0618e-42	0
Cd63	8.48323e-46	1.03095	0.423	0.379	2.25976e-41	0
Cd300lf	2.53878e-45	0.846521	0.471	0.444	6.7628e-41	0
Csf3r	3.78722e-45	0.978627	0.306	0.221	1.00884e-40	0
Eif5	1.81942e-44	1.06485	0.444	0.437	4.84658e-40	0
Isg15	8.72753e-44	1.49192	0.297	0.214	2.32484e-39	0
Pik3ap1	3.46506e-43	0.78088	0.451	0.401	9.23023e-39	0
1810058I24Rik	9.47068e-43	1.3681	0.291	0.23	2.5228e-38	0
Csrnp1	9.96167e-43	1.08118	0.367	0.317	2.65359e-38	0
C5ar1	8.83128e-42	0.997869	0.378	0.327	2.35248e-37	0
Txnip	1.28924e-41	1.33223	0.273	0.202	3.43428e-37	0
Gadd45a	1.32874e-41	1.37017	0.274	0.205	3.53951e-37	0
Sod2	1.57995e-41	1.43518	0.294	0.232	4.20866e-37	0
Plaur	1.94709e-41	0.656296	0.652	0.697	5.18666e-37	0
Isg20	5.53633e-41	1.14876	0.168	0.092	1.47477e-36	0
Inhba	5.66465e-41	1.44101	0.196	0.115	1.50895e-36	0
Mrpl57	5.12675e-40	0.355141	0.078	0.171	1.36566e-35	0
Trib1	5.37111e-40	1.04635	0.41	0.388	1.43076e-35	0
Bhlhe40	8.04031e-39	0.99519	0.435	0.426	2.14178e-34	0
Cyp4f18	6.47119e-38	1.15784	0.326	0.262	1.7238e-33	0
Grcc10	1.40697e-37	0.259868	0.116	0.228	3.7479e-33	0
Ifitm2	4.72661e-37	0.551099	0.59	0.571	1.25908e-32	0
H2-Q10	1.26165e-36	0.81671	0.113	0.049	3.36077e-32	0
Dynlrb1	1.37724e-36	0.260844	0.101	0.202	3.66869e-32	0
Hspa1a	2.39327e-36	0.629699	0.16	0.275	6.3752e-32	0
Cd300ld	2.48051e-36	0.912873	0.217	0.139	6.60757e-32	0
Eif1b	1.32099e-35	0.270302	0.067	0.147	3.51885e-31	0
Ddit3	2.42478e-35	1.10435	0.163	0.094	6.45914e-31	0
Ctsd	2.52857e-35	0.926404	0.449	0.443	6.73561e-31	0
Srsf2	1.40739e-34	0.281831	0.158	0.287	3.74901e-30	0
Tmem167	1.63168e-34	0.27574	0.1	0.198	4.34646e-30	0
Rer1	3.29991e-34	0.286599	0.086	0.175	8.7903e-30	0
Ndufs7	3.43031e-34	0.250299	0.078	0.163	9.13767e-30	0
1700017B05Rik	3.61705e-33	1.27121	0.209	0.144	9.63509e-29	0
Selenok	1.09782e-32	0.830492	0.447	0.452	2.92438e-28	0
Actg1	1.33239e-32	0.278756	0.77	0.711	3.54923e-28	0
Zfp36l1	1.3968e-32	0.84999	0.299	0.23	3.7208e-28	0
Polr1d	2.01755e-32	0.29559	0.141	0.26	5.37436e-28	0
Aurkaip1	2.50938e-32	0.312121	0.109	0.21	6.68448e-28	0
Snu13	7.29417e-32	0.259039	0.118	0.221	1.94302e-27	0
Cggbp1	7.75154e-32	0.314193	0.135	0.248	2.06486e-27	0
Spcs2	9.48625e-32	0.252482	0.113	0.213	2.52695e-27	0
Snx20	9.69483e-32	0.968919	0.33	0.285	2.58251e-27	0
Klf6	1.12394e-31	0.936751	0.466	0.487	2.99395e-27	0
Arrdc4	3.04207e-31	0.98377	0.187	0.121	8.10347e-27	0
Rhov	3.93313e-31	1.02277	0.188	0.121	1.04771e-26	0
Rgcc	6.36213e-31	0.986208	0.405	0.374	1.69474e-26	0
Isca1	1.47871e-30	0.250185	0.081	0.161	3.93898e-26	0
Selenos	2.07497e-30	0.281944	0.073	0.15	5.52731e-26	0
Bcas2	2.09242e-30	0.274616	0.06	0.13	5.57378e-26	0
Ndufb9	5.29865e-30	0.253878	0.16	0.284	1.41145e-25	0
Ostc	8.5806e-30	0.270361	0.08	0.159	2.2857e-25	0
Mrpl30	1.30223e-29	0.318298	0.085	0.167	3.46888e-25	0
Tomm6	1.73586e-29	0.894243	0.42	0.423	4.62398e-25	0
Srp14	2.25344e-29	0.329398	0.117	0.217	6.00272e-25	0
Dusp2	5.95756e-29	1.17799	0.139	0.08	1.58697e-24	0
Pgp	6.69016e-29	0.273265	0.061	0.129	1.78212e-24	0
Rpl10-ps3	9.25255e-29	0.661651	0.393	0.34	2.46469e-24	0
Socs3	7.22938e-28	0.911598	0.343	0.306	1.92576e-23	0
P4hb	7.24826e-28	0.963867	0.389	0.38	1.93079e-23	0
Rhob	1.19934e-27	1.20613	0.248	0.195	3.1948e-23	0
Higd1a	2.39414e-27	1.25469	0.267	0.224	6.37751e-23	0
Ppp4c	3.57532e-27	0.305139	0.143	0.251	9.52395e-23	0
Plek	3.92492e-27	0.319442	0.669	0.703	1.04552e-22	0
Edf1	7.78465e-27	0.267959	0.143	0.25	2.07367e-22	0
Ier3ip1	8.86319e-27	0.286432	0.11	0.199	2.36098e-22	0
Psmd4	9.26483e-27	0.258927	0.085	0.162	2.46796e-22	0
Rnf149	9.51013e-27	0.595898	0.458	0.438	2.53331e-22	0
Tnfsf14	1.0345e-26	0.685541	0.1	0.049	2.75571e-22	0
Lgals9	1.09892e-26	0.267962	0.151	0.259	2.92729e-22	0
Adipor1	1.15959e-26	0.974659	0.346	0.325	3.08892e-22	0
Cript	1.72874e-26	0.279697	0.115	0.206	4.60502e-22	0
Zc3h12a	4.52828e-26	1.06284	0.31	0.274	1.20624e-21	0
Dnajb9	4.75028e-26	1.19423	0.176	0.121	1.26538e-21	0
Cdk9	7.41423e-26	0.253827	0.081	0.155	1.975e-21	0
Cdc34	8.71079e-26	0.274478	0.061	0.125	2.32038e-21	0
Tmed10	1.3718e-25	0.289347	0.185	0.313	3.65421e-21	0
Psmd8	1.66981e-25	0.370624	0.113	0.203	4.44804e-21	0
Gde1	1.83399e-25	0.294463	0.112	0.199	4.88539e-21	0
Slc7a11	3.35656e-25	0.714583	0.444	0.422	8.94122e-21	0
Sar1a	4.87238e-25	0.27991	0.101	0.183	1.2979e-20	0
Nfkbid	6.34754e-25	0.888226	0.279	0.229	1.69086e-20	0
Hgsnat	7.01312e-25	0.988312	0.121	0.069	1.86815e-20	0
Bnip3l	7.22433e-25	1.34602	0.29	0.263	1.92442e-20	0
Hnrnpf	7.64654e-25	0.265411	0.188	0.316	2.03689e-20	0
Mrfap1	8.39892e-25	0.287761	0.103	0.185	2.2373e-20	0
Pcif1	1.07929e-24	0.297477	0.083	0.156	2.87501e-20	0
Bud31	1.17407e-24	0.252068	0.059	0.119	3.12749e-20	0
Arhgdia	1.29852e-24	0.273932	0.178	0.298	3.45901e-20	0
Sf3b5	1.96417e-24	0.309969	0.123	0.215	5.23216e-20	0
Eif5a	3.28746e-24	0.71832	0.472	0.471	8.75715e-20	0
Gtf2b	4.67395e-24	0.309481	0.078	0.148	1.24505e-19	0
Pcna	6.16036e-24	0.349066	0.103	0.185	1.641e-19	0
Utp3	6.68382e-24	0.25808	0.052	0.107	1.78044e-19	0
Tmed7	1.06778e-23	0.263184	0.083	0.154	2.84436e-19	0
Serp1	2.42981e-23	0.301877	0.192	0.317	6.47252e-19	0
Raly	3.15274e-23	0.343471	0.148	0.252	8.39827e-19	0
Puf60	4.3826e-23	0.299105	0.081	0.15	1.16744e-18	0
Hnrnpa0	4.76813e-23	0.302205	0.168	0.281	1.27014e-18	0
Fam162a	1.23243e-22	1.13011	0.2	0.15	3.28294e-18	0
Gabarapl2	1.33075e-22	0.383195	0.141	0.24	3.54485e-18	0
Mxd1	2.08265e-22	0.577065	0.533	0.574	5.54777e-18	0
Id2	2.10833e-22	1.26968	0.274	0.237	5.61617e-18	0
Atp6v1f	3.35239e-22	1.07845	0.324	0.315	8.93009e-18	0
Atf3	4.41837e-22	0.823488	0.359	0.322	1.17696e-17	0
Pofut2	4.63167e-22	0.288145	0.089	0.16	1.23378e-17	0
Nfil3	6.42106e-22	0.257703	0.244	0.388	1.71044e-17	0
Rac1	6.5056e-22	0.779051	0.42	0.447	1.73296e-17	0
Pfdn6	1.03911e-21	0.27532	0.054	0.107	2.76798e-17	0
Rsad2	1.05067e-21	1.09549	0.136	0.084	2.79878e-17	0
Mirt2	1.19131e-21	0.761045	0.126	0.076	3.17341e-17	0
Dusp5	1.19576e-21	0.816168	0.337	0.308	3.18526e-17	0
Sat1	1.27001e-21	0.866075	0.505	0.553	3.38306e-17	0
Tmem179b	1.35837e-21	0.371823	0.1	0.176	3.61842e-17	0
Hnrnpc	1.44089e-21	0.274923	0.186	0.3	3.83825e-17	0
Prkar1a	1.49918e-21	0.282143	0.212	0.343	3.99353e-17	0
Sra1	2.72192e-21	0.998701	0.223	0.18	7.25066e-17	0
Rab5a	2.85456e-21	0.26616	0.102	0.178	7.60399e-17	0
Asprv1	4.71815e-21	0.65974	0.236	0.171	1.25682e-16	0
F10	2.03034e-20	0.831919	0.231	0.182	5.40842e-16	0
Ctsz	3.00081e-20	0.781954	0.391	0.385	7.99355e-16	0
Dda1	3.23926e-20	0.255781	0.061	0.116	8.62873e-16	0
Samsn1	3.39294e-20	0.754412	0.409	0.413	9.0381e-16	0
Tmem248	3.44264e-20	0.279702	0.102	0.175	9.17051e-16	0
Spi1	4.16993e-20	0.29024	0.271	0.43	1.11079e-15	0
Mrpl52	1.13654e-19	1.0763	0.264	0.23	3.0275e-15	0
Brk1	1.35352e-19	0.373321	0.143	0.237	3.60551e-15	0
Tgm2	1.3737e-19	0.704013	0.355	0.317	3.65926e-15	0
4930430E12Rik	1.89205e-19	0.736131	0.137	0.088	5.04003e-15	0
Ppp2r2d	2.95737e-19	0.274374	0.075	0.135	7.87783e-15	0
Tmem189	3.25666e-19	0.895674	0.336	0.324	8.67509e-15	0
Sap30	5.74413e-19	0.338721	0.053	0.101	1.53012e-14	0
Cpne2	8.22394e-19	0.31525	0.099	0.168	2.19069e-14	0
Ube2d2a	9.8903e-19	0.345576	0.207	0.33	2.63458e-14	0
Chmp4b	1.02204e-18	0.838678	0.388	0.414	2.72252e-14	0
Cd300c2	1.02622e-18	0.823812	0.227	0.184	2.73364e-14	0
Suco	1.897e-18	0.355395	0.206	0.322	5.05323e-14	0
Map2k3	2.12368e-18	0.321049	0.178	0.283	5.65706e-14	0
Tgoln1	2.76049e-18	1.02091	0.273	0.25	7.3534e-14	0
Med28	4.27452e-18	0.360197	0.084	0.146	1.13865e-13	0
Mea1	6.04694e-18	0.316788	0.057	0.107	1.61078e-13	0
Vapa	2.66159e-17	0.365937	0.192	0.303	7.08994e-13	0
Efhd2	3.3249e-17	0.886383	0.39	0.419	8.85687e-13	0
Atp6ap1	3.84554e-17	0.312296	0.106	0.175	1.02437e-12	0
Nfkbib	4.26931e-17	0.970873	0.183	0.144	1.13726e-12	0
Rpl10	4.58965e-17	0.676735	0.421	0.431	1.22259e-12	0
Rnh1	4.77775e-17	1.06423	0.232	0.201	1.2727e-12	0
Cope	6.5128e-17	0.348688	0.118	0.193	1.73488e-12	0
Tarm1	1.13556e-16	0.789349	0.174	0.129	3.02492e-12	0
Ppp1r2	1.42186e-16	0.341116	0.223	0.344	3.78754e-12	0
Tmed2	1.53199e-16	0.408366	0.165	0.263	4.08092e-12	0
Neu1	1.6513e-16	0.252899	0.086	0.144	4.39872e-12	0
Rab11a	1.89193e-16	0.38434	0.166	0.263	5.03972e-12	0
Cnot7	2.55462e-16	0.282239	0.071	0.124	6.805e-12	0
Emd	3.80682e-16	0.396419	0.15	0.235	1.01406e-11	0
Vamp8	6.02231e-16	0.36682	0.225	0.352	1.60422e-11	0
Litaf	7.73034e-16	0.361203	0.629	0.713	2.05921e-11	0
Rilpl2	8.15193e-16	0.43763	0.106	0.172	2.17151e-11	0
Atf1	9.87785e-16	0.329226	0.101	0.165	2.63126e-11	0
Trmt112	1.06425e-15	0.389028	0.126	0.202	2.83494e-11	0
Il15	1.92994e-15	0.597965	0.105	0.065	5.14096e-11	0
Tprgl	2.67157e-15	0.260159	0.08	0.134	7.11653e-11	0
Prelid1	3.60445e-15	0.317348	0.224	0.345	9.60154e-11	0
Tomm7	3.81972e-15	0.403713	0.2	0.311	1.0175e-10	0
Cs	4.96051e-15	0.320985	0.068	0.118	1.32138e-10	0
Sh2d3c	5.95538e-15	0.677426	0.116	0.077	1.58639e-10	0
Fkbp1a	6.52411e-15	0.336355	0.101	0.163	1.73789e-10	0
Calm2	8.0909e-15	0.874777	0.347	0.359	2.15525e-10	0
Slc11a1	8.80965e-15	0.64615	0.152	0.111	2.34671e-10	0
Ppp2r1a	9.84586e-15	0.344992	0.091	0.149	2.62274e-10	0
Rnf7	1.22708e-14	0.461812	0.092	0.152	3.26871e-10	0
Llph	1.23632e-14	0.369298	0.094	0.153	3.29332e-10	0
Impa2	1.80712e-14	0.391072	0.085	0.14	4.8138e-10	0
Ralgds	2.37778e-14	0.649328	0.142	0.101	6.33393e-10	0
Map3k8	2.95105e-14	1.00278	0.187	0.15	7.86101e-10	0
Cdk2ap2	3.305e-14	1.09385	0.345	0.355	8.80386e-10	0
Il1r2	4.40482e-14	0.39677	0.554	0.582	1.17336e-09	0
Prelid3b	6.27546e-14	0.274825	0.059	0.102	1.67166e-09	0
Vasp	7.36057e-14	0.268163	0.273	0.409	1.96071e-09	0
Lgals3	7.97597e-14	0.890415	0.528	0.592	2.12464e-09	0
Arpp19	1.19516e-13	0.477575	0.181	0.281	3.18367e-09	0
Emc6	1.56821e-13	0.431458	0.077	0.128	4.1774e-09	0
Cebpd	1.68035e-13	0.573985	0.108	0.17	4.4761e-09	0
Rab44	2.72522e-13	0.325353	0.139	0.211	7.25944e-09	0
Tra2a	6.215e-13	0.387857	0.274	0.407	1.65555e-08	0
Morf4l1	1.37728e-12	0.356899	0.253	0.381	3.66879e-08	0
Cxcr4	1.43049e-12	0.92877	0.206	0.177	3.81055e-08	0
Snhg1	1.84341e-12	0.386836	0.07	0.114	4.91048e-08	0
Pfdn2	1.86452e-12	0.447153	0.099	0.156	4.96671e-08	0
Por	2.30993e-12	0.265609	0.128	0.193	6.1532e-08	0
BC005624	3.38991e-12	0.372224	0.094	0.147	9.03004e-08	0
1810026B05Rik	3.67168e-12	0.296761	0.113	0.171	9.78062e-08	0
Surf4	4.23772e-12	0.408224	0.117	0.181	1.12884e-07	0
Tlr13	4.63166e-12	0.699023	0.131	0.097	1.23378e-07	0
Snap23	5.77342e-12	0.741495	0.277	0.261	1.53792e-07	0
Wsb1	1.41092e-11	0.360154	0.209	0.305	3.7584e-07	0
Rragc	2.02947e-11	0.297402	0.08	0.126	5.40609e-07	0
Ctnnb1	2.42776e-11	0.416435	0.185	0.273	6.46706e-07	0
Snhg8	3.11084e-11	0.487404	0.089	0.139	8.28666e-07	0
Flot1	3.39336e-11	0.365982	0.128	0.191	9.03923e-07	0
Yipf4	4.04036e-11	0.343303	0.066	0.107	1.07627e-06	0
Nfkb2	5.01118e-11	0.260315	0.09	0.138	1.33488e-06	0
Odc1	5.04528e-11	0.409645	0.179	0.257	1.34396e-06	0
Spata13	6.70523e-11	0.292573	0.09	0.138	1.78614e-06	0
Ube2a	8.24516e-11	0.521429	0.165	0.247	2.19635e-06	0
Sema4d	1.01334e-10	0.644643	0.217	0.188	2.69932e-06	0
Mrpl54	1.03285e-10	0.455902	0.09	0.139	2.7513e-06	0
Ube2i	1.03391e-10	0.426366	0.17	0.252	2.75414e-06	0
Cks2	1.29126e-10	0.956831	0.284	0.28	3.43967e-06	0
Cd164	1.33746e-10	0.456481	0.186	0.275	3.56273e-06	0
Pgk1	1.52109e-10	0.864415	0.329	0.353	4.05188e-06	0
Nr4a1	1.74528e-10	0.52632	0.273	0.396	4.64908e-06	0
Lasp1	1.85049e-10	0.943777	0.251	0.243	4.92935e-06	0
Fus	2.08455e-10	0.325304	0.281	0.413	5.55283e-06	0
Rnasek	2.45857e-10	0.465497	0.194	0.287	6.54913e-06	0
Cd300a	3.1209e-10	0.257791	0.099	0.148	8.31345e-06	0
Mkrn1	3.42871e-10	0.499526	0.137	0.203	9.1334e-06	0
Osgin1	3.6089e-10	0.789643	0.12	0.091	9.61339e-06	0
Spty2d1	3.67722e-10	0.363717	0.134	0.196	9.79537e-06	0
Ccdc59	3.92136e-10	0.368185	0.075	0.117	1.04457e-05	0
Chmp5	3.96887e-10	0.271437	0.072	0.112	1.05723e-05	0
Srsf7	4.41014e-10	0.538493	0.175	0.256	1.17477e-05	0
Eif4a2	5.02911e-10	0.400078	0.109	0.163	1.33965e-05	0
Rab9	5.63899e-10	0.877752	0.127	0.1	1.50212e-05	0
Uqcrq	6.52152e-10	0.309142	0.246	0.355	1.7372e-05	0
Smndc1	7.10365e-10	0.494616	0.151	0.223	1.89227e-05	0
Arf1	7.10612e-10	0.441654	0.242	0.358	1.89293e-05	0
Cdkn1b	7.74342e-10	0.303604	0.098	0.145	2.06269e-05	0
Sec61g	8.39761e-10	0.310633	0.225	0.32	2.23695e-05	0
Cnih4	8.98714e-10	0.453819	0.13	0.193	2.394e-05	0
Ehd1	9.82784e-10	0.786378	0.301	0.305	2.61794e-05	0
Cox7a2	1.22982e-09	0.335976	0.245	0.352	3.276e-05	0
H2-D1	1.33343e-09	0.326202	0.607	0.683	3.55198e-05	0
Lrrc25	1.86219e-09	0.643497	0.12	0.092	4.96049e-05	0
Sf3b6	2.08939e-09	0.470231	0.166	0.243	5.56571e-05	0
Hmox2	2.82487e-09	0.323739	0.09	0.134	7.52489e-05	0
Slfn1	2.90424e-09	0.885116	0.222	0.203	7.73631e-05	0
Sh2b2	3.01711e-09	0.598085	0.153	0.125	8.03699e-05	0
Tnfaip2	4.57664e-09	0.73853	0.267	0.254	0.000121913	0
Ccnl1	4.75817e-09	0.673468	0.443	0.517	0.000126748	0
Slc2a1	5.57774e-09	0.748137	0.313	0.315	0.00014858	0
Mfsd1	6.18804e-09	0.306798	0.097	0.143	0.000164837	0
Fpr1	6.38951e-09	0.601269	0.11	0.081	0.000170204	0
Tuba1c	7.75385e-09	0.773981	0.325	0.348	0.000206547	0
Tatdn2	8.44642e-09	0.38936	0.095	0.139	0.000224996	0
Leprotl1	1.00941e-08	0.508103	0.129	0.189	0.000268887	0
Slc9a3r1	2.23217e-08	0.460385	0.201	0.287	0.000594605	0
Atp6v0b	2.91974e-08	0.687645	0.382	0.44	0.000777761	0
Fam50a	3.20112e-08	0.86584	0.136	0.114	0.000852713	0
Ubxn1	3.92029e-08	0.51785	0.154	0.223	0.00104429	0
2310001H17Rik	5.82089e-08	0.711374	0.133	0.109	0.00155057	0
Tmbim6	6.11304e-08	0.566275	0.42	0.493	0.00162839	0
Znrd1	7.1712e-08	0.409681	0.069	0.104	0.00191026	0
Psenen	9.18773e-08	0.578695	0.173	0.248	0.00244743	0
Rgs2	1.05706e-07	0.475668	0.199	0.278	0.0028158	0
Atp6v1d	1.07441e-07	0.481457	0.147	0.21	0.00286202	0
Etf1	1.13451e-07	0.403312	0.294	0.422	0.00302212	0
Lyst	1.46138e-07	0.345368	0.232	0.318	0.00389282	0
Arfgef2	1.56153e-07	0.335988	0.091	0.13	0.0041596	0
Gm8797	1.57503e-07	0.707108	0.103	0.081	0.00419557	0
Taf7	2.01162e-07	0.453986	0.109	0.155	0.00535856	0
Cirbp	2.16377e-07	0.399243	0.069	0.102	0.00576385	0
Cln3	2.53593e-07	0.257379	0.077	0.111	0.00675521	0
Esd	2.68941e-07	0.641497	0.177	0.251	0.00716404	0
Rsrc2	2.8777e-07	0.423908	0.173	0.24	0.00766562	0
Il1f9	3.29877e-07	0.744322	0.189	0.168	0.00878728	0
AA467197	3.47484e-07	0.876855	0.291	0.3	0.00925628	0
Gngt2	4.7617e-07	0.696702	0.14	0.119	0.0126842	0
Mdm2	4.93438e-07	0.556173	0.176	0.243	0.0131442	0
Denr	5.16154e-07	0.487594	0.106	0.151	0.0137493	0
Plekhf2	5.46195e-07	0.457103	0.068	0.1	0.0145495	0
Sgms2	5.95696e-07	0.83735	0.262	0.265	0.0158682	0
Fam32a	6.87827e-07	0.362632	0.089	0.126	0.0183223	0
Pts	9.31171e-07	0.910221	0.153	0.136	0.0248045	0
Sertad1	9.60884e-07	0.898213	0.198	0.19	0.025596	0
Ssu72	1.18735e-06	0.507227	0.174	0.243	0.0316287	0
Gsn	1.36823e-06	0.45511	0.203	0.282	0.036447	0
Acsl1	1.52487e-06	0.479798	0.107	0.149	0.0406195	0
Dynll1	1.79042e-06	0.863565	0.29	0.312	0.0476932	0
Kdm6b	2.92092e-06	0.791919	0.303	0.321	0.0778074	0
Fos	3.24843e-06	0.944057	0.374	0.416	0.0865317	0
Metrnl	3.65522e-06	0.427405	0.121	0.166	0.0973678	0
Lamtor1	3.81067e-06	0.513139	0.114	0.158	0.101509	0
Mien1	6.88203e-06	0.500991	0.096	0.134	0.183324	0
Alas1	7.20504e-06	0.519492	0.174	0.239	0.191928	0
Plbd1	7.38767e-06	0.340415	0.218	0.289	0.196793	0
F630028O10Rik	7.44329e-06	0.540215	0.083	0.116	0.198274	0
Fam76a	7.55852e-06	0.336753	0.085	0.118	0.201344	0
Rtp4	7.78704e-06	0.64797	0.131	0.111	0.207431	0
Ptp4a1.1	1.19647e-05	0.693098	0.168	0.154	0.318715	0
Pttg1ip	1.54048e-05	0.372998	0.08	0.111	0.410354	0
Chka	1.74054e-05	0.377832	0.174	0.229	0.463646	0
Fas	1.84993e-05	0.506838	0.1	0.082	0.492785	0
Rbm39	2.29035e-05	0.258959	0.414	0.587	0.610103	0
Ddx3x	2.73185e-05	0.596151	0.232	0.32	0.727709	0
Chmp2a	2.7879e-05	0.543386	0.179	0.246	0.74264	0
Txn1	2.98116e-05	0.461367	0.53	0.581	0.794121	0
Casp4	3.68004e-05	0.264207	0.112	0.148	0.980289	0
Rhoa	3.77007e-05	0.554985	0.401	0.477	1	0
Ddit4	3.84074e-05	0.78527	0.14	0.125	1	0
Stx11	3.88809e-05	0.294254	0.155	0.203	1	0
Fam104a	3.9814e-05	0.534552	0.115	0.156	1	0
Ypel3	4.02534e-05	0.637836	0.194	0.185	1	0
Amdhd2	5.20619e-05	0.729924	0.107	0.092	1	0
Cycs	5.30316e-05	0.440528	0.225	0.304	1	0
Rela	5.7014e-05	0.328485	0.077	0.106	1	0
Cnppd1	6.94729e-05	0.746896	0.116	0.102	1	0
H2-K1	8.05824e-05	0.440024	0.477	0.56	1	0
Atp5md	9.98906e-05	0.483807	0.265	0.364	1	0
Hexim1	0.000100841	0.55877	0.101	0.136	1	0
Rybp	0.000114498	0.337913	0.154	0.199	1	0
Wsb2	0.000119974	0.642252	0.138	0.125	1	0
Timm8b	0.000130854	0.5381	0.127	0.17	1	0
Zdhhc18	0.000146805	0.310631	0.083	0.11	1	0
Chchd2	0.000154643	0.48686	0.405	0.46	1	0
Tmem251	0.000254354	0.690487	0.123	0.112	1	0
Il10rb	0.000265653	0.283553	0.156	0.199	1	0
Bax	0.000278361	0.838891	0.169	0.165	1	0
Cd33	0.000285623	0.358901	0.196	0.255	1	0
D8Ertd738e	0.000382025	0.467806	0.289	0.396	1	0
Rbm38	0.000383351	0.51744	0.1	0.132	1	0
Hist1h1c	0.000471149	0.622396	0.143	0.187	1	0
Ppp1r11	0.000525539	0.495864	0.092	0.122	1	0
Slc3a2	0.000573878	0.78349	0.258	0.28	1	0
Ier2	0.000685942	0.799912	0.313	0.356	1	0
Vps4b	0.000708193	0.474621	0.251	0.336	1	0
Ndfip2	0.000809557	0.737968	0.136	0.128	1	0
Sap18	0.000841858	1.02921	0.267	0.3	1	0
Rabac1	0.00088624	0.901024	0.225	0.241	1	0
Rnf11	0.00101677	0.399094	0.12	0.153	1	0
Tctex1d2	0.00103953	0.507662	0.086	0.113	1	0
Fuca2	0.00111387	0.700641	0.119	0.11	1	0
Xbp1	0.00133825	0.600509	0.23	0.306	1	0
Tceal9	0.0013479	0.480904	0.095	0.122	1	0
Arf6	0.00148859	0.643411	0.16	0.212	1	0
Tmbim4	0.00151871	0.643504	0.181	0.241	1	0
Atp6v1b2	0.0016379	0.575722	0.207	0.27	1	0
Oaz1	0.00185566	0.25887	0.508	0.53	1	0
Pfkl	0.00202407	0.577037	0.122	0.112	1	0
Plk3	0.00263852	0.431655	0.187	0.236	1	0
Klhl24	0.00322389	0.413469	0.092	0.117	1	0
Eloc	0.00469677	0.658416	0.199	0.263	1	0
Mpp1	0.00469701	0.60136	0.125	0.159	1	0
BC031181	0.00483345	0.567023	0.128	0.163	1	0
Ramac	0.00487	0.531208	0.105	0.134	1	0
Gch1	0.00502722	0.327084	0.193	0.24	1	0
Mir22hg	0.00516682	0.375355	0.114	0.142	1	0
Clec5a	0.00530086	0.760127	0.157	0.156	1	0
Olr1	0.00557951	0.396725	0.161	0.199	1	0
Rpl9-ps6	0.00600814	0.257625	0.479	0.522	1	0
Alkbh5	0.00643309	0.686895	0.124	0.118	1	0
Zfp36l2	0.0067067	0.738358	0.221	0.285	1	0
Zfp292	0.00682663	0.362507	0.161	0.199	1	0
Iqsec1	0.00784739	0.407786	0.145	0.182	1	0
Supt4a	0.00909098	0.6408	0.179	0.231	1	0
Osm	0.00912189	0.743376	0.317	0.357	1	0
Slc8a1	0	4.28323	0.79	0.042	0	1
Cd86	0	3.84277	0.734	0.056	0	1
Myo1e	0	3.81081	0.69	0.041	0	1
Trps1	0	3.7941	0.782	0.076	0	1
Lrmda	0	3.74919	0.751	0.07	0	1
Lncpint	0	3.36255	0.669	0.049	0	1
Malt1	0	3.3415	0.794	0.234	0	1
Dock4	0	3.32081	0.652	0.038	0	1
Ext1	0	3.31294	0.614	0.031	0	1
Pid1	0	3.28933	0.515	0.031	0	1
Dennd1a	0	3.2759	0.614	0.029	0	1
Etv6	0	3.26207	0.758	0.101	0	1
Nrg1	0	3.24094	0.37	0.043	0	1
Atrnl1	0	3.09801	0.636	0.058	0	1
2024-03-03	0	3.09246	0.494	0.034	0	1
Hsph1	0	3.03352	0.411	0.053	0	1
Arhgap15	0	3.01084	0.59	0.08	0	1
Tcf7l2	0	2.97658	0.596	0.041	0	1
Diaph2	0	2.97585	0.599	0.069	0	1
Arhgap24	0	2.97365	0.619	0.07	0	1
Rasgef1b	0	2.91914	0.474	0.036	0	1
Zswim6	0	2.8974	0.672	0.089	0	1
Plxdc2	0	2.86611	0.311	0.017	0	1
Pde7b	0	2.85026	0.482	0.033	0	1
St7	0	2.84914	0.489	0.042	0	1
Epb41l2	0	2.83278	0.614	0.073	0	1
Dcstamp	0	2.81427	0.25	0.011	0	1
Maml2	0	2.80435	0.468	0.018	0	1
Dip2c	0	2.79811	0.471	0.026	0	1
Cmip	0	2.77299	0.745	0.161	0	1
Gnaq	0	2.76874	0.731	0.138	0	1
Cers6	0	2.74131	0.64	0.116	0	1
Dock10	0	2.71664	0.725	0.157	0	1
Hivep2	0	2.70787	0.49	0.04	0	1
Pde4d	0	2.70001	0.467	0.053	0	1
Mrc1	0	2.69865	0.371	0.03	0	1
Dapk1	0	2.68522	0.542	0.036	0	1
Rftn1	0	2.67982	0.479	0.029	0	1
Ptprj	0	2.66809	0.67	0.124	0	1
Maml3	0	2.65991	0.493	0.034	0	1
Snd1	0	2.65545	0.543	0.058	0	1
Creb5	0	2.63326	0.679	0.122	0	1
Foxn3	0	2.61915	0.583	0.075	0	1
Phlpp1	0	2.60531	0.434	0.022	0	1
Lpp	0	2.60036	0.62	0.078	0	1
Mycbp2	0	2.59954	0.636	0.113	0	1
Elmo1	0	2.59463	0.627	0.129	0	1
Picalm	0	2.59207	0.846	0.32	0	1
Dennd4a	0	2.56925	0.738	0.284	0	1
Gab2	0	2.51863	0.72	0.172	0	1
Arhgap26	0	2.49957	0.424	0.05	0	1
Macf1	0	2.4988	0.59	0.081	0	1
Cd83	0	2.49638	0.397	0.032	0	1
mt-Atp8	0	2.49617	0.89	0.312	0	1
Lyn	0	2.49273	0.806	0.3	0	1
Abca1	0	2.47097	0.525	0.109	0	1
Cmss1	0	2.46723	0.831	0.176	0	1
Fbxl17	0	2.46341	0.478	0.022	0	1
Mertk	0	2.44869	0.389	0.022	0	1
Dab2	0	2.44752	0.545	0.08	0	1
Jarid2	0	2.44554	0.529	0.084	0	1
Ece1	0	2.4442	0.417	0.027	0	1
Plcl1	0	2.43945	0.365	0.012	0	1
Mmp12	0	2.43273	0.344	0.061	0	1
Mtss1	0	2.43031	0.479	0.042	0	1
Rnf217	0	2.41702	0.341	0.013	0	1
Fn1	0	2.41471	0.405	0.077	0	1
Dst	0	2.39498	0.392	0.016	0	1
Man2a1	0	2.38576	0.495	0.084	0	1
Mpp7	0	2.36928	0.505	0.143	0	1
mt-Co1	0	2.36389	0.976	0.644	0	1
mt-Nd4l	0	2.35596	0.811	0.249	0	1
Tbc1d5	0	2.35175	0.475	0.048	0	1
Ubash3b	0	2.34557	0.454	0.048	0	1
Aopep	0	2.33415	0.465	0.052	0	1
Gm26917	0	2.33243	0.715	0.151	0	1
Nfkb1	0	2.31458	0.654	0.243	0	1
Htr7	0	2.31073	0.352	0.013	0	1
Dleu2	0	2.30756	0.57	0.147	0	1
Camk2d	0	2.30639	0.461	0.059	0	1
mt-Co2	0	2.30591	0.947	0.48	0	1
Zdhhc14	0	2.30541	0.327	0.016	0	1
Exoc4	0	2.29996	0.472	0.043	0	1
Runx1	0	2.29967	0.722	0.249	0	1
Clic4	0	2.29862	0.496	0.106	0	1
Abr	0	2.29099	0.62	0.139	0	1
Dock2	0	2.28907	0.601	0.132	0	1
Man1a	0	2.28311	0.368	0.034	0	1
Ankrd44	0	2.28204	0.492	0.077	0	1
Pik3r1	0	2.27	0.437	0.082	0	1
Arih1	0	2.26456	0.614	0.175	0	1
Mbnl1	0	2.26186	0.526	0.128	0	1
Epb41	0	2.25288	0.417	0.061	0	1
Ppm1h	0	2.24835	0.457	0.044	0	1
Rreb1	0	2.23824	0.468	0.043	0	1
Rnf180	0	2.23731	0.381	0.024	0	1
Tbc1d9	0	2.23225	0.4	0.026	0	1
H2-Eb1	0	2.225	0.609	0.127	0	1
Mdfic	0	2.21573	0.419	0.032	0	1
Ldlrad4	0	2.20907	0.343	0.013	0	1
Spon1	0	2.20156	0.329	0.016	0	1
Fyn	0	2.19674	0.315	0.017	0	1
Slc7a2	0	2.19567	0.264	0.019	0	1
Uvrag	0	2.19485	0.598	0.137	0	1
Clasp2	0	2.19249	0.437	0.038	0	1
Mitf	0	2.18631	0.399	0.038	0	1
Vav3	0	2.18168	0.485	0.099	0	1
Atp8a1	0	2.17505	0.466	0.068	0	1
Lrch1	0	2.17352	0.451	0.048	0	1
Alcam	0	2.17276	0.528	0.153	0	1
Zcchc7	0	2.17098	0.471	0.048	0	1
Fnbp1	0	2.15935	0.49	0.075	0	1
Zeb2	0	2.15081	0.772	0.322	0	1
Atxn1	0	2.14863	0.407	0.046	0	1
Fam49b	0	2.1437	0.658	0.261	0	1
Elovl5	0	2.14358	0.296	0.041	0	1
Fam117b	0	2.13968	0.376	0.067	0	1
Map4k4	0	2.13734	0.549	0.171	0	1
mt-Cytb	0	2.13544	0.863	0.351	0	1
Tgfbr1	0	2.12474	0.478	0.086	0	1
Snx24	0	2.11898	0.35	0.023	0	1
Lrrc8d	0	2.11654	0.489	0.097	0	1
2024-03-01	0	2.11553	0.383	0.03	0	1
Pip4k2a	0	2.11486	0.452	0.078	0	1
Lgmn	0	2.10942	0.512	0.088	0	1
Mgat5	0	2.10856	0.426	0.056	0	1
Fam172a	0	2.10304	0.425	0.037	0	1
Sash1	0	2.10207	0.355	0.028	0	1
Cd74	0	2.0996	0.787	0.261	0	1
Fgf13	0	2.08751	0.219	0.007	0	1
Sik3	0	2.08671	0.633	0.189	0	1
Vps13b	0	2.08635	0.445	0.055	0	1
Psd3	0	2.07257	0.227	0.008	0	1
mt-Nd1	0	2.06278	0.752	0.228	0	1
Camk1d	0	2.06127	0.722	0.115	0	1
mt-Nd4	0	2.04712	0.73	0.224	0	1
Atp2b4	0	2.04004	0.269	0.017	0	1
Stag1	0	2.03555	0.459	0.071	0	1
Zfand3	0	2.03496	0.624	0.18	0	1
Ankrd11	0	2.03274	0.687	0.238	0	1
Gab1	0	2.03201	0.265	0.009	0	1
Gphn	0	2.02383	0.667	0.107	0	1
Cacna1d	0	2.0234	0.203	0.01	0	1
Abtb2	0	2.02237	0.476	0.114	0	1
Trerf1	0	2.02002	0.341	0.024	0	1
mt-Co3	0	2.01736	0.913	0.455	0	1
Fbxo11	0	2.01588	0.481	0.1	0	1
Ccr5	0	2.01187	0.383	0.035	0	1
Cyth1	0	2.01103	0.606	0.179	0	1
Fmnl2	0	2.00668	0.41	0.077	0	1
Fndc3b	0	2.00625	0.589	0.147	0	1
Arid1b	0	1.99947	0.431	0.059	0	1
Rapgef2	0	1.99503	0.342	0.034	0	1
Zfp516	0	1.99327	0.359	0.033	0	1
Akt3	0	1.98361	0.288	0.015	0	1
Wwox	0	1.98238	0.311	0.02	0	1
Cux1	0	1.97982	0.566	0.163	0	1
Mrtfa	0	1.97298	0.354	0.032	0	1
Pvt1	0	1.97283	0.324	0.014	0	1
Btbd9	0	1.97073	0.528	0.115	0	1
Tmcc3	0	1.96971	0.323	0.016	0	1
Ankrd17	0	1.96846	0.473	0.104	0	1
Arl15	0	1.96641	0.354	0.03	0	1
Osbpl8	0	1.96392	0.516	0.168	0	1
Tbxas1	0	1.95966	0.315	0.028	0	1
Arhgap17	0	1.95857	0.412	0.067	0	1
AU020206	0	1.95775	0.478	0.058	0	1
Crtc3	0	1.95489	0.442	0.091	0	1
Nf1	0	1.9489	0.405	0.038	0	1
Tcf12	0	1.948	0.357	0.03	0	1
Spag9	0	1.94206	0.753	0.347	0	1
Braf	0	1.93827	0.48	0.121	0	1
Smchd1	0	1.93635	0.442	0.119	0	1
Zbtb20	0	1.93257	0.327	0.024	0	1
mt-Nd2	0	1.92803	0.671	0.192	0	1
Srgap2	0	1.92196	0.364	0.038	0	1
Ddhd1	0	1.92138	0.325	0.029	0	1
Mgat4a	0	1.91872	0.423	0.07	0	1
Pdlim5	0	1.91094	0.467	0.106	0	1
Rbm47	0	1.90976	0.483	0.093	0	1
mt-Atp6	0	1.9094	0.837	0.34	0	1
Map4k3	0	1.90697	0.338	0.011	0	1
Specc1l	0	1.90441	0.313	0.021	0	1
H2-Aa	0	1.90228	0.602	0.145	0	1
Frmd4b	0	1.90129	0.282	0.013	0	1
H2-Ab1	0	1.90053	0.576	0.154	0	1
Sh3pxd2b	0	1.8999	0.369	0.026	0	1
mt-Nd5	0	1.89945	0.629	0.189	0	1
Ppp3ca	0	1.89375	0.479	0.141	0	1
Parp8	0	1.89152	0.29	0.027	0	1
Fcho2	0	1.89057	0.435	0.082	0	1
Atp2b1	0	1.88376	0.69	0.275	0	1
Tmem131	0	1.87865	0.372	0.065	0	1
Ap3b1	0	1.87387	0.428	0.083	0	1
Lrp1	0	1.87034	0.404	0.058	0	1
Pan3	0	1.86877	0.447	0.076	0	1
Rai14	0	1.86225	0.325	0.03	0	1
Uty	0	1.86083	0.308	0.024	0	1
Cblb	0	1.85925	0.284	0.024	0	1
Zfp407	0	1.85809	0.355	0.032	0	1
Eif4g3	0	1.85606	0.432	0.081	0	1
Rhoq	0	1.8519	0.395	0.066	0	1
B4galt5	0	1.84908	0.421	0.101	0	1
Pde3b	0	1.84768	0.308	0.029	0	1
Trio	0	1.84585	0.379	0.038	0	1
Acer3	0	1.84082	0.373	0.064	0	1
Ern1	0	1.83729	0.3	0.039	0	1
Tcf4	0	1.83665	0.33	0.032	0	1
Fbxw11	0	1.81385	0.392	0.063	0	1
Nup98	0	1.8122	0.488	0.13	0	1
Hivep3	0	1.808	0.325	0.02	0	1
Ascc3	0	1.80556	0.432	0.091	0	1
Rap1gds1	0	1.80286	0.36	0.052	0	1
Arhgap31	0	1.79594	0.386	0.081	0	1
Rere	0	1.79155	0.341	0.033	0	1
Nrip1	0	1.79132	0.291	0.032	0	1
Fmn1	0	1.78632	0.292	0.012	0	1
Vti1a	0	1.77997	0.406	0.068	0	1
Baz2b	0	1.77628	0.599	0.22	0	1
Fars2	0	1.77097	0.334	0.023	0	1
Bcas3	0	1.76727	0.3	0.018	0	1
Runx3	0	1.76286	0.341	0.052	0	1
Got1	0	1.75423	0.354	0.056	0	1
Aff1	0	1.74981	0.5	0.145	0	1
Atxn7l1	0	1.7477	0.378	0.052	0	1
Qk	0	1.74758	0.509	0.16	0	1
Kansl1	0	1.74308	0.434	0.11	0	1
Mef2a	0	1.74116	0.506	0.156	0	1
Sh3kbp1	0	1.73061	0.401	0.094	0	1
Gsap	0	1.7301	0.449	0.091	0	1
Alpk1	0	1.72897	0.281	0.017	0	1
Cdk8	0	1.72688	0.46	0.088	0	1
Huwe1	0	1.71991	0.39	0.078	0	1
Myof	0	1.71612	0.328	0.027	0	1
Pik3r5	0	1.71295	0.306	0.046	0	1
Dennd1b	0	1.71049	0.389	0.077	0	1
Map3k5	0	1.70965	0.328	0.047	0	1
Stk38l	0	1.7056	0.308	0.027	0	1
Agap1	0	1.70556	0.323	0.047	0	1
Atp13a3	0	1.69926	0.408	0.099	0	1
Snx29	0	1.69744	0.308	0.023	0	1
Wdfy3	0	1.69089	0.365	0.058	0	1
Zfhx3	0	1.68746	0.362	0.051	0	1
Dyrk1a	0	1.68565	0.393	0.077	0	1
Wnk1	0	1.68371	0.606	0.24	0	1
Pmepa1	0	1.68208	0.384	0.064	0	1
Traf3	0	1.68187	0.342	0.058	0	1
Peak1	0	1.67739	0.487	0.081	0	1
Birc6	0	1.66224	0.438	0.116	0	1
Mbd5	0	1.65757	0.324	0.027	0	1
Plekhm3	0	1.65607	0.336	0.032	0	1
Ncoa1	0	1.64574	0.328	0.047	0	1
Sik2	0	1.64224	0.322	0.043	0	1
Spred1	0	1.6374	0.272	0.022	0	1
Havcr2	0	1.63525	0.329	0.051	0	1
Smyd3	0	1.6323	0.261	0.02	0	1
Nipbl	0	1.62991	0.443	0.122	0	1
Synj1	0	1.62888	0.402	0.087	0	1
Hivep1	0	1.6285	0.333	0.06	0	1
Map3k1	0	1.62291	0.315	0.044	0	1
Il7r	0	1.61582	0.248	0.021	0	1
Phf21a	0	1.61464	0.358	0.058	0	1
Nedd4l	0	1.61208	0.283	0.022	0	1
Usp9x	0	1.60874	0.369	0.078	0	1
Tnks	0	1.6078	0.285	0.035	0	1
Apbb2	0	1.60769	0.232	0.009	0	1
Sestd1	0	1.60711	0.249	0.016	0	1
Lrrc8c	0	1.60623	0.26	0.02	0	1
Itprid2	0	1.60114	0.322	0.044	0	1
Ash1l	0	1.60074	0.367	0.067	0	1
Rsrc1	0	1.59881	0.294	0.042	0	1
Luzp1	0	1.59878	0.28	0.029	0	1
Kmt2c	0	1.59565	0.385	0.076	0	1
Aig1	0	1.59293	0.235	0.017	0	1
Bach2	0	1.5881	0.222	0.009	0	1
Ambra1	0	1.58767	0.321	0.033	0	1
Adam9	0	1.58468	0.295	0.031	0	1
Rrbp1	0	1.57946	0.626	0.24	0	1
Mob3b	0	1.56846	0.258	0.015	0	1
Cpq	0	1.5675	0.269	0.016	0	1
Tbc1d22a	0	1.55479	0.29	0.029	0	1
Runx2	0	1.55014	0.298	0.044	0	1
Cdk14	0	1.54613	0.215	0.013	0	1
Strn3	0	1.54284	0.323	0.054	0	1
Lrrk1	0	1.53702	0.275	0.022	0	1
Abl2	0	1.53382	0.311	0.048	0	1
Prkch	0	1.53303	0.301	0.043	0	1
Msr1	0	1.5256	0.28	0.036	0	1
Slc9a9	0	1.51969	0.22	0.008	0	1
Malat1	0	1.51867	0.992	0.972	0	1
Lrp12	0	1.48807	0.245	0.02	0	1
Fto	0	1.48704	0.28	0.027	0	1
Cdkal1	0	1.48185	0.255	0.012	0	1
Iqgap1	0	1.45946	0.774	0.468	0	1
Tmem135	0	1.45066	0.259	0.02	0	1
Zfp710	0	1.44254	0.255	0.025	0	1
Ctss	0	1.44157	0.569	0.191	0	1
Cog5	0	1.43511	0.262	0.021	0	1
Zfp609	0	1.42377	0.258	0.027	0	1
Gm6209	0	1.41864	0.214	0.012	0	1
Enox2	0	1.4175	0.211	0.01	0	1
Exoc6b	0	1.41563	0.237	0.015	0	1
Nlrp1b	0	1.40358	0.245	0.012	0	1
Dock7	0	1.39089	0.238	0.014	0	1
Htt	0	1.38585	0.274	0.034	0	1
Dock1	0	1.36937	0.238	0.016	0	1
Arhgap22	0	1.34237	0.213	0.008	0	1
Shtn1	0	1.29942	0.239	0.022	0	1
Disc1	0	1.21823	0.185	0.005	0	1
St3gal3	0	1.21709	0.192	0.008	0	1
Prr5l	1.28223e-307	1.47914	0.22	0.016	3.41561e-303	1
Svil	1.02716e-306	1.87173	0.483	0.159	2.73615e-302	1
Ncoa2	1.40205e-306	1.46685	0.303	0.046	3.73478e-302	1
Gm26740	2.53363e-305	1.48106	0.384	0.082	6.74907e-301	1
Atf6	8.68673e-304	1.62142	0.335	0.062	2.31397e-299	1
Rbm6	1.26034e-302	1.37266	0.291	0.042	3.35729e-298	1
Fam193a	2.78137e-302	1.40588	0.299	0.046	7.40902e-298	1
Pla2g4a	8.29044e-302	1.48992	0.268	0.034	2.20841e-297	1
Foxp1	2.65291e-301	1.98643	0.394	0.096	7.06683e-297	1
Psme4	5.90447e-301	1.58368	0.321	0.058	1.57283e-296	1
Zc3h7a	9.7946e-301	1.71786	0.484	0.146	2.60909e-296	1
Vdr	2.05101e-299	1.34988	0.203	0.013	5.46348e-295	1
Dis3l2	6.29757e-299	1.21641	0.202	0.013	1.67755e-294	1
Smg6	9.66679e-299	1.40699	0.288	0.043	2.57504e-294	1
Sdccag8	2.74905e-298	1.32002	0.233	0.022	7.32291e-294	1
Ric1	5.85423e-298	1.48274	0.311	0.052	1.55945e-293	1
Tmem164	3.08841e-297	1.67186	0.356	0.076	8.22691e-293	1
Eepd1	3.41625e-297	1.61922	0.272	0.036	9.1002e-293	1
Hnrnpll	8.99879e-297	1.70029	0.397	0.1	2.3971e-292	1
Atg10	1.07453e-294	1.25154	0.2	0.013	2.86232e-290	1
Fndc3a	1.62399e-294	1.60967	0.528	0.178	4.326e-290	1
Agpat4	1.54528e-293	1.40358	0.26	0.032	4.11631e-289	1
Trak1	5.12354e-292	1.37661	0.277	0.039	1.36481e-287	1
Crebbp	1.19137e-291	1.51147	0.413	0.109	3.17357e-287	1
Sbf2	4.66157e-291	1.1779	0.197	0.012	1.24175e-286	1
Ciita	7.51785e-291	1.29541	0.194	0.011	2.0026e-286	1
Lrp6	9.00445e-290	1.29474	0.236	0.025	2.39861e-285	1
Ssh2	2.31467e-289	1.67651	0.408	0.107	6.16581e-285	1
Fbxw7	5.25784e-289	1.34626	0.238	0.025	1.40058e-284	1
Skap2	2.0087e-288	1.63049	0.532	0.199	5.35078e-284	1
Bmp2k	2.25733e-288	1.57712	0.344	0.07	6.01309e-284	1
Apba1	3.67717e-288	1.38145	0.186	0.01	9.79524e-284	1
Lin54	7.09083e-288	1.80513	0.269	0.038	1.88885e-283	1
Nr4a2	9.32369e-288	1.73457	0.362	0.078	2.48364e-283	1
Cd80	1.11227e-287	1.62559	0.478	0.147	2.96286e-283	1
Pcnx	1.55526e-287	1.53067	0.266	0.037	4.14291e-283	1
Slc10a7	3.88568e-287	1.20204	0.203	0.015	1.03507e-282	1
Csnk1g3	2.33626e-286	1.34483	0.255	0.033	6.22334e-282	1
Usp34	3.87549e-286	1.48354	0.369	0.085	1.03235e-281	1
Trip12	1.06254e-285	1.55128	0.399	0.103	2.83039e-281	1
Acvr2a	9.91474e-285	1.31185	0.177	0.008	2.64109e-280	1
Zmiz1	1.0314e-284	1.52315	0.454	0.131	2.74745e-280	1
Tlk1	1.73867e-284	1.43237	0.282	0.044	4.63148e-280	1
Stard9	1.108e-283	1.20532	0.196	0.013	2.9515e-279	1
Mllt10	1.64838e-283	1.4624	0.321	0.062	4.39095e-279	1
Slc38a6	2.57562e-283	1.19975	0.189	0.011	6.86094e-279	1
Fli1	2.46394e-282	1.62404	0.342	0.074	6.56345e-278	1
Dock8	6.30528e-282	1.8596	0.391	0.107	1.6796e-277	1
Itga9	1.28461e-281	1.39416	0.163	0.005	3.42195e-277	1
Prkca	1.38111e-280	1.19737	0.178	0.008	3.679e-276	1
Grk5	8.31757e-280	1.37959	0.212	0.018	2.21563e-275	1
Ubn2	1.45591e-278	1.44339	0.303	0.055	3.87825e-274	1
Kif13a	3.99861e-278	1.27176	0.236	0.027	1.06515e-273	1
Kynu	4.11073e-278	1.19109	0.185	0.011	1.09502e-273	1
Asap1	1.39987e-277	1.68329	0.381	0.099	3.72897e-273	1
Atp9b	6.25247e-277	1.40051	0.328	0.066	1.66553e-272	1
Axl	6.4959e-277	1.22842	0.245	0.03	1.73038e-272	1
Ctsc	2.69991e-276	1.74752	0.461	0.145	7.19202e-272	1
Ubr3	2.0257e-275	1.3145	0.253	0.034	5.39607e-271	1
Nlrc5	8.47578e-275	1.34406	0.21	0.018	2.25778e-270	1
Rps6ka3	9.6861e-275	1.62077	0.29	0.051	2.58018e-270	1
Sipa1l3	1.18242e-274	1.24322	0.228	0.024	3.14973e-270	1
Cask	1.49853e-274	1.43164	0.241	0.029	3.99179e-270	1
Wdr7	2.13917e-274	1.14192	0.198	0.015	5.69831e-270	1
Atxn7	5.94505e-274	1.2837	0.232	0.026	1.58364e-269	1
Ubr5	8.93005e-273	1.42954	0.323	0.065	2.37879e-268	1
Btaf1	2.1057e-272	1.39231	0.297	0.053	5.60916e-268	1
Gm4258	6.0039e-272	1.26848	0.186	0.012	1.59932e-267	1
Gpd2	1.21025e-270	1.79439	0.329	0.072	3.22386e-266	1
Chd9	6.23719e-270	1.4426	0.311	0.061	1.66146e-265	1
Taok3	1.60752e-269	1.50773	0.324	0.069	4.28211e-265	1
Pkp4	3.84695e-269	1.2566	0.169	0.008	1.02475e-264	1
Sh3bgrl	1.84565e-268	1.75582	0.344	0.08	4.91643e-264	1
Pitpnc1	2.64043e-268	1.73211	0.298	0.055	7.03358e-264	1
Gm19951	4.33176e-268	1.24783	0.552	0.183	1.1539e-263	1
Tanc2	9.44993e-268	1.44413	0.165	0.007	2.51727e-263	1
Gmds	3.73072e-267	1.34238	0.216	0.023	9.93788e-263	1
Stk3	9.07697e-267	1.19908	0.207	0.019	2.41792e-262	1
Mib1	5.66912e-266	1.41666	0.278	0.047	1.51014e-261	1
Alpk2	7.79026e-266	1.26411	0.165	0.007	2.07517e-261	1
Akap13	8.08127e-265	1.53634	0.553	0.224	2.15269e-260	1
Sipa1l1	1.13954e-264	1.7797	0.309	0.063	3.03549e-260	1
Adap2	1.17702e-264	1.06636	0.167	0.008	3.13535e-260	1
Dnajc1	5.22766e-264	1.41722	0.276	0.046	1.39254e-259	1
Ly86	6.36511e-264	1.51194	0.287	0.051	1.69554e-259	1
Prex1	1.76097e-263	1.36982	0.354	0.082	4.69086e-259	1
Ralgapa2	3.58466e-263	1.22388	0.216	0.022	9.54882e-259	1
Rngtt	7.21889e-263	1.30354	0.251	0.035	1.92297e-258	1
Lcorl	1.18367e-262	1.37683	0.256	0.038	3.15305e-258	1
Irs2	7.10919e-262	1.4972	0.354	0.083	1.89375e-257	1
Agps	9.3517e-261	1.56915	0.359	0.092	2.49111e-256	1
Prkcb	1.03314e-260	1.82317	0.354	0.09	2.75208e-256	1
Tle4	1.79328e-259	1.61978	0.3	0.059	4.77695e-255	1
Homer1	7.7721e-258	1.69272	0.324	0.069	2.07033e-253	1
Immp2l	3.48489e-257	1.31554	0.156	0.006	9.28306e-253	1
Smg1	1.08096e-256	1.40306	0.379	0.101	2.87946e-252	1
Tns3	1.08517e-256	1.6321	0.266	0.043	2.89068e-252	1
Eps8	1.12879e-256	1.65684	0.344	0.08	3.00688e-252	1
Atad2b	2.44781e-256	1.3645	0.291	0.055	6.52047e-252	1
Ahcyl2	5.19072e-256	1.51322	0.261	0.041	1.3827e-251	1
Fryl	2.21053e-255	1.38099	0.267	0.045	5.88842e-251	1
Junos	2.39198e-255	1.42366	0.235	0.031	6.37177e-251	1
Nsd3	2.83994e-255	1.57493	0.535	0.212	7.56504e-251	1
Pde8a	3.21448e-254	1.33672	0.255	0.04	8.56273e-250	1
Rap1gap2	6.04928e-254	1.38675	0.213	0.023	1.61141e-249	1
Nod2	1.23074e-253	1.29034	0.233	0.03	3.27846e-249	1
Celf2	2.57371e-253	1.55863	0.437	0.143	6.85584e-249	1
Apobec1	1.38369e-252	1.51706	0.262	0.042	3.68589e-248	1
Ggta1	2.24362e-252	1.3836	0.29	0.054	5.97655e-248	1
Hipk2	8.49702e-252	1.54915	0.287	0.056	2.26344e-247	1
Asxl2	1.27533e-251	1.2101	0.224	0.028	3.39723e-247	1
Atp11c	2.3573e-250	1.25177	0.213	0.024	6.27937e-246	1
Rel	2.96408e-250	1.63381	0.532	0.216	7.89573e-246	1
Thada	3.81886e-250	1.17078	0.202	0.02	1.01727e-245	1
Tet3	4.40713e-250	1.30645	0.306	0.063	1.17397e-245	1
Dlg1	5.58268e-250	1.32653	0.27	0.046	1.48712e-245	1
Itgb5	2.8521e-249	1.21186	0.21	0.023	7.59742e-245	1
Zfc3h1	1.00764e-248	1.42557	0.298	0.061	2.68414e-244	1
Plcl2	1.21532e-248	1.43733	0.263	0.044	3.23736e-244	1
Adgrl3	1.29488e-247	1.91884	0.174	0.012	3.44931e-243	1
Uck2	7.55926e-247	1.74105	0.423	0.138	2.01364e-242	1
Plcb1	1.03892e-246	2.2155	0.177	0.013	2.76749e-242	1
Dip2b	2.1628e-246	1.37599	0.331	0.077	5.76125e-242	1
Bag3	7.41615e-246	1.87695	0.228	0.031	1.97551e-241	1
Grk3	9.16265e-246	1.15958	0.182	0.015	2.44075e-241	1
Hip1	5.55135e-245	1.27812	0.263	0.043	1.47877e-240	1
Uhrf2	1.06965e-244	1.66615	0.286	0.057	2.84933e-240	1
Rin2	3.69287e-244	1.17092	0.181	0.014	9.83708e-240	1
Gfod1	1.64431e-243	1.61595	0.322	0.074	4.38012e-239	1
Ifi207	3.56659e-243	1.39129	0.346	0.082	9.50068e-239	1
Wdfy4	1.03553e-242	1.45397	0.28	0.054	2.75843e-238	1
Sgms1	6.06594e-242	1.63659	0.242	0.037	1.61585e-237	1
Rab8b	1.03201e-241	1.59181	0.575	0.269	2.74906e-237	1
Zfp638	1.29832e-241	1.23664	0.264	0.045	3.45846e-237	1
Ccny	3.18838e-241	1.62879	0.25	0.041	8.49321e-237	1
Spata5	1.31069e-240	1.22539	0.202	0.022	3.49142e-236	1
Agtpbp1	1.33158e-240	1.34494	0.294	0.06	3.54705e-236	1
Grap2	4.73786e-240	1.29175	0.156	0.008	1.26207e-235	1
Pik3c2a	1.60052e-239	1.37011	0.316	0.07	4.26346e-235	1
Slc41a2	1.65133e-239	1.18157	0.139	0.004	4.39882e-235	1
Atp10a	1.06776e-238	1.28024	0.182	0.016	2.8443e-234	1
Epsti1	8.07228e-238	1.46608	0.292	0.059	2.1503e-233	1
Ell2	1.04654e-237	1.78151	0.499	0.203	2.78777e-233	1
Ccdc88a	1.65007e-237	1.41304	0.24	0.038	4.39544e-233	1
Trappc9	8.63501e-237	1.19928	0.217	0.028	2.30019e-232	1
Tcf20	4.07035e-236	1.33454	0.27	0.051	1.08426e-231	1
Inpp5d	4.33124e-236	1.40245	0.492	0.184	1.15375e-231	1
Kdm4c	7.22691e-236	1.11187	0.211	0.026	1.9251e-231	1
Filip1l	7.51625e-236	1.42097	0.278	0.052	2.00218e-231	1
Atp7a	7.55595e-236	1.33496	0.268	0.048	2.01275e-231	1
Mkln1	1.48803e-235	1.33256	0.295	0.063	3.96381e-231	1
Susd6	1.84806e-234	1.36792	0.41	0.126	4.92287e-230	1
Rptor	1.92699e-234	1.14168	0.223	0.03	5.1331e-230	1
Tank	2.02265e-234	1.68596	0.342	0.09	5.38795e-230	1
Mafb	2.12878e-234	1.47157	0.282	0.055	5.67063e-230	1
Plxnc1	2.19759e-234	1.50615	0.27	0.052	5.85394e-230	1
Ecpas	2.84101e-233	1.31771	0.268	0.051	7.56788e-229	1
Med13l	1.07328e-232	1.49148	0.364	0.103	2.859e-228	1
Vps13d	1.1121e-232	1.24481	0.295	0.062	2.96241e-228	1
Cnot6l	1.55881e-232	1.32565	0.263	0.048	4.15236e-228	1
Dapp1	1.70826e-231	1.45922	0.293	0.062	4.55046e-227	1
Tbc1d1	1.82845e-230	1.30805	0.271	0.052	4.87061e-226	1
Med14	2.46235e-230	1.49658	0.265	0.05	6.55921e-226	1
Ifi213	3.1911e-230	1.28386	0.155	0.009	8.50045e-226	1
Myo9a	1.59873e-229	1.1287	0.186	0.018	4.25869e-225	1
Dusp16	2.77073e-229	1.56054	0.449	0.156	7.38067e-225	1
Itgav	2.82707e-229	1.45233	0.275	0.054	7.53075e-225	1
Plcg2	3.39159e-229	1.43934	0.312	0.076	9.03453e-225	1
Nrros	4.54999e-229	1.39575	0.361	0.101	1.21203e-224	1
Il21r	4.75454e-229	1.10715	0.154	0.009	1.26651e-224	1
Cxcl16	5.33024e-229	1.15935	0.287	0.057	1.41987e-224	1
Chd2	6.53119e-229	1.43574	0.428	0.144	1.73978e-224	1
Clock	8.83896e-229	1.05121	0.175	0.015	2.35452e-224	1
Stx8	1.69119e-227	1.38184	0.266	0.053	4.505e-223	1
Rabep1	9.44386e-227	1.25154	0.24	0.04	2.51566e-222	1
Itga4	5.32911e-226	1.50724	0.254	0.047	1.41957e-221	1
Vrk2	8.22634e-226	1.10544	0.186	0.019	2.19133e-221	1
Baz1a	1.40295e-225	1.42503	0.457	0.173	3.73719e-221	1
Mndal	2.38068e-225	1.43188	0.217	0.031	6.34165e-221	1
Nampt	5.53635e-225	1.45783	0.45	0.16	1.47477e-220	1
Cttnbp2nl	7.62111e-225	1.05462	0.169	0.014	2.03011e-220	1
Sfmbt1	3.4316e-224	1.24912	0.174	0.016	9.14109e-220	1
Slco3a1	5.9395e-224	1.53186	0.247	0.043	1.58216e-219	1
Hs2st1	7.90562e-224	1.11914	0.19	0.021	2.1059e-219	1
Jmjd1c	1.51936e-223	1.37191	0.503	0.199	4.04727e-219	1
Dmxl1	3.53667e-223	1.35078	0.235	0.038	9.42099e-219	1
Bmpr2	1.17358e-222	1.13999	0.191	0.021	3.12619e-218	1
Eml4	5.7144e-222	1.35567	0.302	0.07	1.5222e-217	1
Exoc2	1.21383e-221	1.11329	0.208	0.028	3.2334e-217	1
Ctnna1	1.46393e-221	1.84858	0.285	0.064	3.89962e-217	1
Gnptab	1.68747e-221	1.14542	0.192	0.022	4.49509e-217	1
Pik3r6	1.84363e-221	1.01238	0.17	0.015	4.91107e-217	1
Pard3b	5.37379e-221	1.07385	0.127	0.003	1.43147e-216	1
Galnt7	2.53557e-220	1.16276	0.198	0.024	6.75426e-216	1
Mbtd1	3.25253e-220	1.26181	0.258	0.048	8.66408e-216	1
Gbp8	1.18203e-219	1.05199	0.166	0.014	3.14868e-215	1
Ctnnd1	2.04282e-219	1.02194	0.177	0.017	5.44165e-215	1
Rab43	6.13594e-219	1.37269	0.293	0.067	1.63449e-214	1
Prkag2	7.36381e-219	1.13772	0.16	0.012	1.96157e-214	1
Antxr2	9.77307e-219	2.1792	0.481	0.197	2.60335e-214	1
Hdac8	1.36788e-218	1.00217	0.147	0.009	3.64376e-214	1
Nsf	2.08228e-218	1.24048	0.291	0.064	5.54677e-214	1
Prkdc	3.15841e-218	0.965929	0.155	0.011	8.41336e-214	1
Slc23a2	3.27898e-217	1.26969	0.226	0.035	8.73454e-213	1
Ppard	3.90974e-217	1.27474	0.271	0.054	1.04148e-212	1
Rnf216	3.19778e-215	1.18388	0.278	0.06	8.51826e-211	1
Ankhd1	4.33839e-215	1.2639	0.302	0.072	1.15566e-210	1
Wipf1	7.01349e-215	1.41794	0.426	0.147	1.86825e-210	1
Zup1	9.21719e-215	1.20809	0.199	0.026	2.45527e-210	1
Spsb1	1.34177e-214	1.04813	0.146	0.009	3.5742e-210	1
Asph	9.24159e-214	1.28467	0.24	0.042	2.46177e-209	1
2210408F21Rik	2.81296e-213	0.915881	0.139	0.007	7.49316e-209	1
Mbnl2	4.711e-213	1.26073	0.616	0.301	1.25492e-208	1
Mtmr3	1.56826e-212	1.38684	0.357	0.108	4.17754e-208	1
Ski	2.19457e-212	1.37371	0.418	0.143	5.8459e-208	1
Rufy3	6.48881e-212	1.07499	0.174	0.018	1.72849e-207	1
Ralgapa1	1.87783e-210	1.32807	0.293	0.07	5.00217e-206	1
Ythdf3	2.26478e-209	1.27964	0.342	0.096	6.03292e-205	1
Amz1	4.41557e-209	0.929142	0.157	0.013	1.17622e-204	1
Plet1	1.36903e-208	1.45427	0.197	0.026	3.64681e-204	1
Slc38a9	1.44437e-208	0.958677	0.162	0.014	3.84752e-204	1
AI504432	1.54515e-208	1.0921	0.164	0.015	4.11598e-204	1
Ahr	4.56317e-208	1.39186	0.246	0.048	1.21554e-203	1
Ophn1	1.55374e-207	0.915178	0.125	0.004	4.13886e-203	1
Ppp1r12b	1.7212e-207	0.822809	0.133	0.006	4.58493e-203	1
Ptprc	4.07992e-207	1.32298	0.667	0.394	1.08681e-202	1
Glcci1	9.8475e-207	1.22413	0.153	0.012	2.62318e-202	1
Pdpn	2.20124e-206	1.83606	0.208	0.031	5.86367e-202	1
Man1c1	4.07146e-206	1.14947	0.197	0.027	1.08456e-201	1
B4galt1	5.9421e-206	1.27291	0.487	0.192	1.58286e-201	1
mt-Nd6	4.26072e-205	1.20558	0.23	0.04	1.13497e-200	1
Abi1	7.27156e-205	1.45467	0.422	0.153	1.937e-200	1
Fcgr2b	9.99009e-205	1.25809	0.483	0.195	2.66116e-200	1
Deptor	4.12789e-204	0.954981	0.146	0.01	1.09959e-199	1
R3hdm1	7.33062e-204	1.19328	0.228	0.041	1.95273e-199	1
Ehbp1	9.26919e-204	0.88538	0.145	0.01	2.46913e-199	1
Xpr1	1.47709e-203	1.20594	0.246	0.048	3.93467e-199	1
Fnip1	3.26139e-203	1.30664	0.452	0.171	8.68769e-199	1
Zmynd8	4.2543e-203	1.10124	0.195	0.027	1.13326e-198	1
Cdk13	5.58169e-203	1.22805	0.295	0.073	1.48685e-198	1
Pstpip2	1.29044e-202	1.44293	0.249	0.05	3.43747e-198	1
Rgs1	1.32112e-202	1.1438	0.488	0.186	3.5192e-198	1
4932438A13Rik	1.8763e-202	1.41534	0.366	0.118	4.99808e-198	1
Hmbox1	3.56578e-202	1.00823	0.171	0.019	9.49854e-198	1
Rbms1	7.05437e-200	1.26509	0.595	0.308	1.87914e-195	1
Soga1	1.04211e-199	0.943841	0.13	0.007	2.77597e-195	1
Rnf150	5.92954e-199	1.0051	0.117	0.003	1.57951e-194	1
Hspa1b	1.43025e-198	0.314623	0.418	0.132	3.80989e-194	1
Tbl1xr1	1.61356e-198	1.21763	0.301	0.077	4.2982e-194	1
Pkib	2.30864e-198	1.27816	0.188	0.025	6.14974e-194	1
Hspa1a	3.69166e-198	0.315128	0.446	0.147	9.83384e-194	1
Nbas	1.01629e-197	0.981184	0.149	0.012	2.70719e-193	1
Csf1r	1.02894e-197	1.19304	0.308	0.08	2.74089e-193	1
Slc9a7	1.59494e-197	0.884714	0.118	0.004	4.24859e-193	1
Zfp608	1.75861e-197	1.27176	0.312	0.082	4.68457e-193	1
Cdc42se2	2.34794e-197	1.25523	0.263	0.059	6.25445e-193	1
Map2k5	6.62666e-197	1.03423	0.171	0.02	1.76521e-192	1
Gm4951	7.99571e-197	1.19377	0.129	0.007	2.1299e-192	1
Tgfbi	1.4884e-196	1.25609	0.515	0.219	3.96481e-192	1
Scaper	2.34008e-196	1.01873	0.168	0.018	6.2335e-192	1
Gls	2.74014e-196	1.29821	0.423	0.154	7.2992e-192	1
Vps50	4.47022e-196	0.882385	0.153	0.014	1.19078e-191	1
Aak1	4.60377e-196	1.11854	0.193	0.028	1.22635e-191	1
Nr4a3	6.20005e-196	1.60073	0.46	0.183	1.65157e-191	1
Esr1	1.70326e-195	0.908902	0.139	0.01	4.53715e-191	1
Mdn1	1.89867e-195	1.19237	0.187	0.026	5.05768e-191	1
Fam49a	2.60982e-195	1.10262	0.16	0.016	6.95203e-191	1
Slc7a8	4.25936e-195	1.30098	0.157	0.015	1.13461e-190	1
Kdm6a	2.10767e-194	1.1853	0.222	0.04	5.61442e-190	1
Zfp148	2.25793e-194	1.12387	0.236	0.047	6.01468e-190	1
Rmnd5a	7.97898e-194	1.23506	0.209	0.035	2.12544e-189	1
Rnf213	8.5218e-194	1.72378	0.374	0.129	2.27004e-189	1
Rin3	1.84346e-193	1.30264	0.345	0.104	4.91061e-189	1
Rfx3	2.58145e-193	1.03787	0.132	0.008	6.87647e-189	1
Gvin1	2.90082e-193	0.894637	0.116	0.004	7.7272e-189	1
Sulf2	6.02249e-193	0.945919	0.153	0.014	1.60427e-188	1
Abcc4	6.76216e-193	1.1911	0.166	0.019	1.8013e-188	1
Apc	1.74017e-192	1.16748	0.23	0.044	4.63546e-188	1
Frmd4a	2.69976e-192	0.971945	0.151	0.014	7.19163e-188	1
App	6.57441e-192	1.37112	0.612	0.35	1.75129e-187	1
Cmklr1	9.73278e-192	0.950645	0.148	0.013	2.59262e-187	1
Specc1	1.17823e-191	1.1134	0.199	0.031	3.13857e-187	1
Arhgap18	1.44253e-191	1.13999	0.197	0.03	3.84262e-187	1
Lrch3	1.45566e-191	1.06079	0.188	0.026	3.87759e-187	1
Fam129b	1.50973e-191	1.26939	0.226	0.043	4.02161e-187	1
Rnf111	4.01009e-191	1.11069	0.25	0.054	1.06821e-186	1
Smurf2	9.0216e-191	1.12342	0.216	0.038	2.40317e-186	1
Clcn5	1.54447e-190	0.992868	0.151	0.014	4.11415e-186	1
Ptpn12	2.63153e-190	1.28051	0.462	0.189	7.00987e-186	1
Gm20663	4.59905e-190	1.00079	0.122	0.006	1.22509e-185	1
Myo5a	6.09882e-190	1.371	0.24	0.052	1.6246e-185	1
Arhgap39	8.20115e-190	0.867122	0.143	0.012	2.18462e-185	1
Ctnnd2	9.31419e-190	1.51909	0.114	0.004	2.48111e-185	1
Sdc4	2.34966e-189	1.42156	0.217	0.039	6.25902e-185	1
Dock5	4.23732e-189	1.15564	0.234	0.047	1.12874e-184	1
Ago3	9.19133e-189	0.99628	0.164	0.019	2.44839e-184	1
Acsl4	9.89812e-189	1.22854	0.255	0.057	2.63666e-184	1
Ppfibp1	2.39229e-188	0.923825	0.159	0.017	6.37257e-184	1
Stx16	3.27011e-188	0.958766	0.168	0.02	8.71093e-184	1
Gsk3b	3.35761e-188	1.26591	0.33	0.101	8.944e-184	1
Adcy7	7.28928e-188	1.06027	0.21	0.037	1.94172e-183	1
Cop1	1.9049e-187	1.20029	0.25	0.056	5.07426e-183	1
AW554918	7.03582e-187	0.967709	0.139	0.011	1.8742e-182	1
Map3k14	9.4188e-187	1.16115	0.184	0.026	2.50898e-182	1
Slc5a3	2.96753e-186	1.00584	0.114	0.004	7.90491e-182	1
Gpr141	4.92618e-186	1.47742	0.214	0.039	1.31224e-181	1
Vps54	7.84335e-186	1.15531	0.257	0.058	2.08931e-181	1
Csnk1g1	1.14116e-185	1.06495	0.197	0.032	3.03981e-181	1
Slc4a7	1.50092e-185	1.13458	0.207	0.036	3.99814e-181	1
Rb1	1.17225e-184	1.22655	0.24	0.052	3.12263e-180	1
Ttc39c	1.52716e-184	1.16757	0.164	0.02	4.06806e-180	1
Ano6	1.55326e-184	1.23393	0.218	0.042	4.13759e-180	1
Hgf	3.24331e-184	1.03284	0.147	0.014	8.63952e-180	1
Scfd2	3.84073e-184	0.872095	0.133	0.01	1.02309e-179	1
Cnot2	8.55696e-184	1.07832	0.225	0.044	2.2794e-179	1
Phkb	1.74047e-183	0.977381	0.162	0.019	4.63627e-179	1
Edil3	1.79778e-183	1.19773	0.102	0.002	4.78892e-179	1
C1qb	4.00501e-183	1.0218	0.359	0.107	1.06686e-178	1
Kdm7a	4.19754e-183	1.38818	0.352	0.117	1.11814e-178	1
Cradd	1.23657e-182	0.895066	0.136	0.01	3.29396e-178	1
Prcp	3.02618e-182	1.13359	0.234	0.049	8.06115e-178	1
Foxo1	3.49298e-182	1.05763	0.136	0.011	9.30461e-178	1
Setd5	3.19962e-181	1.15482	0.255	0.059	8.52316e-177	1
Hs3st3b1	4.54137e-181	0.894366	0.126	0.008	1.20973e-176	1
Arnt	1.25505e-180	1.07727	0.253	0.057	3.34321e-176	1
Gpatch8	6.69923e-180	1.10089	0.212	0.04	1.78454e-175	1
Nsmce2	1.17931e-179	1.17756	0.304	0.087	3.14143e-175	1
Pum1	6.17334e-179	1.13063	0.256	0.062	1.64445e-174	1
Arhgef11	7.13667e-179	0.905978	0.167	0.021	1.90107e-174	1
Faf1	7.78996e-178	1.17278	0.231	0.05	2.07509e-173	1
Itpkb	1.63914e-177	1.23447	0.274	0.071	4.36634e-173	1
Usp15	3.25955e-177	1.30571	0.313	0.097	8.68278e-173	1
Ikbkb	8.87785e-177	1.16952	0.278	0.075	2.36488e-172	1
Dclre1c	9.03675e-177	1.22849	0.235	0.05	2.40721e-172	1
Slc30a7	2.11683e-176	1.07082	0.204	0.037	5.63882e-172	1
Usp6nl	2.76828e-176	0.981256	0.157	0.019	7.37415e-172	1
Tmcc1	3.49135e-176	1.22834	0.303	0.087	9.30026e-172	1
Atp8b4	2.23492e-175	1.56181	0.302	0.092	5.95339e-171	1
Eif2ak4	2.80971e-175	0.875657	0.158	0.019	7.48451e-171	1
Lhfpl2	3.68898e-175	1.1477	0.222	0.044	9.8267e-171	1
Tbc1d4	5.53944e-175	1.16423	0.124	0.008	1.47559e-170	1
Luc7l2	8.86139e-175	1.19501	0.442	0.186	2.3605e-170	1
Gm4070	9.1058e-175	0.850433	0.122	0.008	2.4256e-170	1
Arid5b	3.12096e-174	1.30081	0.428	0.166	8.3136e-170	1
Herc2	3.30616e-174	1.09944	0.225	0.048	8.80695e-170	1
Zmym2	5.08326e-174	0.962327	0.175	0.025	1.35408e-169	1
Bbx	1.02403e-173	1.218	0.226	0.048	2.72781e-169	1
Eprs	1.08577e-173	1.78937	0.273	0.075	2.89227e-169	1
Nlk	1.96433e-173	0.875917	0.142	0.014	5.23258e-169	1
Abhd12	2.45158e-173	1.09376	0.192	0.033	6.53051e-169	1
Kcnq1ot1	3.74084e-173	1.11942	0.17	0.025	9.96486e-169	1
Ttc39b	7.01411e-173	1.06528	0.284	0.074	1.86842e-168	1
Cep350	7.71634e-173	1.20874	0.272	0.073	2.05548e-168	1
Apoe	1.07195e-172	1.65862	0.442	0.182	2.85545e-168	1
Map3k2	3.60205e-172	1.05538	0.268	0.068	9.59514e-168	1
Armh3	4.93566e-172	0.829729	0.123	0.008	1.31476e-167	1
Ptk2b	6.19489e-172	1.23387	0.385	0.138	1.6502e-167	1
Tex2	1.4341e-171	1.25412	0.174	0.026	3.82016e-167	1
Gtdc1	1.48256e-171	1.13159	0.182	0.028	3.94925e-167	1
Adam10	6.57143e-171	1.15538	0.259	0.067	1.7505e-166	1
Zc3h12c	8.90041e-171	0.904276	0.111	0.006	2.37089e-166	1
Aftph	1.03845e-170	1.09664	0.224	0.048	2.76623e-166	1
C1qa	1.13034e-170	1.15414	0.304	0.085	3.01099e-166	1
Usp12	1.44833e-170	1.05003	0.197	0.036	3.85806e-166	1
Adamts6	1.8814e-170	0.83442	0.107	0.005	5.01168e-166	1
Tspan14	5.04586e-170	1.15357	0.28	0.076	1.34412e-165	1
Pld1	1.07533e-169	0.930426	0.157	0.02	2.86447e-165	1
Rapgef1	1.52531e-169	1.06908	0.217	0.044	4.06311e-165	1
Esyt2	1.55152e-169	1.21709	0.306	0.092	4.13295e-165	1
Cdk6	1.89409e-169	1.28035	0.252	0.063	5.04548e-165	1
Ptpn4	1.30489e-168	0.9269	0.121	0.008	3.47596e-164	1
Map4	2.08929e-168	1.12557	0.275	0.075	5.56546e-164	1
Stac	1.22678e-167	1.10897	0.112	0.006	3.26791e-163	1
Fam126a	1.24375e-167	0.980637	0.162	0.022	3.31309e-163	1
Cyfip1	3.76474e-167	1.17893	0.302	0.093	1.00285e-162	1
Slc12a6	4.31773e-167	1.16558	0.242	0.058	1.15016e-162	1
Extl3	6.04948e-167	0.805906	0.124	0.01	1.61146e-162	1
Nrp2	7.61589e-167	0.976241	0.144	0.016	2.02872e-162	1
Elp4	1.30873e-166	0.751014	0.11	0.006	3.48619e-162	1
Lrba	6.15281e-166	0.989736	0.123	0.009	1.63899e-161	1
Pias2	3.44371e-165	0.84752	0.154	0.02	9.17335e-161	1
Mthfr	3.54133e-165	0.868466	0.118	0.008	9.43341e-161	1
Tnfrsf11a	5.97838e-165	0.816379	0.111	0.006	1.59252e-160	1
Med13	6.12724e-165	1.15615	0.288	0.083	1.63217e-160	1
Dnmt3a	7.42369e-165	0.900163	0.154	0.02	1.97752e-160	1
Rps6kc1	2.772e-164	0.735165	0.118	0.008	7.38406e-160	1
Sirpa	3.70272e-164	1.1119	0.457	0.197	9.86331e-160	1
Ikzf1	6.66972e-164	1.35124	0.275	0.08	1.77668e-159	1
Slc38a1	2.90606e-163	1.25265	0.397	0.157	7.74116e-159	1
Parp14	3.70479e-163	1.1888	0.22	0.047	9.86883e-159	1
Cdyl	3.93453e-163	1.03487	0.184	0.032	1.04808e-158	1
Sec24d	4.32683e-163	0.929443	0.131	0.013	1.15258e-158	1
Mrtfb	8.73604e-163	0.772617	0.116	0.008	2.32711e-158	1
Ehmt1	1.18739e-162	0.939717	0.164	0.024	3.16296e-158	1
Hsd17b12	2.19146e-162	1.11025	0.246	0.063	5.8376e-158	1
Tspan5	2.51186e-162	1.17386	0.189	0.035	6.6911e-158	1
Cerk	2.99137e-162	0.992555	0.182	0.032	7.9684e-158	1
Tnpo1	3.18239e-162	1.09955	0.248	0.064	8.47726e-158	1
Hpcal1	5.73977e-162	1.29615	0.308	0.1	1.52896e-157	1
Itpr1	9.5498e-162	1.37114	0.228	0.053	2.54388e-157	1
Kat6b	3.6994e-161	0.888377	0.138	0.015	9.85446e-157	1
Carmil1	1.46829e-160	0.886908	0.114	0.008	3.91124e-156	1
Fry	1.58283e-160	1.15091	0.184	0.033	4.21634e-156	1
Pvr	2.86602e-160	0.94502	0.144	0.017	7.63451e-156	1
Gbf1	3.37533e-160	1.01842	0.171	0.027	8.99122e-156	1
Smarca2	1.30133e-159	1.09135	0.198	0.04	3.46649e-155	1
E230029C05Rik	2.48643e-159	0.869582	0.147	0.018	6.62335e-155	1
Macrod2	7.08897e-159	1.10981	0.131	0.013	1.88836e-154	1
Chchd3	1.57799e-158	1.10684	0.21	0.046	4.20345e-154	1
Naip2	2.2434e-158	1.16813	0.226	0.053	5.97597e-154	1
Phip	2.47584e-158	1.19925	0.258	0.072	6.59513e-154	1
Tasor	5.54529e-158	0.893802	0.179	0.031	1.47715e-153	1
Cbl	6.05773e-158	1.19362	0.338	0.122	1.61366e-153	1
Gcnt2	8.68878e-158	1.22499	0.405	0.16	2.31452e-153	1
Pibf1	3.25122e-157	0.867244	0.149	0.02	8.6606e-153	1
Kif16b	3.49902e-157	0.759061	0.119	0.01	9.32068e-153	1
Cped1	3.62197e-157	0.936808	0.144	0.018	9.64821e-153	1
Nedd9	3.80918e-157	1.44066	0.36	0.138	1.01469e-152	1
Nsd2	4.49943e-157	1.21788	0.242	0.064	1.19856e-152	1
Aff4	4.54672e-157	1.14959	0.342	0.122	1.21115e-152	1
Otulinl	5.1041e-157	0.965789	0.215	0.047	1.35963e-152	1
Scaf8	1.24227e-156	0.968024	0.216	0.048	3.30916e-152	1
Vwa8	2.96164e-156	0.812099	0.135	0.015	7.88922e-152	1
Prkce	3.5892e-156	1.10347	0.129	0.013	9.5609e-152	1
Fgd4	3.99107e-156	1.13972	0.181	0.033	1.06314e-151	1
Mlxip	4.19426e-156	1.04519	0.19	0.037	1.11727e-151	1
Notch2	1.22349e-155	1.12298	0.353	0.126	3.25913e-151	1
Osbpl9	1.33823e-155	1.23423	0.402	0.163	3.56477e-151	1
Mark3	1.84915e-155	1.0781	0.227	0.055	4.92578e-151	1
Pcca	1.99674e-155	0.781056	0.117	0.01	5.31892e-151	1
Adgre1	2.62063e-155	0.983671	0.201	0.04	6.98084e-151	1
Pxdc1	2.64288e-155	1.00964	0.131	0.014	7.04009e-151	1
Abl1	6.43058e-155	0.840606	0.139	0.017	1.71298e-150	1
Nek7	6.83901e-155	0.957568	0.168	0.027	1.82178e-150	1
St8sia4	9.63372e-155	1.49676	0.197	0.04	2.56623e-150	1
Ksr1	1.40872e-154	0.925288	0.177	0.031	3.75254e-150	1
Ptpro	1.87159e-154	0.966113	0.106	0.006	4.98553e-150	1
Frs2	4.10197e-154	0.991326	0.179	0.032	1.09268e-149	1
Herc6	1.08092e-153	1.15327	0.178	0.031	2.87936e-149	1
Ppp6r3	1.08346e-153	1.07304	0.279	0.084	2.88613e-149	1
Aplp2	1.67746e-153	1.21226	0.296	0.095	4.46842e-149	1
Nfatc1	2.47805e-153	1.0737	0.226	0.053	6.60104e-149	1
Ints6	3.26648e-153	1.23726	0.226	0.054	8.70125e-149	1
Larp4b	3.68309e-153	1.17172	0.374	0.15	9.81102e-149	1
Cyth3	7.68045e-153	0.905889	0.131	0.014	2.04592e-148	1
Spred2	2.06559e-152	1.10238	0.174	0.031	5.50232e-148	1
Dym	2.90565e-152	0.948167	0.184	0.035	7.74008e-148	1
Rasgrp1	3.8415e-152	0.751966	0.117	0.01	1.0233e-147	1
Itgax	4.49887e-152	0.90761	0.278	0.078	1.19841e-147	1
Sipa1l2	8.78451e-152	1.12981	0.222	0.053	2.34002e-147	1
Lemd3	1.2068e-151	0.923845	0.167	0.028	3.21466e-147	1
Vps13c	1.6533e-151	0.911311	0.166	0.028	4.40407e-147	1
Klra2	1.68352e-151	1.09553	0.237	0.059	4.48455e-147	1
Neat1	2.52674e-151	1.53606	0.611	0.375	6.73072e-147	1
Itsn2	1.14467e-150	1.1187	0.345	0.128	3.04918e-146	1
Bach1	1.26655e-150	1.34867	0.323	0.116	3.37383e-146	1
Pou2f1	3.69947e-150	0.918437	0.151	0.022	9.85465e-146	1
Slx4ip	3.82171e-150	0.759435	0.124	0.012	1.01803e-145	1
Vps41	5.78025e-150	0.920423	0.172	0.03	1.53974e-145	1
Ep400	6.65151e-150	1.18762	0.284	0.089	1.77183e-145	1
P2ry14	9.45499e-150	0.922617	0.172	0.029	2.51862e-145	1
Atp2a2	1.02407e-149	1.21357	0.248	0.069	2.72793e-145	1
Fosb	1.54154e-149	1.02934	0.447	0.195	4.10635e-145	1
Sh3pxd2a	1.86816e-149	0.750035	0.111	0.008	4.97642e-145	1
Rnf169	2.17563e-149	1.15789	0.298	0.101	5.79543e-145	1
Dusp3	2.69168e-149	0.922594	0.146	0.021	7.17009e-145	1
Akap10	2.76694e-149	0.870949	0.154	0.023	7.37058e-145	1
Tjp2	3.22081e-149	0.823651	0.112	0.009	8.57959e-145	1
C130026I21Rik	3.40555e-149	0.888246	0.132	0.015	9.07171e-145	1
Peli1	4.52852e-149	1.25907	0.333	0.119	1.20631e-144	1
Dnajc13	1.58207e-148	1.02404	0.205	0.047	4.21432e-144	1
Mid1	1.81189e-148	0.971409	0.124	0.012	4.82651e-144	1
Ktn1	1.97381e-148	0.911745	0.155	0.024	5.25783e-144	1
Ifi203	2.76089e-148	1.1948	0.162	0.027	7.35446e-144	1
Tmem123	4.77644e-148	1.09799	0.22	0.054	1.27235e-143	1
Rai1	5.00503e-148	0.877908	0.156	0.024	1.33324e-143	1
Fyb	6.32151e-148	1.28511	0.339	0.127	1.68392e-143	1
Pias1	6.99088e-148	1.02296	0.268	0.079	1.86223e-143	1
Dock11	7.09029e-148	1.29079	0.239	0.066	1.88871e-143	1
Lnpep	1.12357e-147	1.11568	0.386	0.157	2.99296e-143	1
Babam2	1.48396e-147	1.10907	0.309	0.103	3.95298e-143	1
Lrrfip1	1.99402e-147	1.17037	0.546	0.306	5.31166e-143	1
Fgfr2	3.45503e-147	0.933958	0.157	0.025	9.2035e-143	1
Dennd4c	9.12152e-147	0.930976	0.146	0.021	2.42979e-142	1
Atxn2	1.14647e-146	0.963152	0.177	0.033	3.05397e-142	1
Cep170	1.5108e-146	0.973513	0.197	0.042	4.02448e-142	1
Irak2	2.05833e-146	1.0443	0.587	0.32	5.48298e-142	1
Nsd1	3.1076e-146	1.01414	0.255	0.073	8.27802e-142	1
Chd7	3.52466e-146	1.00269	0.577	0.319	9.389e-142	1
Tpp2	5.26446e-146	1.0545	0.278	0.087	1.40235e-141	1
Elk3	1.47325e-145	0.940032	0.169	0.03	3.92446e-141	1
Irf2	1.80283e-145	1.1427	0.297	0.098	4.80238e-141	1
Nt5e	1.85828e-145	1.29277	0.215	0.051	4.9501e-141	1
Xylt1	2.10232e-145	1.44058	0.418	0.183	5.60015e-141	1
Fam168a	5.78138e-145	0.952159	0.166	0.029	1.54004e-140	1
Kansl1l	6.08817e-145	1.15238	0.196	0.042	1.62177e-140	1
Chd6	6.13978e-145	0.822651	0.13	0.016	1.63551e-140	1
Slc49a4	6.81355e-145	1.10983	0.274	0.083	1.81499e-140	1
Crem	1.15988e-144	1.22314	0.269	0.08	3.0897e-140	1
Lims1	1.26903e-144	1.23868	0.315	0.114	3.38043e-140	1
Kpna4	1.54491e-144	1.18114	0.589	0.345	4.11534e-140	1
Rgl1	1.96731e-144	0.954068	0.112	0.01	5.24051e-140	1
Mxi1	2.0516e-144	1.42825	0.325	0.122	5.46505e-140	1
Stat2	4.06267e-144	0.964105	0.165	0.029	1.08221e-139	1
Sppl3	4.76146e-144	0.986855	0.232	0.06	1.26836e-139	1
Ino80	7.32604e-144	0.994783	0.18	0.036	1.95151e-139	1
Pbx3	7.6683e-144	0.921418	0.113	0.01	2.04268e-139	1
Exoc6	8.84181e-144	0.993424	0.177	0.035	2.35528e-139	1
Slf2	9.46069e-144	0.922592	0.186	0.038	2.52014e-139	1
Evi5	2.01341e-143	0.802045	0.132	0.016	5.36333e-139	1
Pacsin2	2.3194e-143	1.1797	0.252	0.074	6.17842e-139	1
Pdss2	2.40076e-143	0.751634	0.106	0.008	6.39515e-139	1
Gigyf2	3.14977e-143	0.872301	0.193	0.041	8.39035e-139	1
Il6st	3.16025e-143	0.697437	0.106	0.008	8.41827e-139	1
Celf1	4.54165e-143	1.08256	0.256	0.076	1.20981e-138	1
Ifih1	4.98999e-143	1.28903	0.195	0.042	1.32923e-138	1
Stat3	6.82033e-143	1.17911	0.515	0.279	1.8168e-138	1
Ahnak	6.99299e-143	1.50225	0.278	0.088	1.86279e-138	1
Atrx	7.87491e-143	1.09092	0.336	0.13	2.09772e-138	1
Cytip	8.73765e-143	1.30542	0.441	0.212	2.32754e-138	1
Taok1	1.27729e-142	1.04102	0.274	0.086	3.40244e-138	1
Acaca	2.03704e-142	0.851519	0.135	0.018	5.42627e-138	1
Aoah	2.86217e-142	1.43179	0.189	0.042	7.62424e-138	1
Kat2b	4.54226e-142	0.924391	0.158	0.026	1.20997e-137	1
Klrb1b	4.66726e-142	0.784573	0.108	0.009	1.24326e-137	1
2510009E07Rik	5.33564e-142	0.725519	0.11	0.009	1.42131e-137	1
Flrt3	6.17641e-142	1.14258	0.115	0.011	1.64527e-137	1
Lpxn	1.07972e-141	0.957718	0.128	0.015	2.87615e-137	1
Gpr171	1.22926e-141	0.837584	0.163	0.028	3.27449e-137	1
Ddi2	5.72064e-141	0.974802	0.235	0.064	1.52386e-136	1
Camkmt	1.35531e-140	0.786294	0.102	0.007	3.61028e-136	1
Impact	1.46523e-140	0.818981	0.205	0.046	3.90309e-136	1
Slc39a11	2.4099e-140	0.909498	0.166	0.031	6.41949e-136	1
Rap2a	5.45387e-140	1.11159	0.25	0.074	1.4528e-135	1
Helz	6.0704e-140	0.772088	0.133	0.018	1.61703e-135	1
Kpna1	9.77194e-140	1.21097	0.225	0.06	2.60305e-135	1
Snx13	1.33841e-139	0.915775	0.17	0.032	3.56526e-135	1
Gm20732	1.82057e-139	0.652022	0.107	0.009	4.84964e-135	1
Cbfa2t3	2.3404e-139	0.944399	0.129	0.016	6.23436e-135	1
Sptlc2	3.50383e-139	1.21143	0.315	0.118	9.33349e-135	1
Gpr137b	3.56761e-139	0.924736	0.253	0.071	9.50339e-135	1
Sgk3	6.8649e-139	1.06779	0.198	0.046	1.82867e-134	1
Spint1	1.47531e-138	0.825457	0.174	0.034	3.92993e-134	1
Bcl2	1.55118e-138	0.843529	0.115	0.012	4.13204e-134	1
Gm47283	1.60492e-138	0.957285	0.159	0.028	4.27519e-134	1
Rffl	2.72291e-138	1.15228	0.268	0.083	7.25329e-134	1
Tec	5.89664e-138	1.09752	0.271	0.084	1.57075e-133	1
Fbxl20	1.83211e-137	0.758971	0.141	0.021	4.88038e-133	1
St6gal1	2.07203e-137	0.727304	0.113	0.011	5.51947e-133	1
Pik3cb	6.67242e-137	0.960475	0.185	0.04	1.7774e-132	1
Arhgap21	1.03472e-136	0.783365	0.143	0.022	2.75629e-132	1
Xrn1	1.18792e-136	0.894287	0.167	0.032	3.16439e-132	1
Phactr2	1.37389e-136	1.14774	0.198	0.046	3.65978e-132	1
Nav1	2.30846e-136	0.79241	0.105	0.009	6.14927e-132	1
Foxo3	3.45481e-136	1.24367	0.286	0.096	9.20292e-132	1
Ncor2	3.75864e-136	0.891597	0.153	0.026	1.00123e-131	1
Ccdc50	4.19388e-136	0.881158	0.164	0.031	1.11716e-131	1
Ttc7b	5.22866e-135	0.873164	0.171	0.033	1.39281e-130	1
Afdn	5.91381e-135	0.940999	0.175	0.035	1.57532e-130	1
Kat6a	7.20213e-135	0.867598	0.191	0.043	1.9185e-130	1
Cdk17	1.41252e-134	0.996144	0.23	0.063	3.76266e-130	1
Vps8	1.73301e-134	0.755728	0.133	0.018	4.61638e-130	1
Snx2	3.73376e-134	1.01198	0.242	0.071	9.94599e-130	1
Nptn	7.1555e-134	1.12651	0.35	0.14	1.90608e-129	1
Elf2	1.08497e-133	1.11802	0.315	0.116	2.89015e-129	1
St3gal1	1.22501e-133	1.26818	0.314	0.116	3.26318e-129	1
Galk2	8.12027e-133	0.746101	0.128	0.017	2.16308e-128	1
Fchsd2	8.39183e-133	0.843049	0.136	0.02	2.23542e-128	1
Emp1	1.83852e-132	1.28369	0.192	0.045	4.89745e-128	1
Ppp2r5e	2.06782e-132	0.961403	0.183	0.041	5.50827e-128	1
Tlk2	2.08116e-132	0.982857	0.183	0.041	5.54379e-128	1
A930015D03Rik	3.03246e-132	0.678259	0.107	0.01	8.07787e-128	1
Gpr132	8.16179e-132	1.01721	0.254	0.076	2.17414e-127	1
Pspc1	9.37235e-132	0.956702	0.191	0.045	2.49661e-127	1
Tsc22d2	1.07457e-131	1.06681	0.232	0.066	2.86245e-127	1
Cept1	1.27822e-131	0.877498	0.159	0.03	3.40494e-127	1
Wdr70	3.7727e-131	0.869575	0.157	0.029	1.00497e-126	1
Tmtc2	4.43868e-131	1.02026	0.145	0.024	1.18238e-126	1
Stx12	5.00168e-131	0.976944	0.184	0.042	1.33235e-126	1
Cd2ap	6.80801e-131	0.721783	0.139	0.022	1.81352e-126	1
Zfp280d	8.77473e-131	0.793448	0.126	0.017	2.33741e-126	1
Dmxl2	1.34885e-130	1.08287	0.349	0.14	3.59306e-126	1
Ank	1.478e-130	0.816265	0.1	0.008	3.93708e-126	1
Il31ra	1.97427e-130	1.01922	0.134	0.019	5.25906e-126	1
Lcor	7.33556e-130	1.00047	0.21	0.055	1.95405e-125	1
Mrps6	1.06359e-129	1.26694	0.187	0.044	2.83319e-125	1
Coro2a	1.73494e-129	0.952227	0.175	0.038	4.62153e-125	1
Slmap	2.12455e-129	0.938682	0.186	0.043	5.65939e-125	1
Irf8	3.3534e-129	0.886751	0.16	0.031	8.9328e-125	1
Slc39a14	3.79413e-129	0.824116	0.122	0.016	1.01068e-124	1
Itpk1	3.82745e-129	0.822379	0.152	0.027	1.01956e-124	1
Scaf4	3.86741e-129	1.01298	0.21	0.057	1.0302e-124	1
Stxbp3	5.7625e-129	0.872435	0.146	0.025	1.53502e-124	1
Trim44	8.09154e-129	0.875375	0.141	0.023	2.15542e-124	1
Pag1	9.96583e-129	1.1176	0.384	0.17	2.6547e-124	1
Lair1	1.37029e-128	1.04236	0.198	0.051	3.65018e-124	1
Tbck	1.4043e-128	0.764839	0.131	0.019	3.74077e-124	1
Cnot4	1.55324e-128	0.92049	0.295	0.102	4.13752e-124	1
Manba	1.72368e-128	0.714334	0.121	0.016	4.59154e-124	1
Pald1	5.89612e-128	0.666631	0.106	0.01	1.57061e-123	1
Hdac4	6.93558e-128	0.881016	0.216	0.058	1.8475e-123	1
Zfp277	9.46097e-128	0.867503	0.131	0.02	2.52021e-123	1
Ero1lb	1.40253e-127	1.02866	0.182	0.042	3.73605e-123	1
Atf7	2.40205e-127	0.819053	0.132	0.02	6.39857e-123	1
Rassf4	3.69458e-127	0.895386	0.148	0.027	9.84162e-123	1
Fam120a	7.14569e-127	0.961553	0.208	0.057	1.90347e-122	1
Myo9b	7.33845e-127	0.911493	0.28	0.095	1.95482e-122	1
Arid2	8.83325e-127	0.953389	0.187	0.045	2.353e-122	1
Gm46224	9.16482e-127	1.23144	0.207	0.054	2.44132e-122	1
Mast2	9.674e-127	0.806197	0.132	0.02	2.57696e-122	1
Rnf38	1.23113e-126	0.964978	0.193	0.048	3.27948e-122	1
Acap2	1.50181e-126	1.09923	0.335	0.136	4.00051e-122	1
Anks1	1.60371e-126	1.02565	0.206	0.055	4.27196e-122	1
Herc4	1.93736e-126	1.04523	0.273	0.093	5.16074e-122	1
C1qc	2.85428e-126	0.878236	0.26	0.079	7.60324e-122	1
Prr14l	3.01665e-126	0.741912	0.148	0.026	8.03576e-122	1
Nars2	3.02792e-126	0.736624	0.116	0.014	8.06578e-122	1
Peli2	5.00553e-126	0.965069	0.163	0.034	1.33337e-121	1
Heatr5a	6.44249e-126	0.855367	0.142	0.024	1.71615e-121	1
Mef2c	1.32212e-125	1.03631	0.153	0.03	3.52187e-121	1
P2rx4	1.59075e-125	0.848428	0.169	0.035	4.23744e-121	1
Rap1a	2.47367e-125	1.18784	0.379	0.175	6.58936e-121	1
Smg7	8.73178e-125	0.895579	0.176	0.04	2.32597e-120	1
Rab10	1.28467e-124	1.11556	0.303	0.115	3.4221e-120	1
Dnajb14	1.35093e-124	0.836132	0.147	0.027	3.59861e-120	1
Washc4	6.14038e-124	0.885237	0.193	0.047	1.63567e-119	1
Spopl	9.70659e-124	0.639335	0.107	0.012	2.58564e-119	1
Aatf	1.12002e-123	0.757444	0.134	0.021	2.98351e-119	1
Clec16a	1.65397e-123	0.682591	0.106	0.011	4.40585e-119	1
Ankfy1	1.73066e-123	0.932344	0.175	0.04	4.61012e-119	1
Hs6st1	7.6865e-123	0.676136	0.104	0.011	2.04753e-118	1
Tnrc6c	8.50352e-123	1.09581	0.237	0.076	2.26517e-118	1
Raph1	1.27044e-122	0.891485	0.11	0.013	3.38421e-118	1
Trim25	3.03452e-122	1.15371	0.416	0.199	8.08335e-118	1
Apaf1	3.69924e-122	1.0056	0.192	0.05	9.85404e-118	1
Clasp1	4.98609e-122	0.94112	0.179	0.043	1.3282e-117	1
Zeb1	7.15333e-122	1.17659	0.174	0.04	1.9055e-117	1
Cstf3	8.31208e-122	0.951631	0.197	0.052	2.21417e-117	1
Ankib1	9.21247e-122	0.823403	0.131	0.021	2.45402e-117	1
Lmbrd1	1.0543e-121	0.934269	0.276	0.094	2.80846e-117	1
Atg7	1.3025e-121	0.846696	0.2	0.052	3.46959e-117	1
Cwc27	1.84762e-121	0.812656	0.125	0.019	4.92168e-117	1
Slc37a2	3.63196e-121	0.783422	0.117	0.015	9.67482e-117	1
Rock2	3.77719e-121	1.05099	0.262	0.091	1.00617e-116	1
Tulp4	5.70958e-121	0.743926	0.15	0.028	1.52092e-116	1
Ston2	1.07328e-120	0.950464	0.159	0.032	2.859e-116	1
Cacul1	1.09691e-120	0.906757	0.198	0.052	2.92196e-116	1
Sec24a	4.14249e-120	0.884558	0.184	0.045	1.10348e-115	1
Stk10	4.35072e-120	1.10405	0.222	0.067	1.15894e-115	1
Phf20	4.9384e-120	0.793666	0.144	0.027	1.31549e-115	1
Golga4	2.23796e-119	0.84835	0.167	0.037	5.96149e-115	1
Smurf1	2.70295e-119	0.718936	0.127	0.02	7.20011e-115	1
4930402H24Rik	4.84394e-119	0.744309	0.115	0.015	1.29033e-114	1
Pik3ca	7.5424e-119	0.755946	0.144	0.026	2.00914e-114	1
Usp3	1.00976e-118	0.988525	0.239	0.077	2.6898e-114	1
Dop1a	1.07461e-118	0.576925	0.1	0.01	2.86255e-114	1
Snx5	1.18019e-118	1.09128	0.256	0.088	3.14378e-114	1
F11r	1.27117e-118	0.793363	0.162	0.034	3.38613e-114	1
Fnip2	2.12059e-118	1.06544	0.297	0.108	5.64882e-114	1
Ncoa6	4.84091e-118	0.830812	0.182	0.045	1.28952e-113	1
R3hcc1l	1.29965e-117	0.746978	0.155	0.031	3.46201e-113	1
Tep1	1.45827e-117	0.74682	0.136	0.024	3.88453e-113	1
Mad1l1	1.50585e-117	0.750276	0.129	0.021	4.01129e-113	1
Gak	2.04898e-117	0.965478	0.239	0.078	5.45807e-113	1
Sertad2	2.44132e-117	1.02893	0.179	0.044	6.50318e-113	1
Tmem87b	3.26398e-117	0.772364	0.137	0.024	8.69458e-113	1
C3ar1	7.45094e-117	0.741416	0.136	0.023	1.98478e-112	1
Ppp1r12a	8.31638e-117	1.05479	0.376	0.176	2.21532e-112	1
Dpysl2	8.50307e-117	0.750945	0.117	0.017	2.26505e-112	1
Tbcd	9.01573e-117	0.748627	0.123	0.019	2.40161e-112	1
Tbc1d14	1.21025e-116	0.825959	0.166	0.037	3.22387e-112	1
Ifi30	9.27005e-116	0.831631	0.314	0.116	2.46936e-111	1
Med15	9.65069e-116	0.914935	0.194	0.052	2.57075e-111	1
Thoc2	2.77363e-115	0.99202	0.221	0.068	7.3884e-111	1
Phf14	2.88156e-115	0.937831	0.197	0.054	7.6759e-111	1
Ap1g1	5.64949e-115	0.979211	0.233	0.075	1.50491e-110	1
Ubl3	7.62363e-115	1.08434	0.33	0.143	2.03078e-110	1
Wdr44	1.47178e-114	0.796459	0.124	0.02	3.92052e-110	1
Setd2	1.74478e-114	0.928885	0.235	0.076	4.64775e-110	1
Mapk1	1.74935e-114	0.98787	0.292	0.114	4.65992e-110	1
Spop	4.75741e-114	1.02189	0.265	0.096	1.26728e-109	1
Xrcc4	1.39735e-113	0.702776	0.11	0.015	3.72227e-109	1
Plekha1	1.71234e-113	0.667893	0.122	0.019	4.56132e-109	1
Slc16a10	2.46682e-113	1.15944	0.154	0.033	6.57111e-109	1
Rps6ka5	2.5694e-113	0.914508	0.142	0.028	6.84437e-109	1
Herc1	6.01388e-113	0.922171	0.224	0.07	1.60198e-108	1
Evl	7.02477e-113	0.750543	0.125	0.021	1.87126e-108	1
Snx30	7.89301e-113	0.657201	0.1	0.011	2.10254e-108	1
Nfe2l2	1.05935e-112	0.967655	0.551	0.331	2.82189e-108	1
Etv3	1.68383e-112	1.08595	0.162	0.037	4.48539e-108	1
Supt3	1.84875e-112	0.797145	0.115	0.017	4.9247e-108	1
Akap9	2.7431e-112	0.887525	0.182	0.048	7.30707e-108	1
Rab7b	6.00391e-112	0.738565	0.112	0.016	1.59932e-107	1
Phc2	1.67044e-111	0.796647	0.16	0.036	4.44971e-107	1
Depdc5	2.59767e-111	0.635239	0.113	0.016	6.91967e-107	1
Spata6	3.59066e-111	0.730689	0.105	0.014	9.56481e-107	1
Cd84	4.83884e-111	0.845908	0.311	0.12	1.28897e-106	1
Nrd1	8.91495e-111	1.04077	0.346	0.155	2.37476e-106	1
Rcor1	1.79785e-110	1.02375	0.224	0.072	4.78912e-106	1
Dcaf5	3.68351e-110	0.773399	0.13	0.023	9.81212e-106	1
Arhgap25	4.87769e-110	0.80032	0.151	0.032	1.29932e-105	1
Prrc2c	1.09628e-109	0.941153	0.391	0.19	2.92027e-105	1
Tiam1	2.13121e-109	1.16668	0.153	0.035	5.67712e-105	1
Cdc73	2.38975e-109	0.862802	0.178	0.046	6.36583e-105	1
Uggt1	2.40047e-109	0.876182	0.167	0.042	6.39437e-105	1
Prdm2	2.73534e-109	0.812961	0.217	0.066	7.28641e-105	1
Synj2	3.9275e-109	0.624542	0.1	0.012	1.04621e-104	1
Arg1	6.15404e-109	1.05062	0.242	0.078	1.63931e-104	1
Relch	6.35996e-109	0.893555	0.179	0.048	1.69417e-104	1
Wrn	7.44965e-109	0.762242	0.13	0.024	1.98444e-104	1
Ttc17	1.83953e-108	0.705813	0.129	0.023	4.90014e-104	1
Mysm1	2.56945e-108	0.807643	0.152	0.034	6.84451e-104	1
Wac	3.12955e-108	1.06073	0.341	0.151	8.3365e-104	1
Gfpt1	3.5889e-108	0.939138	0.158	0.037	9.56011e-104	1
Cnot1	3.88603e-108	0.919397	0.236	0.081	1.03516e-103	1
Gk	5.86386e-108	1.2587	0.243	0.085	1.56201e-103	1
Zzz3	7.58237e-108	0.736188	0.153	0.034	2.01979e-103	1
Tgfbr2	8.48747e-108	0.822841	0.197	0.056	2.26089e-103	1
Pign	1.6126e-107	0.669228	0.108	0.015	4.29565e-103	1
Erbin	1.97243e-107	0.865563	0.374	0.169	5.25417e-103	1
Pcgf5	2.35327e-107	1.17057	0.23	0.078	6.26864e-103	1
Memo1	3.60946e-107	0.853198	0.143	0.031	9.61487e-103	1
Trpm7	3.79012e-107	0.845257	0.247	0.085	1.00961e-102	1
Mctp1	5.5092e-107	1.28677	0.203	0.063	1.46754e-102	1
Tfec	6.19316e-107	0.859407	0.144	0.031	1.64973e-102	1
Ripk2	7.99884e-107	0.969821	0.152	0.035	2.13073e-102	1
Tm6sf1	8.66177e-107	1.05728	0.26	0.099	2.30732e-102	1
Cep85	1.73715e-106	1.00695	0.149	0.033	4.62743e-102	1
Phc3	2.03831e-106	0.684459	0.111	0.017	5.42966e-102	1
Usp24	2.2502e-106	0.812693	0.163	0.04	5.99408e-102	1
Utrn	2.52215e-106	0.999767	0.189	0.053	6.71851e-102	1
Rabgap1l	3.23187e-106	0.918135	0.135	0.027	8.60905e-102	1
E2f3	3.58307e-106	0.736481	0.117	0.02	9.54459e-102	1
Wdfy2	4.29229e-106	1.02323	0.199	0.06	1.14338e-101	1
Rock1	4.84701e-106	1.06845	0.384	0.192	1.29115e-101	1
Srek1	5.6701e-106	0.824547	0.172	0.045	1.5104e-101	1
Med27	5.92733e-106	0.649566	0.108	0.016	1.57892e-101	1
Sppl2a	1.06705e-105	0.928233	0.239	0.083	2.8424e-101	1
Tet2	1.16333e-105	0.832484	0.401	0.188	3.09887e-101	1
Ercc6	1.17523e-105	0.665999	0.109	0.016	3.13057e-101	1
Rbpj	1.17781e-105	0.972906	0.491	0.27	3.13746e-101	1
Smad4	1.66892e-105	0.945905	0.24	0.083	4.44568e-101	1
Nfat5	2.1985e-105	1.12734	0.316	0.135	5.85638e-101	1
P2rx7	2.8487e-105	0.702618	0.116	0.018	7.58837e-101	1
Dync1h1	2.86335e-105	0.923131	0.213	0.069	7.62739e-101	1
Itpr2	3.39293e-105	0.713105	0.247	0.084	9.0381e-101	1
Larp1	4.66032e-105	0.897514	0.197	0.06	1.24142e-100	1
Pld4	5.2672e-105	0.780999	0.157	0.038	1.40308e-100	1
Ap2b1	6.66136e-105	0.917053	0.209	0.065	1.77445e-100	1
Ubac2	9.05001e-105	0.84252	0.163	0.04	2.41074e-100	1
Sh3bp2	1.49363e-104	0.684426	0.145	0.031	3.97874e-100	1
Vps13a	2.11751e-104	0.863708	0.149	0.034	5.64063e-100	1
Mink1	3.03081e-104	0.579192	0.1	0.013	8.07348e-100	1
Mtr	3.36181e-104	0.621799	0.116	0.019	8.95519e-100	1
Gtf2f2	5.09632e-104	0.938686	0.205	0.064	1.35756e-99	1
Acox1	5.26729e-104	0.771738	0.147	0.033	1.4031e-99	1
Arid4b	5.31555e-104	0.965405	0.311	0.132	1.41596e-99	1
Mapkap1	6.49362e-104	0.820634	0.163	0.041	1.72977e-99	1
Mdm4	6.61087e-104	0.747305	0.162	0.04	1.761e-99	1
Btbd7	6.81897e-104	0.914434	0.227	0.076	1.81644e-99	1
Gas7	7.42137e-104	0.955972	0.141	0.031	1.97691e-99	1
Ubr2	8.89509e-104	0.852442	0.194	0.058	2.36947e-99	1
Slc15a2	1.24164e-103	1.0735	0.112	0.017	3.30747e-99	1
Gm40645	3.12163e-103	0.655125	0.103	0.014	8.31541e-99	1
Umad1	4.6621e-103	0.782252	0.138	0.029	1.24189e-98	1
Tnks2	6.53731e-103	0.876319	0.217	0.072	1.74141e-98	1
Mmp19	8.48272e-103	1.10729	0.137	0.029	2.25963e-98	1
Src	1.28973e-102	0.621104	0.124	0.022	3.43557e-98	1
Kif1b	4.81189e-102	0.784709	0.166	0.043	1.28179e-97	1
Nbeal1	4.99352e-102	0.706125	0.151	0.034	1.33017e-97	1
Stat1	5.37388e-102	1.07862	0.254	0.094	1.43149e-97	1
Stag2	5.46823e-102	0.939531	0.222	0.076	1.45663e-97	1
Trim30a	1.24786e-101	0.949837	0.293	0.116	3.32404e-97	1
Cd38	1.85393e-101	0.903902	0.15	0.035	4.93849e-97	1
Mon2	2.92815e-101	0.828772	0.196	0.059	7.80001e-97	1
Kif13b	3.6881e-101	0.973493	0.196	0.061	9.82437e-97	1
Klhl2	8.2444e-101	0.969866	0.265	0.1	2.19614e-96	1
Tnrc6b	8.30092e-101	0.925002	0.278	0.111	2.2112e-96	1
Lacc1	1.06456e-100	0.681242	0.119	0.021	2.83578e-96	1
Rasa1	1.18489e-100	0.715257	0.129	0.025	3.1563e-96	1
Arl5a	1.57865e-100	0.842251	0.154	0.038	4.20522e-96	1
Cdh1	3.99562e-100	0.755107	0.116	0.02	1.06435e-95	1
Fbxo34	4.3649e-100	1.04941	0.197	0.062	1.16272e-95	1
Nr2c2	7.26718e-100	0.810131	0.157	0.039	1.93583e-95	1
Ralgapb	8.9774e-100	0.734223	0.127	0.025	2.3914e-95	1
Usp37	1.38946e-99	0.821042	0.169	0.045	3.70123e-95	1
Rictor	1.62739e-99	0.7773	0.182	0.051	4.33503e-95	1
Ptpra	2.03094e-99	0.862297	0.167	0.045	5.41001e-95	1
Itga5	5.19799e-99	0.97732	0.199	0.062	1.38464e-94	1
Ehd4	5.9e-99	1.06307	0.208	0.069	1.57164e-94	1
Ppp4r1	1.56345e-98	0.754005	0.142	0.032	4.16471e-94	1
Arih2	2.21346e-98	0.923187	0.402	0.204	5.8962e-94	1
Pikfyve	3.53411e-98	0.659616	0.122	0.023	9.41417e-94	1
Ube3c	3.71529e-98	0.740288	0.129	0.026	9.8968e-94	1
Zkscan3	1.20397e-97	0.613833	0.114	0.02	3.20713e-93	1
Sos1	1.46146e-97	0.676297	0.118	0.022	3.89303e-93	1
Pepd	2.06416e-97	0.711712	0.119	0.022	5.49851e-93	1
Banp	2.35665e-97	0.7089	0.118	0.022	6.27765e-93	1
Mrps28	2.97144e-97	1.20086	0.179	0.054	7.91531e-93	1
Tent2	3.3832e-97	0.838384	0.193	0.06	9.01218e-93	1
Scpep1	5.05233e-97	0.6895	0.119	0.022	1.34584e-92	1
Ncoa7	6.61339e-97	0.71775	0.114	0.021	1.76168e-92	1
Zzef1	8.91969e-97	0.846408	0.172	0.048	2.37603e-92	1
Fxr1	1.12378e-96	0.811118	0.21	0.069	2.99351e-92	1
Mmp14	2.18261e-96	0.72914	0.18	0.051	5.81404e-92	1
Xiap	5.37316e-96	0.855859	0.188	0.057	1.4313e-91	1
Eipr1	1.04496e-95	0.731383	0.136	0.031	2.78357e-91	1
H2-DMa	1.85319e-95	0.83355	0.212	0.07	4.93653e-91	1
Psmd14	2.32242e-95	0.992321	0.251	0.1	6.18646e-91	1
Slc29a3	2.71518e-95	0.682883	0.115	0.021	7.2327e-91	1
Arrb1	4.53018e-95	0.697456	0.154	0.039	1.20675e-90	1
Atp1a1	5.22278e-95	0.985756	0.262	0.105	1.39125e-90	1
Map3k3	6.52244e-95	0.820413	0.162	0.044	1.73745e-90	1
Fam13b	6.892e-95	0.878683	0.22	0.078	1.83589e-90	1
Slc25a25	1.19496e-94	0.741382	0.109	0.019	3.18312e-90	1
Inpp5b	1.20044e-94	0.681554	0.104	0.017	3.19772e-90	1
Tbk1	1.2203e-94	0.799348	0.205	0.066	3.25063e-90	1
Ago2	2.57526e-94	0.917123	0.381	0.194	6.85999e-90	1
Ss18	5.17349e-94	0.820597	0.169	0.048	1.37811e-89	1
Usp25	8.3919e-94	1.019	0.285	0.124	2.23543e-89	1
Gm6377	1.27925e-93	0.623721	0.117	0.022	3.40768e-89	1
Zmym4	1.42221e-93	0.686137	0.102	0.017	3.7885e-89	1
Tmem131l	1.88936e-93	0.956581	0.17	0.049	5.03287e-89	1
Pi4ka	2.38177e-93	0.706814	0.137	0.032	6.34456e-89	1
Lrrfip2	2.46109e-93	0.865847	0.316	0.142	6.55585e-89	1
Ube2h	3.75613e-93	0.953665	0.29	0.124	1.00056e-88	1
Gapvd1	3.94393e-93	0.823162	0.19	0.061	1.05058e-88	1
Creb1	4.32298e-93	0.840528	0.204	0.067	1.15156e-88	1
Trappc8	4.70738e-93	0.670006	0.129	0.028	1.25395e-88	1
Arid4a	5.46963e-93	0.82416	0.203	0.068	1.457e-88	1
Mtm1	7.62598e-93	0.65908	0.119	0.023	2.03141e-88	1
Ddx17	9.73931e-93	0.825381	0.257	0.102	2.59436e-88	1
Ranbp2	1.48703e-92	0.941557	0.305	0.135	3.96115e-88	1
Ptbp2	1.53147e-92	0.799495	0.157	0.042	4.07953e-88	1
Tbl1x	2.59227e-92	0.892199	0.158	0.044	6.90529e-88	1
Usp47	3.56435e-92	0.841094	0.185	0.058	9.49471e-88	1
Nrf1	4.15496e-92	0.804719	0.17	0.049	1.1068e-87	1
Plekhg1	5.67544e-92	0.772887	0.106	0.018	1.51182e-87	1
Ppp1r21	6.57526e-92	0.777051	0.143	0.035	1.75152e-87	1
Nuak2	7.61615e-92	0.830135	0.169	0.048	2.02879e-87	1
Limd1	1.36724e-91	0.683894	0.121	0.025	3.64204e-87	1
mt-Nd3	1.76506e-91	0.867244	0.18	0.055	4.70177e-87	1
Mapkapk3	3.62162e-91	1.01262	0.294	0.131	9.64726e-87	1
Parp9	3.6705e-91	0.649634	0.113	0.021	9.77748e-87	1
Rassf3	5.92844e-91	0.915084	0.233	0.089	1.57922e-86	1
Xpo7	1.46857e-90	0.715343	0.126	0.027	3.91196e-86	1
Gpr107	2.90996e-90	0.636129	0.12	0.024	7.75154e-86	1
Spidr	3.07119e-90	0.710033	0.141	0.034	8.18103e-86	1
Rc3h1	3.88912e-90	0.772522	0.215	0.075	1.03598e-85	1
Clip2	4.23513e-90	0.637467	0.108	0.019	1.12815e-85	1
A630001G21Rik	6.38651e-90	0.656654	0.101	0.017	1.70124e-85	1
Dpp8	7.50993e-90	0.760542	0.151	0.04	2.0005e-85	1
Slc25a36	9.34956e-90	0.618897	0.117	0.023	2.49054e-85	1
Col4a3bp	1.63258e-89	0.863624	0.27	0.111	4.34887e-85	1
Tnrc6a	2.41815e-89	0.771288	0.178	0.055	6.44147e-85	1
Rfx7	2.5922e-89	0.759874	0.117	0.024	6.90511e-85	1
Sdc3	3.77581e-89	0.552081	0.102	0.017	1.0058e-84	1
Prdm1	7.1996e-89	0.735353	0.149	0.039	1.91783e-84	1
Man1a2	8.22096e-89	0.77173	0.169	0.05	2.1899e-84	1
Rab3gap2	8.97104e-89	0.793486	0.165	0.048	2.38971e-84	1
Mnat1	1.29749e-88	0.6903	0.111	0.022	3.45625e-84	1
Reps1	1.63914e-88	0.71103	0.115	0.023	4.36635e-84	1
R3hdm2	4.16709e-88	0.752535	0.188	0.06	1.11003e-83	1
Pten	5.6893e-88	0.973715	0.343	0.172	1.51551e-83	1
Tle1	5.82185e-88	0.829057	0.141	0.037	1.55083e-83	1
Daam1	1.1413e-87	0.680266	0.111	0.022	3.0402e-83	1
Bmt2	1.70771e-87	0.745989	0.14	0.035	4.54899e-83	1
Slc30a9	3.26534e-87	0.644719	0.15	0.039	8.6982e-83	1
Exoc5	5.52171e-87	0.842139	0.199	0.069	1.47087e-82	1
Rbbp8	6.90651e-87	0.906889	0.197	0.068	1.83976e-82	1
Pdxdc1	9.47485e-87	0.729355	0.124	0.028	2.52391e-82	1
9930021J03Rik	1.39658e-86	0.698493	0.123	0.027	3.72022e-82	1
Gon4l	1.56001e-86	0.664071	0.134	0.032	4.15556e-82	1
Cnnm2	2.89143e-86	0.943196	0.144	0.038	7.70218e-82	1
Sla	3.87817e-86	0.80005	0.205	0.072	1.03307e-81	1
Nufip1	4.00375e-86	0.799031	0.142	0.037	1.06652e-81	1
Epc2	5.07611e-86	0.80077	0.151	0.042	1.35217e-81	1
Fbrsl1	5.22804e-86	0.813178	0.152	0.043	1.39265e-81	1
Commd10	6.77966e-86	0.670241	0.112	0.023	1.80596e-81	1
Zfp644	1.35417e-85	0.855256	0.166	0.051	3.60723e-81	1
Mir142hg	1.42953e-85	0.415475	0.233	0.083	3.80799e-81	1
Kdm2a	1.70828e-85	0.873158	0.269	0.116	4.5505e-81	1
Ubr1	1.71473e-85	0.651008	0.104	0.019	4.56769e-81	1
Ppfia1	3.52658e-85	0.67178	0.134	0.033	9.3941e-81	1
Ipcef1	4.358e-85	0.769131	0.121	0.027	1.16088e-80	1
Ube2k	4.93745e-85	0.836168	0.311	0.147	1.31524e-80	1
Fkbp5	5.14207e-85	0.896388	0.162	0.049	1.36974e-80	1
Efr3a	6.65463e-85	0.777671	0.137	0.035	1.77266e-80	1
Cep120	6.81818e-85	0.727745	0.134	0.033	1.81623e-80	1
F7	7.21372e-85	0.577857	0.121	0.026	1.92159e-80	1
Gpbp1	1.04156e-84	0.891132	0.306	0.141	2.7745e-80	1
Ms4a4a	1.07216e-84	0.804844	0.114	0.024	2.85601e-80	1
Ube2q2	1.16449e-84	0.782603	0.131	0.033	3.10198e-80	1
Tasor2	2.53006e-84	0.563111	0.105	0.02	6.73957e-80	1
Bzw2	2.84049e-84	0.860429	0.134	0.034	7.5665e-80	1
Skil	4.29272e-84	0.838049	0.488	0.297	1.1435e-79	1
Adnp	5.39878e-84	0.709031	0.164	0.049	1.43813e-79	1
Nol10	1.89592e-83	0.632475	0.103	0.019	5.05035e-79	1
Sec24b	2.88896e-83	0.85803	0.218	0.082	7.69561e-79	1
Ogdh	3.82956e-83	0.904257	0.207	0.078	1.02012e-78	1
Camk2g	5.05795e-83	0.694542	0.108	0.022	1.34734e-78	1
Pcm1	9.75217e-83	0.762315	0.149	0.042	2.59778e-78	1
Ppp4r3a	1.11135e-82	0.791009	0.179	0.06	2.96042e-78	1
Ube3a	1.13865e-82	0.814994	0.188	0.065	3.03313e-78	1
Tent5c	1.30767e-82	0.746687	0.147	0.041	3.48337e-78	1
Asxl1	1.81299e-82	0.71941	0.153	0.044	4.82945e-78	1
Tnfaip8	2.23486e-82	0.99876	0.263	0.116	5.95323e-78	1
Crybg3	2.393e-82	0.69029	0.145	0.039	6.37448e-78	1
Ndst1	2.41154e-82	0.722465	0.147	0.04	6.42386e-78	1
D130009I18Rik	2.54213e-82	0.675296	0.101	0.019	6.77171e-78	1
Kidins220	4.40851e-82	0.756938	0.151	0.043	1.17434e-77	1
Ifi209	5.22287e-82	0.789734	0.119	0.027	1.39127e-77	1
Ncoa3	5.69423e-82	0.732831	0.225	0.084	1.51683e-77	1
Rab12	6.4142e-82	0.567983	0.106	0.021	1.70861e-77	1
Nceh1	1.97152e-81	0.778007	0.231	0.089	5.25173e-77	1
Hectd4	4.59141e-81	0.636476	0.106	0.022	1.22306e-76	1
Ppp2r5c	6.85774e-81	0.931552	0.235	0.098	1.82677e-76	1
Nipa2	7.1547e-81	0.747042	0.187	0.065	1.90587e-76	1
Dgkh	1.075e-80	0.832762	0.132	0.033	2.86359e-76	1
Slk	2.22163e-80	0.885616	0.269	0.122	5.91797e-76	1
Insr	2.94651e-80	0.613092	0.111	0.024	7.8489e-76	1
Arfgef1	4.62722e-80	0.921627	0.241	0.103	1.2326e-75	1
Ube2g1	7.05785e-80	0.753156	0.146	0.042	1.88007e-75	1
Top1	1.10775e-79	0.911599	0.488	0.314	2.95082e-75	1
Rabgap1	1.48233e-79	0.577481	0.115	0.025	3.94863e-75	1
Itch	3.32642e-79	0.724664	0.193	0.068	8.86093e-75	1
Tnfrsf9	7.45937e-79	0.816377	0.123	0.029	1.98703e-74	1
Srrm2	9.96042e-79	0.725288	0.51	0.323	2.65326e-74	1
Swt1	2.13873e-78	0.682364	0.134	0.035	5.69716e-74	1
Brwd1	2.36368e-78	0.770901	0.178	0.06	6.29638e-74	1
Rasa3	2.46266e-78	0.755649	0.137	0.037	6.56004e-74	1
Map2k4	2.94379e-78	0.930058	0.326	0.166	7.84167e-74	1
Mvb12b	3.39704e-78	0.729697	0.163	0.052	9.04903e-74	1
Xrn2	3.76546e-78	0.85703	0.199	0.075	1.00304e-73	1
Slfn8	3.87722e-78	0.708776	0.13	0.033	1.03281e-73	1
Ptpn1	5.68276e-78	0.914122	0.419	0.25	1.51377e-73	1
Cep85l	6.94086e-78	0.652268	0.107	0.023	1.84891e-73	1
Scamp1	1.11926e-77	0.727687	0.142	0.04	2.98149e-73	1
Elf4	1.64389e-77	0.798257	0.172	0.057	4.37899e-73	1
Nt5dc3	1.67925e-77	0.589771	0.106	0.022	4.4732e-73	1
Cdc14a	2.5435e-77	0.74034	0.107	0.023	6.77537e-73	1
Numb	3.37067e-77	0.695943	0.198	0.072	8.97878e-73	1
Kdm3b	6.46751e-77	0.694329	0.157	0.049	1.72282e-72	1
Jmy	8.6482e-77	0.808023	0.169	0.054	2.30371e-72	1
Cenpc1	2.72497e-76	0.675983	0.1	0.02	7.25877e-72	1
Ube2w	2.76193e-76	0.633459	0.117	0.028	7.35722e-72	1
Snx10	2.88474e-76	0.75499	0.288	0.133	7.68437e-72	1
Mta3	3.40282e-76	0.622867	0.144	0.041	9.06442e-72	1
Snx9	4.40159e-76	0.681808	0.194	0.07	1.17249e-71	1
Cep128	4.60153e-76	0.758074	0.111	0.026	1.22575e-71	1
Rev3l	6.51359e-76	0.762776	0.134	0.037	1.73509e-71	1
Ranbp9	7.9802e-76	0.864172	0.237	0.102	2.12577e-71	1
Nr3c1	9.84627e-76	0.762539	0.195	0.072	2.62285e-71	1
Pak1	2.10737e-75	1.11318	0.183	0.066	5.61361e-71	1
Sgpl1	2.42102e-75	0.733639	0.262	0.114	6.44912e-71	1
Cul3	6.79362e-75	0.87243	0.253	0.114	1.80969e-70	1
Syk	8.44393e-75	0.82687	0.523	0.348	2.24929e-70	1
Hpgds	8.55952e-75	0.591903	0.107	0.023	2.28008e-70	1
Rab3gap1	1.04438e-74	0.613277	0.115	0.028	2.78201e-70	1
Morrbid	1.55352e-74	0.866368	0.428	0.247	4.13828e-70	1
Adam17	2.75929e-74	0.705738	0.213	0.082	7.35019e-70	1
Zfp654	3.64624e-74	0.66604	0.141	0.041	9.71286e-70	1
Wdr20	5.89812e-74	0.555784	0.115	0.027	1.57114e-69	1
Arhgef3	1.1115e-73	0.904754	0.181	0.064	2.96082e-69	1
Pola1	1.3421e-73	0.830457	0.115	0.029	3.57508e-69	1
Rbm26	1.40628e-73	0.699431	0.152	0.048	3.74604e-69	1
Eif2ak2	1.41684e-73	0.785336	0.137	0.04	3.77417e-69	1
Wapl	1.45402e-73	0.828801	0.269	0.127	3.87321e-69	1
Gpalpp1	2.20242e-73	0.693351	0.124	0.033	5.86681e-69	1
Met	2.22172e-73	0.809854	0.104	0.023	5.91822e-69	1
Ddx10	2.67122e-73	0.620599	0.106	0.024	7.1156e-69	1
Zfr	2.90693e-73	0.786334	0.182	0.066	7.74347e-69	1
Abcc1	3.17128e-73	0.655159	0.124	0.032	8.44765e-69	1
Nln	4.05752e-73	0.610258	0.104	0.023	1.08084e-68	1
Arid1a	5.94432e-73	0.761964	0.188	0.071	1.58345e-68	1
Sec63	1.00878e-72	0.805009	0.194	0.075	2.6872e-68	1
Pfkp	1.6955e-72	0.816516	0.36	0.193	4.51649e-68	1
Pi4k2a	2.92132e-72	0.667601	0.125	0.033	7.7818e-68	1
Pxn	3.25853e-72	0.790235	0.313	0.159	8.68008e-68	1
Zfand6	3.39063e-72	0.840953	0.206	0.083	9.03197e-68	1
Aim2	3.43469e-72	0.611611	0.172	0.057	9.14932e-68	1
Swap70	3.48357e-72	0.678601	0.167	0.055	9.27954e-68	1
Txndc11	7.5858e-72	0.754596	0.127	0.035	2.02071e-67	1
Taf3	8.83319e-72	0.705886	0.118	0.03	2.35299e-67	1
Atp13a2	9.37887e-72	0.571332	0.108	0.025	2.49834e-67	1
Lpcat2	1.15721e-71	0.781487	0.272	0.126	3.08258e-67	1
Eri3	1.40421e-71	0.65234	0.101	0.023	3.74054e-67	1
Fut8	1.74984e-71	0.660589	0.118	0.03	4.66122e-67	1
Luc7l3	3.40244e-71	0.802661	0.212	0.088	9.06342e-67	1
Rsf1	4.30074e-71	0.750272	0.17	0.059	1.14563e-66	1
Cdk19	4.44505e-71	0.769031	0.129	0.036	1.18407e-66	1
Jak1	6.26005e-71	1.03567	0.42	0.258	1.66755e-66	1
Pnpla7	1.35721e-70	0.533084	0.21	0.08	3.61534e-66	1
Glg1	1.40274e-70	0.773203	0.197	0.078	3.73662e-66	1
Chm	1.48633e-70	0.562209	0.12	0.031	3.9593e-66	1
Prkcd	1.51826e-70	0.90462	0.344	0.189	4.04435e-66	1
Grb2	2.24002e-70	0.758422	0.452	0.283	5.96697e-66	1
Lmna	3.02505e-70	0.746998	0.2	0.077	8.05812e-66	1
Atp6v1h	3.42804e-70	0.660175	0.217	0.089	9.13162e-66	1
Sel1l	4.82342e-70	0.796423	0.174	0.063	1.28486e-65	1
Zfp652	5.38042e-70	0.533512	0.118	0.031	1.43324e-65	1
Pds5b	5.73934e-70	0.624071	0.107	0.026	1.52884e-65	1
Lats2	6.63434e-70	0.8482	0.167	0.059	1.76726e-65	1
Parg	2.06746e-69	0.536736	0.112	0.028	5.5073e-65	1
Crlf3	2.40987e-69	0.802567	0.164	0.058	6.41942e-65	1
Eps15l1	2.48802e-69	0.599809	0.106	0.025	6.62758e-65	1
Cep83	3.2494e-69	0.769738	0.222	0.094	8.65575e-65	1
Pip5k1c	3.91981e-69	0.657956	0.197	0.075	1.04416e-64	1
Srcap	4.18327e-69	0.613152	0.141	0.043	1.11434e-64	1
Ccnd2	6.27214e-69	0.694706	0.169	0.059	1.67077e-64	1
Mapk14	7.41037e-69	0.812399	0.184	0.071	1.97397e-64	1
Ncor1	1.61538e-68	0.748318	0.324	0.173	4.30304e-64	1
Wdr37	1.69386e-68	0.662755	0.121	0.033	4.51211e-64	1
Ccnt2	3.57285e-68	0.545702	0.129	0.036	9.51735e-64	1
Gabpb2	4.05564e-68	0.608955	0.102	0.024	1.08034e-63	1
Fam129a	4.94928e-68	0.900397	0.183	0.07	1.31839e-63	1
Retreg1	7.13058e-68	0.731695	0.367	0.199	1.89944e-63	1
Baiap2	7.90635e-68	0.847696	0.132	0.039	2.10609e-63	1
Tent4b	1.51703e-67	0.624969	0.119	0.033	4.04107e-63	1
Ahcyl1	2.30188e-67	0.651913	0.136	0.042	6.13175e-63	1
Mapre2	2.97093e-67	0.874692	0.219	0.094	7.91395e-63	1
Cdk12	3.04913e-67	0.664177	0.175	0.064	8.12228e-63	1
Uso1	3.43126e-67	0.731604	0.171	0.063	9.1402e-63	1
Pphln1	8.45899e-67	0.648073	0.129	0.038	2.25331e-62	1
Cpeb4	1.29782e-66	0.694422	0.246	0.11	3.45714e-62	1
Zfx	1.56086e-66	0.658734	0.157	0.054	4.15781e-62	1
Iqgap2	1.78667e-66	0.973178	0.181	0.072	4.75933e-62	1
H2-DMb1	3.9754e-66	0.678709	0.133	0.04	1.05897e-61	1
Rtn3	5.34788e-66	0.89947	0.319	0.176	1.42457e-61	1
Mthfd1l	6.25445e-66	0.654047	0.101	0.024	1.66606e-61	1
Foxj3	9.06492e-66	0.517341	0.105	0.026	2.41471e-61	1
Hipk3	9.7492e-66	0.6851	0.132	0.041	2.59699e-61	1
Znrf2	1.18999e-65	0.727427	0.157	0.055	3.1699e-61	1
Atf7ip	2.68725e-65	0.631337	0.246	0.108	7.15831e-61	1
Prim2	2.99865e-65	0.673399	0.101	0.025	7.98779e-61	1
Ifi211	6.2925e-65	0.667172	0.104	0.025	1.6762e-60	1
Sos2	6.84004e-65	0.728808	0.127	0.038	1.82205e-60	1
D5Ertd579e	8.66933e-65	0.598113	0.103	0.026	2.30934e-60	1
Pds5a	1.03345e-64	0.703198	0.233	0.106	2.75291e-60	1
Prpf39	1.12727e-64	0.654142	0.164	0.058	3.00283e-60	1
Trip11	1.49181e-64	0.685104	0.164	0.06	3.97388e-60	1
Ogt	1.55064e-64	0.626878	0.168	0.06	4.13059e-60	1
Gng2	1.67968e-64	0.772014	0.216	0.094	4.47433e-60	1
Ms4a6d	2.33585e-64	0.669056	0.185	0.071	6.22223e-60	1
Zfp800	2.50516e-64	0.645211	0.133	0.042	6.67325e-60	1
Ddx60	3.16833e-64	0.700057	0.113	0.03	8.4398e-60	1
Nufip2	3.62939e-64	0.69355	0.262	0.125	9.66797e-60	1
AW112010	3.83572e-64	0.589211	0.173	0.064	1.02176e-59	1
Hif1a	4.66674e-64	0.843783	0.452	0.296	1.24313e-59	1
Stap1	5.23963e-64	1.06179	0.169	0.066	1.39573e-59	1
Gna12	8.93559e-64	0.592876	0.116	0.033	2.38026e-59	1
Far1	9.43246e-64	0.759054	0.17	0.065	2.51262e-59	1
Pik3cd	1.00916e-63	0.779297	0.163	0.06	2.6882e-59	1
Brwd3	1.03167e-63	0.672291	0.105	0.027	2.74816e-59	1
Kpna3	1.10023e-63	0.659424	0.117	0.033	2.9308e-59	1
Chsy1	1.14173e-63	0.641566	0.101	0.025	3.04134e-59	1
Fubp1	1.20904e-63	0.73021	0.19	0.077	3.22064e-59	1
1810013L24Rik	1.2709e-63	0.627321	0.214	0.09	3.38543e-59	1
Naa15	1.58384e-63	0.715055	0.168	0.063	4.21904e-59	1
Phf8	2.78648e-63	0.606373	0.131	0.04	7.42264e-59	1
Camta1	4.53974e-63	0.670099	0.136	0.044	1.2093e-58	1
Dido1	6.98463e-63	0.597713	0.114	0.032	1.86056e-58	1
Taf15	7.45052e-63	0.767951	0.187	0.076	1.98467e-58	1
2024-09-11	8.06637e-63	0.743022	0.115	0.033	2.14872e-58	1
Chordc1	9.28944e-63	0.648995	0.131	0.042	2.47452e-58	1
Cd244a	1.23737e-62	0.554325	0.129	0.039	3.29611e-58	1
Nudcd3	1.81161e-62	0.631397	0.123	0.037	4.82578e-58	1
Tacc1	3.35506e-62	0.890452	0.233	0.113	8.9372e-58	1
Pum2	6.04372e-62	0.647874	0.306	0.16	1.60993e-57	1
Inpp5a	6.89456e-62	0.645569	0.233	0.104	1.83657e-57	1
Tmem65	1.52276e-61	0.601693	0.108	0.029	4.05634e-57	1
Galnt11	3.4203e-61	0.466935	0.106	0.027	9.11101e-57	1
Dnm1l	3.78342e-61	0.613308	0.11	0.031	1.00783e-56	1
Cndp2	1.23737e-60	0.702232	0.181	0.073	3.2961e-56	1
Klf4	2.16929e-60	0.683371	0.147	0.051	5.77856e-56	1
Wdr33	2.50455e-60	0.633294	0.187	0.076	6.67162e-56	1
Papola	2.73635e-60	0.737365	0.237	0.114	7.28908e-56	1
Trim30d	2.76301e-60	0.623069	0.146	0.049	7.36011e-56	1
Otud4	3.08964e-60	0.48189	0.109	0.03	8.23019e-56	1
Epc1	3.81764e-60	0.84144	0.232	0.108	1.01694e-55	1
Stt3b	5.51526e-60	0.762772	0.159	0.061	1.46916e-55	1
Gramd1b	6.493e-60	0.72288	0.131	0.043	1.7296e-55	1
Stx18	9.36216e-60	0.626895	0.104	0.028	2.49389e-55	1
Stim2	1.37886e-59	0.797604	0.165	0.064	3.67301e-55	1
Tdrd7	1.68756e-59	0.513627	0.104	0.027	4.49532e-55	1
Snx1	2.40451e-59	0.64982	0.146	0.052	6.40513e-55	1
Upf2	2.55671e-59	0.564732	0.121	0.037	6.81055e-55	1
Gns	3.73117e-59	0.592484	0.274	0.136	9.93909e-55	1
Chst11	5.39199e-59	1.12158	0.201	0.087	1.43632e-54	1
Usp32	1.14423e-58	0.632898	0.197	0.083	3.04799e-54	1
Ccr2	1.2793e-58	0.766474	0.108	0.031	3.40779e-54	1
Prpf40a	1.29181e-58	0.740767	0.284	0.153	3.44112e-54	1
Dennd5a	1.30454e-58	0.821655	0.24	0.118	3.47505e-54	1
Crip1	1.35565e-58	0.304282	0.268	0.125	3.61118e-54	1
Smc5	1.51195e-58	0.643554	0.106	0.03	4.02754e-54	1
Klf13	1.76065e-58	0.758571	0.294	0.163	4.69001e-54	1
Rbbp6	2.61284e-58	0.725611	0.227	0.107	6.96008e-54	1
Setd3	2.88522e-58	0.6522	0.144	0.051	7.68565e-54	1
Rnf103	3.29014e-58	0.682046	0.103	0.028	8.76428e-54	1
Cltc	5.29733e-58	0.786155	0.374	0.231	1.4111e-53	1
Pcmtd1	6.2274e-58	0.532568	0.135	0.045	1.65885e-53	1
Fam91a1	9.82641e-58	0.627565	0.126	0.041	2.61756e-53	1
Ms4a6c	1.42292e-57	0.61475	0.162	0.061	3.79037e-53	1
Hook3	1.67335e-57	0.688772	0.166	0.066	4.45747e-53	1
Usp48	1.70895e-57	0.538209	0.112	0.033	4.55231e-53	1
Bcl6	1.98623e-57	0.543205	0.128	0.04	5.29091e-53	1
Slc43a2	2.00209e-57	0.583712	0.177	0.07	5.33318e-53	1
Hk2	3.28301e-57	0.62377	0.262	0.129	8.74528e-53	1
Kmt2e	3.33256e-57	0.754627	0.341	0.198	8.87727e-53	1
Ppm1b	3.45666e-57	0.596512	0.12	0.038	9.20785e-53	1
Gatad2b	4.70134e-57	0.736929	0.179	0.075	1.25234e-52	1
Rlf	5.85548e-57	0.641714	0.289	0.151	1.55978e-52	1
3110082I17Rik	6.67749e-57	0.537419	0.123	0.039	1.77875e-52	1
Cbfb	2.14067e-56	0.764857	0.174	0.073	5.70231e-52	1
Qrich1	2.34063e-56	0.69639	0.14	0.05	6.23497e-52	1
Samd8	2.4096e-56	0.588902	0.174	0.069	6.4187e-52	1
Ttc7	2.46892e-56	0.719769	0.19	0.083	6.57672e-52	1
Mia2	2.55666e-56	0.646385	0.199	0.088	6.81044e-52	1
Gpcpd1	3.25383e-56	0.667582	0.28	0.144	8.66756e-52	1
Ep300	1.08922e-55	0.739386	0.212	0.099	2.90147e-51	1
Anxa4	1.92055e-55	0.541434	0.11	0.032	5.11597e-51	1
Plekho1	1.94669e-55	0.555648	0.106	0.031	5.18559e-51	1
Ifnar1	2.97155e-55	0.605246	0.178	0.072	7.91562e-51	1
Furin	3.15725e-55	0.820717	0.313	0.175	8.41028e-51	1
Cpeb2	3.59774e-55	0.783087	0.338	0.193	9.58367e-51	1
Rcbtb2	4.14771e-55	0.669412	0.188	0.08	1.10487e-50	1
Rprd2	4.68903e-55	0.515081	0.104	0.03	1.24906e-50	1
Stat5b	1.07679e-54	0.618262	0.111	0.034	2.86836e-50	1
Camkk2	2.03395e-54	0.666095	0.102	0.03	5.41803e-50	1
Eps15	2.27069e-54	0.689912	0.159	0.063	6.04866e-50	1
Otulin	2.6066e-54	0.618171	0.136	0.049	6.94346e-50	1
Cybb	3.50124e-54	0.808201	0.333	0.19	9.32659e-50	1
Cyld	4.96258e-54	0.764841	0.176	0.075	1.32193e-49	1
Uimc1	5.37234e-54	0.547059	0.117	0.038	1.43108e-49	1
Ldlr	5.59109e-54	0.724905	0.109	0.034	1.48936e-49	1
Galnt6	7.26577e-54	0.471076	0.101	0.028	1.93546e-49	1
Brd4	7.39601e-54	0.684939	0.33	0.194	1.97015e-49	1
Rspry1	7.85763e-54	0.633422	0.117	0.038	2.09311e-49	1
Smarca4	9.27947e-54	0.670718	0.16	0.066	2.47187e-49	1
Kmt2a	9.33549e-54	0.614061	0.127	0.044	2.48679e-49	1
Zc3h13	1.11766e-53	0.651095	0.152	0.059	2.97723e-49	1
Ap1b1	1.41187e-53	0.577929	0.101	0.029	3.76093e-49	1
Phf20l1	3.4415e-53	0.75141	0.267	0.144	9.16748e-49	1
Brd1	5.93743e-53	0.733252	0.197	0.091	1.58161e-48	1
Il6ra	6.80801e-53	0.595561	0.18	0.076	1.81352e-48	1
Ms4a6b	7.49979e-53	0.651881	0.103	0.031	1.99779e-48	1
Dram2	8.38678e-53	0.475323	0.104	0.03	2.23407e-48	1
Thrap3	9.2836e-53	0.734221	0.221	0.109	2.47297e-48	1
Clip1	1.2125e-52	0.654746	0.135	0.049	3.22985e-48	1
8030462N17Rik	1.3031e-52	0.49789	0.1	0.029	3.47119e-48	1
Ankrd13c	1.32654e-52	0.607174	0.13	0.046	3.53364e-48	1
AW011738	1.97634e-52	0.68784	0.136	0.048	5.26458e-48	1
Smad2	2.09389e-52	0.621339	0.131	0.047	5.5777e-48	1
Zfp451	2.20546e-52	0.485139	0.112	0.035	5.87491e-48	1
Tcirg1	4.66138e-52	0.675856	0.254	0.132	1.2417e-47	1
Smad3	5.38203e-52	0.579019	0.109	0.033	1.43367e-47	1
Ilrun	6.49666e-52	0.670534	0.21	0.098	1.73058e-47	1
Cers5	9.01776e-52	0.545917	0.1	0.03	2.40215e-47	1
Usp8	1.50975e-51	0.531024	0.146	0.056	4.02168e-47	1
Secisbp2l	1.804e-51	0.448591	0.127	0.044	4.8055e-47	1
Mindy3	2.83001e-51	0.553157	0.169	0.07	7.53859e-47	1
Aebp2	2.87953e-51	0.565009	0.13	0.047	7.67049e-47	1
Gse1	3.32803e-51	0.573699	0.134	0.049	8.8652e-47	1
Myo1g	3.64831e-51	0.789056	0.146	0.058	9.71836e-47	1
Bptf	3.79559e-51	0.697213	0.192	0.089	1.01107e-46	1
Rtn4	4.37616e-51	0.736543	0.316	0.185	1.16572e-46	1
Lamp2	4.38845e-51	0.671274	0.434	0.293	1.16899e-46	1
Snx8	4.47428e-51	0.418477	0.104	0.031	1.19186e-46	1
Senp5	5.18829e-51	0.510809	0.102	0.031	1.38206e-46	1
Entpd1	7.2511e-51	0.736189	0.405	0.253	1.93155e-46	1
Atf2	9.6966e-51	0.541873	0.141	0.053	2.58298e-46	1
Tnpo3	1.01559e-50	0.648931	0.127	0.046	2.70532e-46	1
Ubr4	1.46622e-50	0.707692	0.18	0.081	3.90572e-46	1
Zbtb11	3.78414e-50	0.642305	0.167	0.071	1.00802e-45	1
Casp8	5.11916e-50	0.610836	0.175	0.076	1.36364e-45	1
Pkn2	5.29443e-50	0.727929	0.206	0.101	1.41033e-45	1
Nfkbie	6.11424e-50	0.656968	0.247	0.124	1.62871e-45	1
C130050O18Rik	8.21808e-50	0.479134	0.122	0.042	2.18913e-45	1
Golgb1	9.17595e-50	0.605322	0.19	0.086	2.44429e-45	1
Ass1	9.5393e-50	0.693881	0.106	0.034	2.54108e-45	1
Ubp1	1.59834e-49	0.626578	0.162	0.069	4.25765e-45	1
Emsy	3.08824e-49	0.547385	0.105	0.033	8.22645e-45	1
Pbrm1	3.09791e-49	0.731477	0.189	0.089	8.25221e-45	1
Galnt2	3.30336e-49	0.617189	0.105	0.034	8.7995e-45	1
Scarb2	3.95568e-49	0.555044	0.241	0.121	1.05372e-44	1
Zmynd11	3.95764e-49	0.705384	0.154	0.064	1.05424e-44	1
Tbc1d23	5.52725e-49	0.522952	0.145	0.056	1.47235e-44	1
Sfpq	9.45249e-49	0.657956	0.325	0.198	2.51796e-44	1
Gdi2	1.53595e-48	0.727475	0.327	0.201	4.09145e-44	1
Etnk1	2.42092e-48	0.689586	0.159	0.067	6.44885e-44	1
[truncated: 2,715 more rows]
