# Supplementary material for: Immunological dynamics in orthotopic compared with subcutaneous murine models of HPV-positive oropharyngeal cancer
Source: Dis Model Mech. 2025 Dec 5;18(12):dmm052311. doi: 10.1242/dmm.052311 (PMC12746710; doi:10.1242/dmm.052311)
Supplement: Table S8. — Differentially Expressed Genes Across DC Clusters in Mouse scRNA-seq (Related to Fig. S5) [file dmm-18-052311-TableS8.xlsx]

## Sheet: 8_DEGs in DC of Mouse
Supplementary Table 8. Differentially Expressed Genes Across DC Clusters in Mouse scRNA-seq (Related to Figure S5)
gene	p_val	avg_log2FC	pct.1	pct.2	p_val_adj	cluster
Plet1	7.84958e-244	1.49393	0.9	0.301	2.09097e-239	0
Epcam	1.23815e-236	1.87539	0.609	0.08	3.29819e-232	0
Ltc4s	4.06646e-212	1.62084	0.634	0.117	1.08322e-207	0
Gsn	1.15901e-194	1.24917	0.889	0.407	3.08737e-190	0
Dcstamp	1.53746e-189	1.40048	0.67	0.153	4.0955e-185	0
Il1r2	5.64109e-185	1.37271	0.96	0.61	1.50267e-180	0
Cd72	1.58976e-182	1.21101	0.654	0.16	4.2348e-178	0
Clec4n	6.93473e-177	1.16683	0.864	0.366	1.84727e-172	0
Ppp1r1a	2.71998e-174	1.06248	0.476	0.052	7.24549e-170	0
H2-Ab1	6.88528e-173	0.875177	1	0.827	1.8341e-168	0
Mfge8	2.68814e-170	1.80975	0.724	0.251	7.16067e-166	0
Mt1	6.20561e-166	1.43015	0.928	0.575	1.65305e-161	0
H2-DMb2	5.15147e-164	1.08378	0.851	0.356	1.37225e-159	0
Scimp	2.89325e-163	1.04292	0.687	0.203	7.70704e-159	0
Cdh1	1.32761e-154	0.92693	0.672	0.184	3.53648e-150	0
Prkcb	6.41315e-148	1.06945	0.474	0.079	1.70833e-143	0
H2-Eb1	3.32651e-146	0.799848	1	0.852	8.86116e-142	0
Dok3	3.57547e-143	0.869718	0.486	0.09	9.52434e-139	0
Hpgds	4.97466e-141	1.1091	0.35	0.022	1.32515e-136	0
Itgae	5.75755e-141	1.02925	0.451	0.07	1.5337e-136	0
Cldn1	9.57294e-141	1.18313	0.485	0.094	2.55004e-136	0
Itgax	1.66555e-139	0.866692	0.801	0.335	4.43669e-135	0
H2-DMa	1.14998e-133	0.795285	0.978	0.62	3.06332e-129	0
Cd74	6.19108e-131	0.67179	1	0.982	1.64918e-126	0
Tm6sf1	7.38677e-130	0.770177	0.666	0.216	1.96769e-125	0
Fosb	2.38623e-125	1.10895	0.787	0.381	6.35643e-121	0
Ctnnd2	1.02286e-124	0.8751	0.569	0.158	2.7247e-120	0
Mmp12	1.12043e-123	1.33828	0.539	0.145	2.98459e-119	0
Arhgap24	2.44575e-123	0.987772	0.461	0.092	6.51498e-119	0
Pgf	3.03408e-122	1.2519	0.6	0.196	8.08218e-118	0
H2-Aa	7.17756e-119	0.679577	1	0.893	1.91196e-114	0
Mgl2	5.47041e-116	1.07932	0.685	0.268	1.45721e-111	0
Gpr141	7.33802e-112	0.855391	0.489	0.123	1.9547e-107	0
Pilra	5.12789e-109	0.666671	0.446	0.101	1.36597e-104	0
Cd24a	7.45266e-108	0.690438	0.736	0.299	1.98524e-103	0
Nceh1	1.66445e-106	0.805319	0.389	0.074	4.43376e-102	0
Cd300c2	3.15339e-106	0.695934	0.601	0.205	8.39999e-102	0
Tcea3	1.40338e-105	0.833286	0.372	0.062	3.73831e-101	0
Grn	2.29697e-105	0.668491	0.814	0.414	6.11867e-101	0
Myo1e	8.90416e-104	0.905313	0.537	0.18	2.37189e-99	0
Slamf9	9.86456e-103	0.614707	0.477	0.123	2.62772e-98	0
Qpct	6.22406e-102	0.699877	0.387	0.075	1.65796e-97	0
Alox5ap	2.09373e-101	0.764572	0.943	0.562	5.57727e-97	0
H2-Oa	2.08236e-99	0.735341	0.569	0.191	5.54698e-95	0
Cyp4f16	3.61653e-99	0.592014	0.411	0.089	9.63372e-95	0
Cd9	5.15954e-99	0.710704	0.897	0.53	1.3744e-94	0
Pak1	9.69498e-99	0.686617	0.618	0.226	2.58255e-94	0
Man2b1	4.6263e-96	0.651323	0.721	0.32	1.23235e-91	0
Ccr1	1.77656e-94	0.612304	0.561	0.188	4.73241e-90	0
Ckap4	1.54819e-91	0.7284	0.431	0.115	4.12407e-87	0
Dpep2	2.13437e-91	0.631997	0.384	0.086	5.68554e-87	0
Nlrp3	2.18699e-90	0.750275	0.623	0.254	5.82571e-86	0
Ncf4	1.24592e-89	0.58922	0.632	0.249	3.31889e-85	0
Mif	2.33254e-89	0.826721	0.924	0.672	6.21341e-85	0
Cfp	3.25833e-88	0.593543	0.864	0.435	8.67953e-84	0
C1qa	7.13758e-87	1.37614	0.432	0.131	1.90131e-82	0
Hilpda	1.0978e-84	1.08606	0.705	0.38	2.92433e-80	0
Naga	3.02917e-84	0.653366	0.676	0.299	8.06911e-80	0
Apbb2	3.2915e-83	0.519899	0.414	0.112	8.7679e-79	0
Eprs	6.55727e-83	0.791351	0.622	0.27	1.74673e-78	0
Ptgs1	1.20024e-82	0.600934	0.213	0.012	3.19721e-78	0
Mtss1	5.86823e-82	0.589986	0.612	0.254	1.56318e-77	0
Ly6e	3.15748e-81	0.584016	0.959	0.633	8.41089e-77	0
Gm2a	3.28351e-81	0.538345	0.909	0.525	8.7466e-77	0
Lta4h	1.94231e-80	0.505272	0.552	0.201	5.17393e-76	0
Cd84	5.39424e-79	0.496648	0.33	0.071	1.43692e-74	0
Atrnl1	1.01468e-78	0.758704	0.547	0.224	2.70291e-74	0
Elovl5	1.65834e-78	0.732969	0.57	0.234	4.41748e-74	0
P2ry14	3.52695e-78	0.514193	0.364	0.087	9.39508e-74	0
Spint1	1.24954e-77	0.49623	0.656	0.283	3.32851e-73	0
Csf1r	1.32699e-77	0.541058	0.625	0.258	3.53484e-73	0
Dst	4.88219e-77	0.717329	0.451	0.151	1.30052e-72	0
Fgl2	5.0953e-77	0.590133	0.544	0.21	1.35729e-72	0
Stac	5.3602e-77	0.578011	0.228	0.023	1.42785e-72	0
Creb5	1.38129e-76	0.518133	0.674	0.308	3.67948e-72	0
Otulinl	9.04324e-76	0.55281	0.543	0.208	2.40894e-71	0
B4galt6	1.49443e-75	0.443169	0.346	0.08	3.98085e-71	0
Eif2b2	2.48342e-75	0.681747	0.545	0.219	6.61534e-71	0
C1qb	5.06187e-75	1.08647	0.449	0.155	1.34838e-70	0
Pilrb2	2.15491e-74	0.433901	0.31	0.065	5.74026e-70	0
Mcm4	8.88587e-74	0.549564	0.374	0.104	2.36702e-69	0
Anxa1	1.04924e-73	0.594684	0.645	0.293	2.79497e-69	0
Ptpn18	2.19462e-73	0.476499	0.772	0.395	5.84603e-69	0
Lpcat2	4.49213e-73	0.452521	0.537	0.203	1.19661e-68	0
Cracr2b	5.60857e-73	0.459436	0.201	0.015	1.49401e-68	0
Ywhah	3.16724e-72	0.634242	0.905	0.644	8.43689e-68	0
Rhoq	5.95929e-72	0.554349	0.632	0.296	1.58744e-67	0
Alox5	9.33789e-72	0.469898	0.221	0.024	2.48743e-67	0
Hexb	1.63385e-71	0.442205	0.567	0.228	4.35226e-67	0
Fam162a	3.13367e-71	0.534107	0.553	0.225	8.34746e-67	0
Aldoc	7.00745e-71	0.44639	0.288	0.057	1.86664e-66	0
Htra3	1.03755e-70	0.448526	0.417	0.128	2.76382e-66	0
Ldha	1.71962e-70	0.568268	0.944	0.714	4.58073e-66	0
Siglece	2.5538e-70	0.476836	0.278	0.053	6.80281e-66	0
Fxyd5	4.33076e-70	0.52618	0.97	0.713	1.15363e-65	0
Pxdc1	8.80551e-70	0.707532	0.628	0.297	2.34561e-65	0
Vrk1	2.34097e-69	0.4665	0.672	0.311	6.23587e-65	0
AU020206	2.58864e-69	0.575276	0.505	0.196	6.89561e-65	0
Cd244a	3.05572e-68	0.434934	0.355	0.095	8.13984e-64	0
Havcr2	6.15602e-68	0.4946	0.6	0.261	1.63984e-63	0
Lgals3	7.43125e-68	0.681283	0.966	0.741	1.97954e-63	0
C1qc	1.59156e-67	1.06604	0.361	0.109	4.23961e-63	0
Napsa	1.83985e-67	0.582354	0.935	0.66	4.901e-63	0
Ptk2b	2.32934e-66	0.605136	0.536	0.227	6.2049e-62	0
Fth1	7.87846e-66	0.483398	1	0.987	2.09866e-61	0
Scd2	2.08786e-65	0.434977	0.361	0.105	5.56164e-61	0
Cst3	2.44353e-65	0.526545	0.999	0.984	6.50906e-61	0
Lin54	2.67238e-65	0.560339	0.361	0.107	7.1187e-61	0
Scp2	1.45251e-64	0.493471	0.708	0.373	3.86919e-60	0
2900026A02Rik	1.78429e-64	0.374461	0.215	0.028	4.75298e-60	0
Rgs1	2.00808e-64	0.810657	0.849	0.608	5.34913e-60	0
Rtn1	3.2719e-64	0.4776	0.344	0.095	8.71569e-60	0
Timm10b	1.12083e-63	0.564652	0.722	0.403	2.98566e-59	0
Igflr1	2.01456e-63	0.415949	0.208	0.027	5.36638e-59	0
Rps18	4.01508e-63	0.3941	0.995	0.918	1.06954e-58	0
Dck	1.15738e-62	0.403777	0.431	0.151	3.08303e-58	0
Edem2	1.43107e-62	0.409528	0.426	0.144	3.8121e-58	0
Ffar2	2.2644e-62	0.348404	0.258	0.049	6.03191e-58	0
Tpi1	2.75449e-62	0.616697	0.748	0.423	7.3374e-58	0
Ntpcr	5.62566e-62	0.440789	0.345	0.103	1.49856e-57	0
Stk17b	2.34105e-60	0.473061	0.779	0.466	6.23608e-56	0
Cystm1	6.20288e-60	0.469113	0.423	0.151	1.65232e-55	0
Clec5a	1.32414e-59	0.378769	0.324	0.09	3.52725e-55	0
Fcgr3	1.70781e-59	0.489145	0.602	0.274	4.54926e-55	0
Ctsa	1.77755e-59	0.462192	0.692	0.353	4.73505e-55	0
Card9	2.70721e-59	0.403155	0.315	0.087	7.21147e-55	0
Fos	3.48386e-59	0.676397	0.778	0.486	9.28032e-55	0
Hacd4	3.85891e-59	0.367233	0.235	0.044	1.02794e-54	0
Cdh17	1.03509e-58	0.400725	0.147	0.005	2.75728e-54	0
Tep1	1.38043e-58	0.408632	0.497	0.2	3.67719e-54	0
Ctss	7.29742e-58	0.405468	0.986	0.877	1.94389e-53	0
Pygl	2.94063e-57	0.344859	0.368	0.121	7.83324e-53	0
4933433H22Rik	2.96625e-57	0.413357	0.162	0.013	7.90149e-53	0
Sash1	3.28517e-57	0.389712	0.248	0.053	8.75103e-53	0
Adgre1	5.34411e-57	0.371442	0.22	0.039	1.42356e-52	0
Themis2	6.92746e-57	0.384603	0.328	0.096	1.84534e-52	0
Exosc5	1.08938e-56	0.356289	0.459	0.177	2.90188e-52	0
Plekha5	1.36709e-56	0.350689	0.32	0.092	3.64166e-52	0
Gcnt1	1.61412e-56	0.352512	0.24	0.048	4.29969e-52	0
I830077J02Rik	2.16262e-56	0.370118	0.359	0.113	5.76079e-52	0
Actr1b	2.13892e-55	0.419422	0.38	0.128	5.69766e-51	0
Akr7a5	2.28362e-55	0.358387	0.336	0.103	6.0831e-51	0
Cacnb2	4.81857e-55	0.365351	0.28	0.072	1.28357e-50	0
Ndufa6	4.91629e-55	0.440234	0.932	0.714	1.3096e-50	0
Trp53i11	9.30627e-55	0.3546	0.259	0.061	2.479e-50	0
Il1rap	1.13866e-54	0.35307	0.301	0.084	3.03316e-50	0
Ly6a	2.14602e-54	0.534676	0.664	0.365	5.71657e-50	0
Tnks	2.27615e-54	0.369428	0.405	0.152	6.0632e-50	0
Neurl3	2.50492e-54	0.393903	0.607	0.294	6.6726e-50	0
Tmem14c	2.74494e-54	0.454155	0.799	0.491	7.31196e-50	0
Pvt1	4.13945e-54	0.373657	0.266	0.065	1.10267e-49	0
Tiparp	6.00417e-54	0.488892	0.622	0.318	1.59939e-49	0
Nfu1	6.81415e-54	0.349022	0.432	0.164	1.81515e-49	0
Acsl5	7.11233e-54	0.331159	0.358	0.117	1.89458e-49	0
Rpl22l1	1.03411e-53	0.468463	0.923	0.701	2.75467e-49	0
Ctsc	1.08488e-53	0.515892	0.79	0.482	2.88991e-49	0
Kmo	1.81579e-53	0.328557	0.5	0.208	4.83689e-49	0
Sptssa	3.02597e-53	0.35983	0.467	0.193	8.06058e-49	0
Tnfaip2	3.81839e-53	0.489067	0.466	0.197	1.01714e-48	0
Gpr171	6.66247e-53	0.370637	0.587	0.271	1.77475e-48	0
Dctpp1	6.8596e-53	0.365682	0.386	0.137	1.82726e-48	0
Immp2l	6.88789e-53	0.534116	0.283	0.079	1.83479e-48	0
Trio	9.67364e-53	0.350577	0.42	0.161	2.57686e-48	0
Tmem189	1.0224e-52	0.397736	0.501	0.217	2.72347e-48	0
Heph	1.05129e-52	0.767544	0.541	0.293	2.80043e-48	0
Cxcl2	1.13527e-52	0.573261	0.618	0.343	3.02413e-48	0
Acap1	1.4746e-52	0.280899	0.33	0.101	3.92804e-48	0
App	1.54108e-52	0.420816	0.779	0.448	4.10513e-48	0
Anpep	1.60482e-52	0.364072	0.34	0.111	4.27493e-48	0
Dpysl2	2.87683e-52	0.382972	0.449	0.183	7.6633e-48	0
Nme1	3.45697e-52	0.367244	0.714	0.39	9.20868e-48	0
Hexa	3.80908e-52	0.397542	0.57	0.271	1.01466e-47	0
Dbn1	1.87244e-51	0.357263	0.287	0.08	4.9878e-47	0
Elmo1	4.89322e-51	0.472764	0.629	0.336	1.30346e-46	0
Rin3	7.75571e-51	0.302742	0.642	0.318	2.06596e-46	0
Stap1	8.7405e-51	0.316674	0.329	0.103	2.32829e-46	0
Dgkh	1.52156e-50	0.41986	0.248	0.063	4.05312e-46	0
Odc1	2.6732e-50	0.490882	0.697	0.379	7.12088e-46	0
Klrb1b	2.79967e-50	0.371255	0.64	0.321	7.45775e-46	0
Arhgap15	3.12895e-50	0.388509	0.489	0.215	8.3349e-46	0
Ctsl	4.07642e-50	0.332152	0.466	0.199	1.08588e-45	0
Fermt3	5.57421e-50	0.35158	0.543	0.249	1.48486e-45	0
Cd33	5.8858e-50	0.34408	0.299	0.089	1.56786e-45	0
Lat2	6.62831e-50	0.375269	0.394	0.149	1.76565e-45	0
Dipk1a	1.2125e-49	0.320016	0.297	0.09	3.22986e-45	0
Hnrnpll	1.21763e-49	0.41454	0.639	0.337	3.24353e-45	0
Aprt	2.04428e-49	0.352137	0.672	0.348	5.44555e-45	0
Soat1	2.59199e-49	0.365227	0.485	0.216	6.90454e-45	0
Trmt61b	3.21636e-49	0.568188	0.209	0.044	8.56775e-45	0
Camk1	4.08551e-49	0.309877	0.252	0.066	1.0883e-44	0
Slc38a1	6.50767e-49	0.368782	0.62	0.316	1.73351e-44	0
Entpd1	6.89752e-49	0.345902	0.299	0.092	1.83736e-44	0
Hsd17b4	1.14599e-48	0.346183	0.407	0.157	3.0527e-44	0
Ltb	1.37127e-48	0.332535	0.372	0.137	3.65279e-44	0
Bcap29	2.54662e-48	0.297312	0.32	0.104	6.7837e-44	0
Pgam1	3.87712e-48	0.530941	0.769	0.482	1.03279e-43	0
Plbd1	4.20836e-48	0.371214	0.884	0.541	1.12102e-43	0
Lpar3	6.12124e-48	0.387869	0.154	0.019	1.63058e-43	0
Rwdd1	1.03709e-47	0.432554	0.711	0.4	2.76259e-43	0
Tspan8	1.05565e-47	0.28989	0.12	0.004	2.81204e-43	0
Hspa9	1.06242e-47	0.31031	0.473	0.206	2.83008e-43	0
Gpi1	1.27156e-47	0.451547	0.809	0.507	3.38719e-43	0
Dip2c	1.42012e-47	0.29762	0.24	0.06	3.78293e-43	0
Pqlc1	1.65682e-47	0.283893	0.312	0.101	4.41344e-43	0
Lilrb4a	2.35764e-47	0.34582	0.823	0.499	6.28029e-43	0
Ppm1j	2.7781e-47	0.304668	0.218	0.048	7.40031e-43	0
Tcp11l2	4.56043e-47	0.397257	0.305	0.099	1.21481e-42	0
Ahr	4.61899e-47	0.407353	0.689	0.374	1.23041e-42	0
Hepacam2	6.33583e-47	0.259007	0.261	0.072	1.68774e-42	0
Emb	7.71925e-47	0.306366	0.609	0.3	2.05625e-42	0
Klf7	8.52157e-47	0.347206	0.346	0.125	2.26998e-42	0
Asah1	1.081e-46	0.338389	0.58	0.282	2.87957e-42	0
Fcgr2b	1.20956e-46	0.385379	0.729	0.412	3.22203e-42	0
Lilr4b	2.06427e-46	0.356737	0.805	0.483	5.49879e-42	0
Fuca2	5.21108e-46	0.313162	0.311	0.105	1.38813e-41	0
Wdfy4	5.99131e-46	0.449252	0.502	0.235	1.59597e-41	0
Ap1s2	6.16811e-46	0.401585	0.425	0.179	1.64306e-41	0
Ipcef1	6.61608e-46	0.31223	0.184	0.034	1.76239e-41	0
Mthfd1	7.16811e-46	0.416395	0.219	0.053	1.90944e-41	0
Ptpn12	7.17782e-46	0.289975	0.478	0.212	1.91203e-41	0
Gna15	7.65034e-46	0.281495	0.223	0.054	2.0379e-41	0
Ssbp4	1.10804e-45	0.302359	0.354	0.127	2.9516e-41	0
Slc9a9	1.31362e-45	0.334927	0.232	0.059	3.49922e-41	0
Tbc1d5	1.46195e-45	0.357325	0.42	0.176	3.89434e-41	0
Tmem50b	2.14564e-45	0.30281	0.393	0.155	5.71556e-41	0
Lyst	3.98814e-45	0.294396	0.39	0.153	1.06236e-40	0
Bzw2	4.51962e-45	0.340702	0.33	0.119	1.20394e-40	0
Ubash3b	5.49348e-45	0.276215	0.414	0.171	1.46335e-40	0
Rab24	6.64654e-45	0.316647	0.44	0.186	1.77051e-40	0
Rpl32	7.83188e-45	0.321566	0.998	0.954	2.08626e-40	0
Ide	7.91963e-45	0.443197	0.453	0.205	2.10963e-40	0
Myo1f	8.4363e-45	0.27281	0.37	0.139	2.24726e-40	0
Gm6377	9.89064e-45	0.342104	0.389	0.154	2.63467e-40	0
Ptpn6	9.97477e-45	0.293329	0.549	0.263	2.65708e-40	0
Pnpla7	1.18826e-44	0.284139	0.33	0.117	3.16529e-40	0
Uck2	2.30744e-44	0.354113	0.702	0.399	6.14657e-40	0
Rgs2	2.33256e-44	0.38162	0.654	0.354	6.21346e-40	0
Bnip3	2.96622e-44	0.494259	0.357	0.14	7.90142e-40	0
Atp8a1	3.17701e-44	0.262868	0.388	0.153	8.46291e-40	0
Irs2	3.26368e-44	0.335369	0.441	0.195	8.69378e-40	0
Rgs18	3.68153e-44	0.311161	0.195	0.042	9.80687e-40	0
Ppp1r11	6.79851e-44	0.341759	0.559	0.278	1.81099e-39	0
Pla2g4a	7.31688e-44	0.260788	0.228	0.059	1.94907e-39	0
Sh3pxd2b	8.23991e-44	0.29679	0.505	0.235	2.19495e-39	0
Pdlim7	1.04639e-43	0.333957	0.407	0.169	2.78737e-39	0
Rgs12	1.12391e-43	0.301721	0.305	0.103	2.99387e-39	0
Egr1	1.23481e-43	0.718882	0.452	0.219	3.2893e-39	0
Rasgef1b	1.53653e-43	0.469429	0.424	0.191	4.09301e-39	0
Slco3a1	2.23057e-43	0.26431	0.351	0.134	5.9418e-39	0
Srm	2.2412e-43	0.280433	0.241	0.068	5.9701e-39	0
Vkorc1	2.61583e-43	0.295063	0.326	0.119	6.96804e-39	0
Hapln3	3.83796e-43	0.369887	0.117	0.007	1.02236e-38	0
Lrmp	3.96813e-43	0.263887	0.224	0.056	1.05703e-38	0
Cd300a	4.47229e-43	0.305645	0.613	0.309	1.19133e-38	0
Macf1	4.59288e-43	0.300354	0.548	0.273	1.22345e-38	0
H2-Ob	5.72411e-43	0.275296	0.325	0.114	1.52479e-38	0
Polr2l	6.68094e-43	0.29227	0.609	0.319	1.77967e-38	0
Dock4	1.19773e-42	0.401837	0.441	0.2	3.19052e-38	0
Nfam1	1.27337e-42	0.263819	0.314	0.11	3.39199e-38	0
Smim14	1.68374e-42	0.33321	0.615	0.323	4.48515e-38	0
2024-03-01	1.86077e-42	0.266394	0.325	0.117	4.95673e-38	0
Antxr2	2.42616e-42	0.676753	0.546	0.296	6.46281e-38	0
Lgals3bp	3.31239e-42	0.319903	0.474	0.22	8.82354e-38	0
Lgals9	6.09349e-42	0.297204	0.47	0.21	1.62318e-37	0
Atp8b1	6.56227e-42	0.275583	0.135	0.015	1.74806e-37	0
Epn1	6.62659e-42	0.306687	0.472	0.215	1.76519e-37	0
Hsd3b7	8.07724e-42	0.294549	0.356	0.141	2.15162e-37	0
Plxna1	1.03133e-41	0.272629	0.189	0.042	2.74725e-37	0
Adarb1	1.05016e-41	0.329649	0.128	0.013	2.79741e-37	0
E330020D12Rik	1.25122e-41	0.279718	0.201	0.048	3.33301e-37	0
Abr	1.59015e-41	0.276543	0.457	0.208	4.23585e-37	0
Tbc1d9	1.85427e-41	0.2523	0.476	0.221	4.93941e-37	0
Cux1	4.14289e-41	0.299311	0.609	0.325	1.10358e-36	0
Itpr2	4.67187e-41	0.306925	0.339	0.131	1.24449e-36	0
Agpat4	4.95827e-41	0.279376	0.477	0.22	1.32078e-36	0
Mpp6	6.84727e-41	0.317204	0.438	0.196	1.82398e-36	0
Hmgcl	7.59904e-41	0.250825	0.403	0.17	2.02423e-36	0
Parvg	7.73005e-41	0.268739	0.302	0.106	2.05913e-36	0
Dbi	8.9793e-41	0.436431	0.776	0.495	2.39191e-36	0
Scel	1.02253e-40	0.280829	0.145	0.021	2.72382e-36	0
Eno1	2.00576e-40	0.44938	0.931	0.745	5.34293e-36	0
Gng10	2.55803e-40	0.365242	0.809	0.513	6.81407e-36	0
Ppt1	2.95083e-40	0.296567	0.341	0.134	7.86042e-36	0
Usp37	4.19988e-40	0.311718	0.254	0.079	1.11876e-35	0
Ndufv3	4.31949e-40	0.322798	0.803	0.505	1.15062e-35	0
Braf	4.76737e-40	0.351875	0.397	0.174	1.26993e-35	0
Cwc25	6.90372e-40	0.504815	0.326	0.13	1.83901e-35	0
Rheb	8.81794e-40	0.339559	0.716	0.431	2.34892e-35	0
Amz1	8.84702e-40	0.253653	0.273	0.09	2.35667e-35	0
Mpp7	1.19191e-39	0.40928	0.464	0.232	3.175e-35	0
Cenpx	1.52396e-39	0.280217	0.489	0.237	4.05951e-35	0
2024-09-03	2.72528e-39	0.319391	0.146	0.023	7.25961e-35	0
Cysltr1	2.72717e-39	0.270338	0.332	0.128	7.26463e-35	0
Ets2	2.99892e-39	0.356272	0.505	0.259	7.98853e-35	0
Fh1	2.99927e-39	0.284426	0.41	0.18	7.98946e-35	0
Gab2	3.49422e-39	0.333273	0.6	0.329	9.30791e-35	0
Ssr4	3.52849e-39	0.320385	0.866	0.589	9.39918e-35	0
Bcl2l1	4.45594e-39	0.299877	0.301	0.109	1.18697e-34	0
Btg2	4.63203e-39	0.448034	0.857	0.591	1.23388e-34	0
Tm2d2	5.90285e-39	0.321076	0.539	0.276	1.5724e-34	0
Dock10	6.47158e-39	0.301878	0.787	0.509	1.7239e-34	0
Hmgn2	7.37698e-39	0.318558	0.458	0.216	1.96508e-34	0
Phc2	7.82141e-39	0.292292	0.407	0.178	2.08347e-34	0
Rnf13	8.95238e-39	0.257017	0.43	0.194	2.38473e-34	0
Homer1	9.86928e-39	0.372802	0.269	0.092	2.62898e-34	0
Eva1b	1.00413e-38	0.312396	0.562	0.292	2.67481e-34	0
Lsr	1.18427e-38	0.27081	0.372	0.156	3.15465e-34	0
Cd14	1.87971e-38	0.566542	0.59	0.343	5.00717e-34	0
1810037I17Rik	3.11638e-38	0.391124	0.851	0.623	8.30142e-34	0
Plau	3.21083e-38	0.454564	0.174	0.039	8.55302e-34	0
Fgr	3.59043e-38	0.312112	0.505	0.251	9.56419e-34	0
Dnajc15	5.19104e-38	0.263017	0.499	0.241	1.38279e-33	0
Hmgb1	6.72805e-38	0.336657	0.874	0.597	1.79222e-33	0
Afdn	7.31407e-38	0.284426	0.557	0.285	1.94832e-33	0
Rps6ka2	8.61771e-38	0.318207	0.151	0.028	2.29559e-33	0
Cep83	1.06888e-37	0.252067	0.391	0.17	2.84729e-33	0
Rplp0	1.12388e-37	0.276079	0.996	0.935	2.99379e-33	0
Lmo2	1.54682e-37	0.263005	0.284	0.101	4.12041e-33	0
Pdpn	1.5741e-37	0.353597	0.173	0.039	4.19308e-33	0
H2-Ke6	1.63676e-37	0.253538	0.284	0.101	4.36001e-33	0
Ocstamp	1.95759e-37	0.256189	0.203	0.055	5.21462e-33	0
Kpna1	2.06238e-37	0.279449	0.394	0.174	5.49378e-33	0
Cyb5a	2.44043e-37	0.327177	0.541	0.281	6.50082e-33	0
Acat1	2.59714e-37	0.270009	0.372	0.157	6.91825e-33	0
Hprt	3.60493e-37	0.289926	0.506	0.255	9.60282e-33	0
Ppp1r14a	4.57505e-37	0.267187	0.128	0.018	1.2187e-32	0
Dbndd2	5.37392e-37	0.259192	0.311	0.118	1.4315e-32	0
Lrmda	1.10202e-36	0.253438	0.286	0.104	2.93557e-32	0
Denr	2.13036e-36	0.265282	0.416	0.193	5.67486e-32	0
Dnajb1	3.44457e-36	0.737678	0.518	0.295	9.17565e-32	0
Nr4a2	4.27931e-36	0.400295	0.691	0.432	1.13992e-31	0
Ccrl2	4.2936e-36	0.26928	0.441	0.216	1.14373e-31	0
Nabp1	4.86191e-36	0.294559	0.338	0.141	1.29512e-31	0
Hcls1	6.02776e-36	0.276728	0.67	0.375	1.60568e-31	0
Cd86	6.69429e-36	0.38831	0.852	0.611	1.78323e-31	0
Rps27a	9.02631e-36	0.255148	0.999	0.958	2.40443e-31	0
Plp2	9.53778e-36	0.306412	0.68	0.401	2.54067e-31	0
Hspe1	1.16293e-35	0.369728	0.852	0.597	3.09783e-31	0
Lamtor2	1.52539e-35	0.273196	0.645	0.37	4.06335e-31	0
Slc8a1	2.17249e-35	0.278978	0.615	0.367	5.78708e-31	0
Slc7a5	2.43423e-35	0.265808	0.306	0.12	6.4843e-31	0
Arrb1	2.77404e-35	0.268619	0.239	0.08	7.38948e-31	0
Gusb	2.78375e-35	0.259265	0.516	0.265	7.41536e-31	0
Tyrobp	3.53374e-35	0.259285	0.997	0.894	9.41316e-31	0
Npm1	3.72917e-35	0.342523	0.915	0.72	9.93376e-31	0
Grap2	4.0148e-35	0.279013	0.334	0.138	1.06946e-30	0
Ndufa8	4.22773e-35	0.298638	0.599	0.332	1.12618e-30	0
Tent5a	4.29857e-35	0.308277	0.393	0.186	1.14505e-30	0
Cd52	5.26723e-35	0.302364	0.991	0.884	1.40308e-30	0
Trappc6a	6.89515e-35	0.277921	0.466	0.229	1.83673e-30	0
Mfsd6	1.008e-34	0.282043	0.368	0.162	2.68512e-30	0
D030028A08Rik	1.04537e-34	0.261124	0.133	0.022	2.78465e-30	0
Uty	1.20535e-34	0.371231	0.281	0.108	3.2108e-30	0
Atpif1	1.3043e-34	0.34537	0.89	0.644	3.47441e-30	0
Sdf2l1	1.79553e-34	0.301141	0.48	0.235	4.78293e-30	0
Galnt6	1.88086e-34	0.286683	0.309	0.125	5.01025e-30	0
Lcp1	2.19284e-34	0.290461	0.978	0.817	5.84129e-30	0
Ndrg1	3.2469e-34	0.379131	0.643	0.383	8.6491e-30	0
P4hb	4.94407e-34	0.323911	0.745	0.457	1.317e-29	0
Ell2	5.1479e-34	0.393672	0.482	0.261	1.3713e-29	0
Pa2g4	6.22642e-34	0.258394	0.537	0.283	1.65859e-29	0
Pag1	6.34539e-34	0.289466	0.269	0.101	1.69029e-29	0
Trf	9.72711e-34	0.40612	0.424	0.206	2.59111e-29	0
Ndufb1-ps	1.14596e-33	0.314907	0.864	0.634	3.0526e-29	0
Mdh2	1.22857e-33	0.560244	0.74	0.49	3.27268e-29	0
Erp29	1.23613e-33	0.297652	0.808	0.526	3.2928e-29	0
Nop10	1.44379e-33	0.269493	0.629	0.354	3.84596e-29	0
Plk3	2.41059e-33	0.285604	0.241	0.085	6.42132e-29	0
Rnasek	3.12388e-33	0.274896	0.763	0.48	8.3214e-29	0
Ttc39c	4.15998e-33	0.296275	0.22	0.073	1.10814e-28	0
Abcc4	6.15241e-33	0.30588	0.237	0.084	1.63888e-28	0
Smdt1	9.81249e-33	0.3072	0.911	0.684	2.61385e-28	0
Grik3	1.02658e-32	0.420685	0.499	0.276	2.73459e-28	0
Ptgs2	1.03594e-32	0.557266	0.301	0.13	2.75955e-28	0
Ptprj	1.08591e-32	0.257103	0.668	0.408	2.89264e-28	0
Ndel1	1.09978e-32	0.290971	0.629	0.367	2.9296e-28	0
Myc	2.36112e-32	0.28845	0.186	0.054	6.28955e-28	0
Hspd1	2.49192e-32	0.318302	0.507	0.277	6.63796e-28	0
Slc25a5	2.69926e-32	0.288991	0.818	0.551	7.19029e-28	0
Plaur	3.29141e-32	0.299477	0.67	0.404	8.76766e-28	0
Taldo1	7.0842e-32	0.32131	0.863	0.634	1.88709e-27	0
Rabgef1	9.0336e-32	0.332508	0.431	0.219	2.40637e-27	0
Hint1	9.44455e-32	0.30457	0.876	0.625	2.51584e-27	0
Hsph1	3.13694e-31	0.416341	0.463	0.252	8.35619e-27	0
Spred2	5.22905e-31	0.261871	0.239	0.087	1.39291e-26	0
Dnaja1	6.58141e-31	0.38437	0.814	0.576	1.75316e-26	0
Fbxl17	9.50372e-31	0.264049	0.295	0.125	2.5316e-26	0
Pgk1	1.98804e-30	0.363824	0.75	0.498	5.29575e-26	0
Arih1	2.73459e-30	0.414437	0.6	0.368	7.2844e-26	0
Dscam	6.63826e-30	0.266703	0.104	0.014	1.7683e-25	0
Pim3	7.21992e-30	0.286781	0.322	0.142	1.92324e-25	0
Nr4a1	8.05675e-30	0.327118	0.605	0.365	2.14616e-25	0
Mafb	9.26308e-30	0.294288	0.236	0.089	2.4675e-25	0
Pfkp	4.33406e-29	0.273417	0.765	0.483	1.15451e-24	0
Prelid1	4.66161e-29	0.295549	0.878	0.641	1.24176e-24	0
Rpl3	4.76971e-29	0.260344	0.978	0.88	1.27056e-24	0
Junb	1.05408e-28	0.398043	0.957	0.819	2.80787e-24	0
Dgat1	1.20862e-28	0.287025	0.396	0.202	3.21953e-24	0
Camk1d	2.03212e-28	0.263166	0.616	0.386	5.41317e-24	0
Ero1l	4.94428e-28	0.260015	0.31	0.141	1.31706e-23	0
Bag3	5.69412e-28	0.574715	0.341	0.167	1.5168e-23	0
Mrpl52	9.88917e-28	0.260468	0.899	0.701	2.63428e-23	0
Plek	1.22357e-27	0.276118	0.91	0.706	3.25935e-23	0
Naaa	1.74574e-27	0.338465	0.428	0.221	4.65029e-23	0
Rpl4	5.47006e-27	0.272779	0.942	0.744	1.45712e-22	0
Aldoa	9.99231e-27	0.369432	0.903	0.717	2.66175e-22	0
D8Ertd738e	1.10194e-26	0.286088	0.871	0.634	2.93534e-22	0
Bsg	5.03912e-26	0.289575	0.697	0.448	1.34232e-21	0
Id1	8.15024e-26	0.333266	0.191	0.068	2.17106e-21	0
Hspa5	2.77104e-25	0.414524	0.903	0.705	7.38148e-21	0
Hic1	1.07306e-24	0.284125	0.142	0.041	2.85841e-20	0
Atp5md	1.1269e-24	0.304442	0.915	0.719	3.00184e-20	0
Cnot6	1.79957e-24	0.266991	0.552	0.34	4.79369e-20	0
2024-03-03	2.00788e-24	0.250466	0.184	0.067	5.34859e-20	0
Eif4e	7.09645e-24	0.282333	0.468	0.268	1.89035e-19	0
Macrod2	1.13381e-23	0.263792	0.176	0.063	3.02023e-19	0
Pkm	2.99051e-23	0.338055	0.889	0.683	7.96611e-19	0
Atf3	4.11366e-23	0.46582	0.599	0.403	1.0958e-18	0
Hsp90b1	1.20977e-22	0.284803	0.802	0.579	3.22259e-18	0
Hist1h2bc	1.50353e-22	0.369244	0.409	0.232	4.0051e-18	0
Hspa1a	2.08473e-22	0.367142	0.576	0.384	5.55332e-18	0
Hspa1b	8.53074e-21	0.330953	0.551	0.368	2.27242e-16	0
Ifitm1	6.13667e-19	0.408139	0.848	0.723	1.63469e-14	0
Phlda1	4.72792e-17	0.361392	0.284	0.158	1.25942e-12	0
Ifrd1	1.74451e-14	0.270633	0.843	0.679	4.64703e-10	0
Spp1	3.72594e-14	0.493352	0.229	0.123	9.92517e-10	0
Apoe	3.74277e-14	0.292469	0.298	0.173	9.97e-10	0
Cd209a	1.89549e-194	2.4377	0.529	0.086	5.04922e-190	1
Ifitm3	4.43878e-127	1.41081	0.9	0.726	1.1824e-122	1
Ms4a4c	3.73615e-111	1.47074	0.529	0.185	9.95236e-107	1
Plac8	6.75432e-91	1.46284	0.543	0.217	1.79922e-86	1
Wfdc17	8.40306e-85	1.28112	0.754	0.553	2.23841e-80	1
Tmsb10	1.15926e-84	1.00978	0.963	0.954	3.08805e-80	1
Ms4a6c	6.2876e-77	1.24922	0.586	0.335	1.67489e-72	1
Fcer1g	6.0736e-73	0.710913	0.935	0.821	1.61789e-68	1
Lgals1	5.64811e-64	0.930711	0.835	0.719	1.50454e-59	1
Clec10a	3.66707e-63	1.12954	0.38	0.138	9.76835e-59	1
S100a6	6.07635e-60	0.755201	0.962	0.951	1.61862e-55	1
Ccr2	1.63706e-59	0.900198	0.279	0.077	4.36081e-55	1
Emp3	6.63694e-59	0.944666	0.688	0.51	1.76795e-54	1
Ly6c2	5.3209e-58	1.01754	0.282	0.076	1.41738e-53	1
H2-DMb1	2.03881e-56	0.79217	0.797	0.642	5.43098e-52	1
Cd209c	4.36124e-51	1.21435	0.258	0.074	1.16175e-46	1
Cd209d	2.16408e-50	0.793768	0.149	0.018	5.76468e-46	1
Vim	4.6429e-48	0.886172	0.919	0.918	1.23677e-43	1
S100a10	1.77599e-47	0.678208	0.847	0.784	4.73087e-43	1
Tgfbi	8.77092e-47	0.875283	0.683	0.493	2.3364e-42	1
Ifi27l2a	2.23465e-44	1.02356	0.723	0.589	5.95266e-40	1
S100a4	2.26353e-44	0.632418	0.887	0.848	6.02958e-40	1
Ifitm2	2.98738e-43	0.72768	0.919	0.873	7.95779e-39	1
Timp1	1.36047e-36	0.971378	0.259	0.102	3.62402e-32	1
Shisa5	6.98814e-33	0.621507	0.598	0.485	1.8615e-28	1
Tspo	2.36063e-32	0.465003	0.859	0.875	6.28824e-28	1
Ahnak	1.05468e-30	0.721115	0.696	0.593	2.80946e-26	1
Nme2	2.5117e-30	0.475572	0.859	0.831	6.69066e-26	1
Ckb	5.1694e-30	0.734984	0.391	0.218	1.37703e-25	1
Ltb4r1	4.43915e-29	0.670811	0.259	0.119	1.1825e-24	1
Cd44	5.69276e-29	0.82395	0.602	0.491	1.51644e-24	1
Zfp36l2	9.2538e-28	0.745581	0.592	0.464	2.46503e-23	1
Sell	1.17227e-27	0.383971	0.113	0.023	3.12269e-23	1
Gmfg	1.59346e-27	0.69874	0.494	0.37	4.24465e-23	1
Runx1	2.67006e-27	0.881564	0.642	0.53	7.1125e-23	1
Plbd1	4.43509e-27	0.538269	0.747	0.668	1.18142e-22	1
Itgam	7.82028e-27	0.637173	0.312	0.171	2.08317e-22	1
Fxyd5	7.84121e-27	0.442427	0.877	0.804	2.08874e-22	1
Cd53	2.72004e-26	0.55674	0.721	0.628	7.24565e-22	1
Cyth4	2.75087e-25	0.564656	0.561	0.433	7.32777e-21	1
Mefv	4.13652e-25	0.45937	0.185	0.071	1.10189e-20	1
Picalm	1.64553e-24	0.558053	0.8	0.744	4.38335e-20	1
Emilin2	2.26107e-24	0.688426	0.457	0.333	6.02305e-20	1
Laptm5	8.67721e-24	0.399808	0.899	0.856	2.31144e-19	1
Srgn	8.78074e-22	0.482012	0.924	0.951	2.33901e-17	1
Alox5ap	2.48703e-21	0.354159	0.835	0.683	6.62494e-17	1
Ccl9	5.91536e-21	0.515993	0.204	0.091	1.57573e-16	1
Tyrobp	1.21232e-20	0.28264	0.958	0.931	3.22938e-16	1
Ms4a6d	2.66469e-20	0.649177	0.477	0.378	7.0982e-16	1
Rps27a	3.39414e-20	0.252816	0.972	0.978	9.04131e-16	1
Ifitm6	6.72619e-20	0.699454	0.215	0.104	1.79172e-15	1
Sec61b	1.5603e-19	0.338125	0.871	0.872	4.15634e-15	1
Gm15987	1.15861e-18	0.483953	0.154	0.064	3.08631e-14	1
Lmo1	1.39701e-18	0.29543	0.1	0.029	3.72135e-14	1
Socs3	3.06054e-18	0.704183	0.515	0.433	8.15267e-14	1
Pitpna	3.82694e-18	0.423717	0.741	0.715	1.01942e-13	1
Cst7	8.0612e-18	0.331252	0.12	0.043	2.14734e-13	1
H2afj	1.00922e-17	0.513665	0.664	0.636	2.68836e-13	1
Pid1	1.9549e-17	0.78226	0.258	0.153	5.20746e-13	1
Ndufa4	2.46887e-17	0.51922	0.55	0.473	6.57656e-13	1
Cycs	1.43566e-16	0.509701	0.642	0.611	3.82432e-12	1
Fam129b	2.0271e-16	0.497423	0.306	0.204	5.39978e-12	1
Ms4a4a	3.31425e-16	0.430625	0.21	0.111	8.8285e-12	1
Gng10	7.15058e-16	0.415538	0.687	0.625	1.90477e-11	1
Sec61g	7.56188e-16	0.412117	0.819	0.815	2.01433e-11	1
Kcnn4	8.19208e-16	0.485702	0.222	0.125	2.18221e-11	1
Lyn	1.12133e-15	0.558957	0.661	0.607	2.987e-11	1
Mrpl52	1.62798e-15	0.363569	0.814	0.777	4.33662e-11	1
Bach1	5.82377e-15	0.633838	0.408	0.323	1.55134e-10	1
S100a11	9.20717e-15	0.274103	0.941	0.964	2.4526e-10	1
Ly6e	1.27337e-14	0.347133	0.86	0.74	3.39199e-10	1
Cd7	1.29815e-14	0.918961	0.224	0.131	3.45802e-10	1
Krtcap2	1.92578e-14	0.443	0.573	0.52	5.12988e-10	1
Psap	2.97261e-14	0.33512	0.816	0.813	7.91843e-10	1
Padi2	3.19479e-14	0.360447	0.127	0.055	8.51028e-10	1
Lyz2	4.0489e-14	0.643159	0.389	0.276	1.07855e-09	1
Mrpl33	6.67154e-14	0.470426	0.598	0.564	1.77716e-09	1
Pld4	8.83914e-14	0.460391	0.363	0.266	2.35457e-09	1
Msn	1.74231e-13	0.373658	0.761	0.785	4.64118e-09	1
Gm2a	4.46905e-13	0.401546	0.741	0.673	1.19047e-08	1
Fcor	5.3695e-13	0.278647	0.111	0.046	1.43033e-08	1
Mef2c	8.53737e-13	0.428202	0.209	0.125	2.27418e-08	1
Fem1c	1.00984e-12	0.529212	0.434	0.365	2.69002e-08	1
Jarid2	1.79869e-12	0.529141	0.495	0.432	4.79136e-08	1
Rpl10	2.03891e-12	0.300281	0.891	0.89	5.43126e-08	1
Fcgrt	2.65755e-12	0.703272	0.394	0.323	7.07918e-08	1
Ucp2	3.14766e-12	0.293374	0.826	0.842	8.38473e-08	1
Ccr5	6.82809e-12	0.547729	0.376	0.287	1.81887e-07	1
Zeb2	8.06009e-12	0.691254	0.389	0.308	2.14705e-07	1
Tgfb1	1.02505e-11	0.430673	0.631	0.618	2.73052e-07	1
Reep5	1.47e-11	0.382394	0.697	0.717	3.91579e-07	1
Olfm1	1.49332e-11	0.507768	0.463	0.408	3.9779e-07	1
Rpl36al	1.69225e-11	0.258971	0.886	0.893	4.50782e-07	1
Rpl35a	2.41991e-11	0.26988	0.937	0.942	6.44616e-07	1
Slk	2.44657e-11	0.498946	0.415	0.349	6.51718e-07	1
Mrc1	2.86135e-11	0.588459	0.159	0.086	7.62206e-07	1
Clic1	3.20043e-11	0.354045	0.755	0.781	8.5253e-07	1
H2-DMa	6.12511e-11	0.262081	0.868	0.738	1.63161e-06	1
Bach2	6.71986e-11	0.438487	0.168	0.096	1.79004e-06	1
Ms4a6b	7.83935e-11	0.522308	0.266	0.192	2.08825e-06	1
Gng12	1.21805e-10	0.310687	0.136	0.07	3.24463e-06	1
Scand1	1.92461e-10	0.386673	0.681	0.699	5.12679e-06	1
Cdk2ap2	2.88303e-10	0.596963	0.593	0.573	7.67982e-06	1
Hnrnpa3	4.53596e-10	0.2989	0.811	0.847	1.20829e-05	1
Sem1	9.96784e-10	0.260342	0.879	0.907	2.65523e-05	1
Cfp	1.21542e-09	0.416203	0.65	0.613	3.23764e-05	1
Gm42418	1.2289e-09	0.390323	1	1	3.27354e-05	1
Trappc5	1.36777e-09	0.408497	0.246	0.175	3.64345e-05	1
Zbp1	1.46855e-09	0.481861	0.231	0.159	3.91192e-05	1
Irf2bp2	1.524e-09	0.428085	0.518	0.487	4.05964e-05	1
Naaa	1.7408e-09	0.438721	0.361	0.291	4.63715e-05	1
St3gal4	3.04217e-09	0.60322	0.37	0.307	8.10372e-05	1
Ramp1	4.57686e-09	0.257131	0.12	0.063	0.000121918	1
Klrd1	4.92242e-09	0.576144	0.501	0.454	0.000131123	1
Itpr1	4.94465e-09	0.51193	0.267	0.198	0.000131716	1
Rac2	6.75183e-09	0.274962	0.575	0.512	0.000179855	1
Pycard	8.17612e-09	0.420821	0.46	0.421	0.000217795	1
Dab2	9.03402e-09	0.474852	0.423	0.369	0.000240648	1
Stk10	9.48797e-09	0.390877	0.241	0.175	0.000252741	1
Rpl9	1.13788e-08	0.276196	0.86	0.887	0.000303109	1
Orai1	1.15065e-08	0.419601	0.494	0.463	0.00030651	1
Cd300a	1.76602e-08	0.44042	0.47	0.43	0.000470433	1
Lars2	1.87411e-08	0.624445	0.855	0.869	0.000499227	1
Psma7	3.68916e-08	0.357287	0.678	0.7	0.000982717	1
Atp2b4	3.71716e-08	0.405212	0.249	0.183	0.000990178	1
Chmp4b	4.00666e-08	0.305443	0.694	0.714	0.00106729	1
Emp1	4.25528e-08	0.481703	0.397	0.345	0.00113352	1
Hhex	4.55901e-08	0.381027	0.275	0.21	0.00121443	1
Cox7b	5.01547e-08	0.280683	0.684	0.695	0.00133602	1
Ifi203	5.02336e-08	0.532164	0.29	0.231	0.00133812	1
Pstpip1	6.48491e-08	0.316591	0.185	0.124	0.00172745	1
Rnh1	6.62339e-08	0.410907	0.59	0.603	0.00176434	1
Plaur	8.82651e-08	0.436578	0.557	0.506	0.00235121	1
Jund	1.05138e-07	0.253163	0.783	0.814	0.00280065	1
Rara	1.16106e-07	0.448794	0.359	0.313	0.00309284	1
Coro1a	1.3221e-07	0.25046	0.856	0.888	0.00352181	1
Arhgdib	1.45471e-07	0.281095	0.714	0.716	0.00387506	1
Tns3	1.49274e-07	0.365049	0.16	0.102	0.00397635	1
Sla	1.77477e-07	0.341773	0.307	0.249	0.00472763	1
Med13l	2.01641e-07	0.44255	0.354	0.303	0.00537132	1
Itgb2	2.28729e-07	0.323737	0.435	0.397	0.00609288	1
Prkcd	2.53908e-07	0.45408	0.55	0.545	0.00676361	1
H2afy	3.97683e-07	0.325644	0.715	0.744	0.0105935	1
Sp100	4.83687e-07	0.510669	0.386	0.342	0.0128845	1
Lrp1	5.01751e-07	0.41855	0.288	0.232	0.0133656	1
Cldnd1	5.39039e-07	0.335662	0.218	0.161	0.0143589	1
Capg	6.20429e-07	0.368945	0.469	0.421	0.016527	1
Ap2a2	6.58145e-07	0.337518	0.188	0.133	0.0175317	1
Itgb7	1.06591e-06	0.407399	0.371	0.326	0.0283937	1
Ier2	1.21518e-06	0.323468	0.551	0.514	0.0323699	1
Pdia6	1.28273e-06	0.382878	0.459	0.428	0.0341693	1
Fcgr2b	1.48857e-06	0.386888	0.583	0.538	0.0396526	1
Mcub	1.63777e-06	0.346848	0.243	0.192	0.043627	1
Trib1	2.18613e-06	0.385487	0.385	0.341	0.0582341	1
Il17ra	2.67731e-06	0.319045	0.175	0.124	0.0713182	1
Pnp	2.6905e-06	0.416296	0.519	0.502	0.0716696	1
Trerf1	3.0759e-06	0.607759	0.364	0.324	0.0819359	1
Hivep2	3.07894e-06	0.517207	0.406	0.373	0.0820168	1
Ust	3.57442e-06	0.449652	0.16	0.11	0.0952155	1
Eps8	5.24564e-06	0.474745	0.407	0.372	0.139733	1
Jun	7.00804e-06	0.256418	0.579	0.572	0.18668	1
Fam49b	8.33791e-06	0.301316	0.716	0.727	0.222105	1
Aplp2	8.78846e-06	0.411801	0.451	0.43	0.234107	1
Tiam1	9.92365e-06	0.393615	0.204	0.157	0.264346	1
Sptbn1	1.03553e-05	0.290236	0.16	0.112	0.275845	1
Tagap	1.4575e-05	0.285847	0.122	0.079	0.388249	1
Ssh2	1.5371e-05	0.498197	0.361	0.324	0.409453	1
Trim30a	1.79832e-05	0.444342	0.366	0.335	0.479036	1
Rin3	1.97004e-05	0.447315	0.477	0.454	0.52478	1
Zfp608	2.47642e-05	0.324208	0.159	0.116	0.659668	1
Hbegf	2.59203e-05	0.357418	0.134	0.09	0.690465	1
Acer3	3.39727e-05	0.3838	0.347	0.311	0.904965	1
Tbxas1	3.68552e-05	0.421241	0.17	0.125	0.98175	1
Card19	3.71879e-05	0.333922	0.409	0.402	0.990611	1
Bcl3	3.7596e-05	0.324074	0.275	0.235	1	1
Plec	4.62084e-05	0.426985	0.301	0.262	1	1
Fosl2	5.79016e-05	0.382017	0.479	0.46	1	1
Tnfrsf12a	6.14014e-05	0.261009	0.154	0.111	1	1
H13	6.35983e-05	0.335841	0.467	0.46	1	1
Fli1	6.96567e-05	0.378595	0.252	0.217	1	1
Hcls1	8.77619e-05	0.306311	0.503	0.506	1	1
Ccl6	0.000100708	0.442794	0.274	0.225	1	1
Tmed5	0.000100807	0.331707	0.512	0.517	1	1
Lamtor4	0.000105593	0.330612	0.344	0.317	1	1
Pfkp	0.000108563	0.276808	0.599	0.611	1	1
Ccnd1	0.000124452	0.40712	0.408	0.388	1	1
Slc15a2	0.000137729	0.519232	0.135	0.095	1	1
Sdhb	0.000140214	0.3083	0.415	0.405	1	1
Ostc	0.000143754	0.365837	0.4	0.396	1	1
Nsd3	0.000169084	0.450323	0.526	0.542	1	1
Bcl11a	0.00017258	0.3654	0.103	0.069	1	1
Zyx	0.000191052	0.263944	0.499	0.494	1	1
Samhd1	0.000192396	0.396864	0.603	0.604	1	1
Jak2	0.000216275	0.286987	0.692	0.72	1	1
Sulf2	0.000229291	0.270848	0.181	0.14	1	1
Arhgap26	0.000282543	0.503646	0.318	0.289	1	1
Slfn5	0.000311077	0.477277	0.281	0.25	1	1
Pdia3	0.000321975	0.285109	0.623	0.637	1	1
Errfi1	0.000378672	0.519865	0.295	0.27	1	1
Ttc7	0.000389853	0.299859	0.259	0.224	1	1
Mpeg1	0.000429691	0.305859	0.223	0.184	1	1
Spag9	0.000431917	0.338383	0.691	0.728	1	1
Ifi207	0.000451847	0.443784	0.343	0.32	1	1
Osm	0.00047347	0.305614	0.295	0.255	1	1
Iqgap2	0.000555464	0.411749	0.216	0.186	1	1
Irf7	0.000660515	0.396211	0.27	0.235	1	1
Cmtm7	0.000690056	0.335665	0.313	0.291	1	1
Manf	0.000714319	0.272775	0.468	0.48	1	1
Slfn2	0.000808422	0.291006	0.476	0.469	1	1
Map4k1	0.000843423	0.250179	0.204	0.17	1	1
Calr	0.00102264	0.311062	0.544	0.563	1	1
2024-09-09	0.00102594	0.321214	0.338	0.324	1	1
Cish	0.00128237	0.365881	0.428	0.431	1	1
Ehd4	0.00131649	0.352721	0.389	0.382	1	1
Ppa1	0.00132948	0.301434	0.201	0.171	1	1
Fcgr1	0.00136817	0.303439	0.186	0.155	1	1
Ybx3	0.00184522	0.320241	0.435	0.438	1	1
Oas1a	0.0018809	0.329477	0.305	0.291	1	1
Tatdn2	0.00234997	0.283804	0.141	0.11	1	1
Mgst3	0.00243709	0.287127	0.234	0.21	1	1
Sik1	0.00248309	0.301041	0.215	0.184	1	1
Sgms1	0.00282387	0.290441	0.142	0.112	1	1
Etv6	0.00325426	0.387218	0.557	0.593	1	1
Cux1	0.00337172	0.36493	0.451	0.45	1	1
Ifi211	0.00357707	0.330301	0.21	0.18	1	1
Lrrfip2	0.00395126	0.335189	0.315	0.302	1	1
Ezr	0.00448836	0.296104	0.483	0.504	1	1
Xaf1	0.00460154	0.313113	0.222	0.198	1	1
Syk	0.00465966	0.307161	0.515	0.538	1	1
Adgre5	0.00493332	0.295293	0.27	0.242	1	1
Vps37b	0.00519077	0.344166	0.363	0.347	1	1
Cebpb	0.0055679	0.331174	0.509	0.509	1	1
Nrros	0.00581659	0.259831	0.392	0.383	1	1
Gm46224	0.00642456	0.327891	0.179	0.152	1	1
Fyn	0.00661636	0.319915	0.548	0.59	1	1
Hif1a	0.00668403	0.294558	0.513	0.539	1	1
Notch2	0.00720998	0.294094	0.228	0.204	1	1
Chd9	0.00744075	0.295747	0.354	0.348	1	1
Irf4	0.00751086	0.296895	0.217	0.19	1	1
Dna2	0.00868001	0.279228	0.161	0.137	1	1
Fbl	0.00992877	0.318532	0.409	0.424	1	1
Fscn1	0	4.36559	0.694	0.005	0	2
Ccl5	0	4.15709	0.678	0.071	0	2
Ccr7	0	3.98127	0.932	0.187	0	2
Ccl22	0	3.29329	0.784	0.137	0	2
Serpinb6b	0	2.77563	0.645	0.045	0	2
Cacnb3	0	2.52743	0.657	0.004	0	2
Mreg	0	2.13087	0.581	0.024	0	2
Samsn1	1.52396e-284	2.50861	0.855	0.299	4.05954e-280	2
Gm13546	1.70146e-276	2.01308	0.467	0.007	4.53234e-272	2
Mmp25	6.35555e-266	1.96817	0.586	0.059	1.69299e-261	2
Il4i1	2.02463e-241	2.0094	0.46	0.02	5.3932e-237	2
Tmem123	5.17608e-237	2.31877	0.867	0.476	1.37881e-232	2
Fabp5	3.68932e-236	3.30415	0.848	0.41	9.8276e-232	2
Tbc1d4	2.62954e-229	2.46573	0.822	0.321	7.00458e-225	2
Serpinb9	4.81412e-228	2.46032	0.652	0.132	1.28238e-223	2
Itga4	4.1863e-218	2.1995	0.74	0.225	1.11515e-213	2
Tmsb4x	1.46898e-212	1.21289	0.991	0.999	3.91308e-208	2
Cd200	2.18207e-211	1.72907	0.386	0.011	5.81261e-207	2
Marcks	3.90743e-210	2.00597	0.871	0.484	1.04086e-205	2
Tnfrsf9	4.44591e-193	2.36245	0.697	0.208	1.1843e-188	2
Ramp3	3.21245e-190	1.99764	0.797	0.332	8.55732e-186	2
Cd63	2.22379e-188	2.10324	0.81	0.356	5.92373e-184	2
Bcl2a1b	3.13056e-173	1.46242	0.926	0.768	8.33918e-169	2
Stat4	1.67467e-172	1.94109	0.617	0.163	4.46098e-168	2
Arl5c	1.687e-168	1.50775	0.49	0.078	4.49383e-164	2
Ly75	3.50604e-166	2.06052	0.561	0.135	9.3394e-162	2
Relb	6.90227e-154	1.52922	0.672	0.25	1.83863e-149	2
Crip1	5.89021e-153	1.39983	0.968	0.934	1.56904e-148	2
Uap1	1.53882e-147	2.15701	0.556	0.156	4.0991e-143	2
Ankrd33b	6.42629e-147	1.23816	0.329	0.024	1.71184e-142	2
Anxa3	8.67775e-147	1.53469	0.476	0.097	2.31158e-142	2
Calm1	3.30155e-143	1.66648	0.959	0.964	8.79467e-139	2
H2-Q6	9.48933e-143	1.66442	0.689	0.282	2.52777e-138	2
Strip2	3.13222e-142	1.14465	0.289	0.013	8.34362e-138	2
Psme2	1.20742e-141	1.66406	0.869	0.737	3.21634e-137	2
Clic4	1.17672e-140	1.60569	0.821	0.527	3.13456e-136	2
H2-Q7	3.44003e-140	1.72961	0.725	0.339	9.16356e-136	2
Adcy6	1.65946e-138	0.979123	0.248	0.004	4.42046e-134	2
Bcl2a1d	4.52191e-136	1.25396	0.899	0.772	1.20455e-131	2
Aebp2	2.89053e-134	1.48849	0.599	0.203	7.6998e-130	2
Map4k4	2.95162e-133	1.36068	0.894	0.683	7.86254e-129	2
Actb	1.25314e-129	0.926272	0.99	0.996	3.33812e-125	2
Syngr2	2.32104e-129	1.15613	0.906	0.831	6.18277e-125	2
Traf1	6.58414e-129	1.50395	0.808	0.447	1.75388e-124	2
Tmem131	9.47626e-129	1.52418	0.836	0.613	2.52429e-124	2
Nudt17	4.82768e-126	0.875813	0.215	0	1.286e-121	2
Tnfrsf4	1.1918e-125	1.40487	0.265	0.014	3.17471e-121	2
Eno3	5.53572e-125	1.17209	0.286	0.022	1.4746e-120	2
Cd274	7.55295e-124	1.46106	0.742	0.364	2.01196e-119	2
Cblb	1.6914e-123	1.5793	0.51	0.144	4.50555e-119	2
Slc27a3	9.18365e-122	1.02347	0.226	0.005	2.44634e-117	2
Gypc	2.72596e-121	0.969499	0.247	0.011	7.2614e-117	2
Tbc1d8	1.23421e-118	1.42221	0.552	0.179	3.28769e-114	2
Tmem39a	5.39636e-118	1.58322	0.483	0.136	1.43748e-113	2
Myo1g	2.02508e-117	1.38573	0.741	0.43	5.3944e-113	2
Marcksl1	2.13999e-117	1.68175	0.697	0.362	5.7005e-113	2
Ktn1	1.74079e-116	1.70292	0.583	0.234	4.63712e-112	2
H2-K1	2.23462e-115	1.08606	0.942	0.94	5.95258e-111	2
Irf8	1.91406e-114	1.74712	0.715	0.388	5.09867e-110	2
Fam49a	4.81756e-113	1.25947	0.456	0.115	1.2833e-108	2
Iscu	9.29553e-113	1.47048	0.723	0.454	2.47614e-108	2
Socs2	9.95007e-112	1.51025	0.522	0.178	2.6505e-107	2
Zfp36l1	3.96376e-111	1.52667	0.757	0.462	1.05587e-106	2
Rap2b	8.9748e-111	1.47797	0.429	0.108	2.39071e-106	2
Adora2a	7.65944e-110	0.90924	0.243	0.015	2.04032e-105	2
Car2	3.6288e-109	1.06213	0.249	0.018	9.6664e-105	2
Birc2	1.94642e-106	1.34794	0.529	0.185	5.18486e-102	2
Cnn2	2.29304e-106	1.46977	0.741	0.486	6.10819e-102	2
Klf6	3.81051e-106	1.48083	0.846	0.614	1.01504e-101	2
Actg1	2.75292e-105	0.926288	0.968	0.982	7.33324e-101	2
Lsp1	2.88555e-105	1.25381	0.88	0.797	7.68653e-101	2
B2m	1.51193e-103	0.956081	0.962	0.972	4.02748e-99	2
Poglut1	7.59328e-102	1.04847	0.291	0.039	2.0227e-97	2
Rogdi	7.66208e-102	1.50985	0.683	0.393	2.04103e-97	2
Arl5a	1.45647e-100	1.37172	0.549	0.225	3.87973e-96	2
Il12b	4.97789e-97	1.59876	0.185	0.005	1.32601e-92	2
Slc4a8	5.32737e-97	0.936468	0.205	0.01	1.41911e-92	2
Basp1	1.42843e-96	1.07535	0.899	0.792	3.80504e-92	2
H2-D1	9.40894e-96	0.867452	0.949	0.956	2.50635e-91	2
AW112010	4.82037e-95	1.90944	0.541	0.227	1.28405e-90	2
Tspan3	7.065e-95	1.35788	0.377	0.092	1.88198e-90	2
Ppdpf	4.35876e-94	1.34943	0.613	0.301	1.16109e-89	2
Kdm4a	8.71432e-94	1.54661	0.44	0.136	2.32132e-89	2
Syn3	6.02347e-93	1.01245	0.192	0.009	1.60453e-88	2
Myl6	5.28849e-91	0.889337	0.924	0.932	1.40875e-86	2
Ostf1	1.01308e-88	1.23017	0.804	0.687	2.69863e-84	2
Btg1	5.27496e-87	1.0614	0.875	0.761	1.40514e-82	2
Tnfsf4	7.02676e-87	0.94761	0.171	0.005	1.87179e-82	2
Rassf3	8.62922e-87	1.11307	0.45	0.149	2.29865e-82	2
Gyg	7.40921e-86	1.41053	0.538	0.241	1.97367e-81	2
Pcgf5	1.0368e-85	1.45844	0.583	0.287	2.76184e-81	2
Pik3r1	2.8595e-85	1.30459	0.767	0.539	7.61715e-81	2
Stat3	4.2483e-85	1.28812	0.778	0.614	1.13166e-80	2
Rras2	9.23133e-85	0.981689	0.318	0.066	2.45904e-80	2
Ftl1	3.90289e-84	0.98336	0.965	0.941	1.03965e-79	2
H2-Q4	5.83028e-84	1.31122	0.55	0.248	1.55307e-79	2
Lamp1	1.06412e-83	1.24811	0.732	0.52	2.83462e-79	2
Rhoc	2.65359e-83	1.45409	0.449	0.165	7.06863e-79	2
Nfkbib	7.835e-83	1.26369	0.619	0.337	2.08709e-78	2
Tcf7	1.85905e-82	0.830674	0.17	0.007	4.95213e-78	2
Ncoa7	1.06016e-81	1.4112	0.504	0.215	2.82407e-77	2
Etv3	4.60907e-81	1.16792	0.75	0.481	1.22776e-76	2
Rel	1.37527e-80	1.01205	0.884	0.75	3.66343e-76	2
Cytip	2.09353e-79	0.950912	0.903	0.86	5.57674e-75	2
Nostrin	2.93718e-79	1.18279	0.369	0.108	7.82405e-75	2
Adgrg6	1.1959e-77	1.36024	0.425	0.143	3.18564e-73	2
Tmem150c	1.90117e-77	0.606256	0.132	0	5.06434e-73	2
Arpin	2.49388e-77	0.48554	0.145	0.003	6.64319e-73	2
Il15ra	1.07505e-76	0.790179	0.174	0.011	2.86371e-72	2
Rabgap1l	1.74194e-76	1.45615	0.423	0.145	4.64018e-72	2
Dnajc12	6.6134e-76	0.688502	0.233	0.034	1.76168e-71	2
Gm10851	1.64225e-75	0.605288	0.152	0.005	4.37463e-71	2
Rps27l	8.11787e-75	1.29923	0.804	0.725	2.16244e-70	2
Id2	8.37232e-75	1.26956	0.771	0.549	2.23022e-70	2
Pcyt1a	3.7843e-74	1.29164	0.51	0.223	1.00806e-69	2
Ikzf4	5.99381e-74	0.830404	0.213	0.027	1.59663e-69	2
Ssh1	3.86686e-73	0.946316	0.345	0.097	1.03005e-68	2
Stk4	1.74216e-72	1.20803	0.582	0.325	4.64077e-68	2
Pdlim4	1.15403e-71	0.89759	0.207	0.026	3.07411e-67	2
Nr4a3	3.13144e-71	1.12645	0.815	0.635	8.34154e-67	2
Cd83	4.62975e-70	0.996446	0.836	0.653	1.23327e-65	2
Zmynd15	1.9958e-69	1.41523	0.518	0.235	5.31642e-65	2
Sp140	3.09112e-69	1.50314	0.614	0.391	8.23414e-65	2
Gnb4	4.33855e-69	1.32849	0.371	0.124	1.1557e-64	2
Net1	5.94443e-69	1.29764	0.329	0.095	1.58348e-64	2
Myh9	2.21385e-68	1.04263	0.841	0.8	5.89725e-64	2
Ccser2	9.10911e-68	0.994967	0.334	0.098	2.42648e-63	2
Nck2	9.96546e-68	0.620354	0.164	0.013	2.6546e-63	2
Insl6	1.30903e-67	0.67849	0.181	0.019	3.48701e-63	2
Foxp4	1.92011e-67	0.805827	0.275	0.06	5.11479e-63	2
Scin	2.99598e-67	1.16138	0.219	0.035	7.9807e-63	2
Nfkbia	2.96836e-66	1.09113	0.896	0.721	7.90713e-62	2
Flt3	4.56496e-65	1.05193	0.435	0.172	1.21601e-60	2
Pfn1	1.70366e-63	0.597064	0.959	0.975	4.53822e-59	2
Il12rb2	2.99248e-63	0.925038	0.245	0.05	7.97136e-59	2
Gga2	5.15822e-63	0.919605	0.292	0.077	1.37405e-58	2
Sema7a	2.13415e-62	1.07761	0.451	0.19	5.68496e-58	2
Pakap.1	2.8895e-62	0.474558	0.113	0.002	7.69706e-58	2
Pdcd1lg2	3.45636e-62	1.05818	0.46	0.198	9.20706e-58	2
Psme1	4.59968e-62	0.992056	0.842	0.804	1.22526e-57	2
Tuba1a	1.89415e-61	1.47231	0.633	0.418	5.04564e-57	2
4930523C07Rik	3.51754e-61	1.01881	0.472	0.212	9.37001e-57	2
Hmgn3	4.93339e-61	0.687677	0.186	0.026	1.31416e-56	2
Stxbp6	5.62278e-61	0.923577	0.224	0.042	1.4978e-56	2
Gadd45b	4.86364e-60	1.03406	0.729	0.507	1.29558e-55	2
Csrp1	5.20239e-60	1.02527	0.438	0.188	1.38581e-55	2
Myl12a	5.86891e-60	0.790639	0.851	0.856	1.56336e-55	2
Pkib	8.95241e-60	1.11531	0.779	0.673	2.38474e-55	2
Cdc42ep3	9.19414e-60	0.981343	0.254	0.06	2.44913e-55	2
Slc22a23	1.05781e-59	0.575608	0.112	0.002	2.81781e-55	2
Bcl2a1a	2.44589e-59	1.08691	0.71	0.542	6.51536e-55	2
N4bp2l1	1.70257e-58	0.799314	0.281	0.075	4.5353e-54	2
Rcsd1	8.28119e-58	0.909344	0.265	0.068	2.20594e-53	2
Mir155hg	2.47581e-57	0.95716	0.263	0.063	6.59507e-53	2
Fam177a	3.31202e-57	0.751135	0.173	0.023	8.82257e-53	2
Gm47662	4.39024e-57	0.581924	0.106	0.002	1.16947e-52	2
Kif21b	8.11925e-57	0.746393	0.247	0.058	2.16281e-52	2
Arap2	1.03353e-56	1.24814	0.485	0.245	2.75312e-52	2
Laptm4b	1.38024e-56	0.952516	0.247	0.06	3.67667e-52	2
Tspan33	2.57572e-56	0.714757	0.247	0.059	6.8612e-52	2
Arc	3.40238e-56	0.46052	0.116	0.005	9.06326e-52	2
Gpr132	2.34108e-55	0.896211	0.715	0.496	6.23618e-51	2
Clu	4.02699e-55	0.826481	0.101	0.002	1.07271e-50	2
Mrtfa	1.45932e-54	1.13829	0.621	0.42	3.88734e-50	2
Rnaset2a	2.30876e-54	1.44632	0.688	0.591	6.15009e-50	2
Myo10	3.07627e-54	0.667528	0.152	0.017	8.19458e-50	2
Nrp2	3.40944e-54	0.731571	0.229	0.051	9.08208e-50	2
Sinhcaf	3.61273e-54	0.739553	0.268	0.073	9.6236e-50	2
Ogfrl1	7.15227e-54	1.09035	0.429	0.208	1.90522e-49	2
Gucd1	1.34737e-53	0.750537	0.227	0.051	3.58911e-49	2
Casc1	1.80244e-53	0.51057	0.105	0.003	4.80133e-49	2
Lrrk1	2.47792e-53	1.02662	0.536	0.314	6.60069e-49	2
Pnrc1	5.06206e-53	0.993171	0.768	0.637	1.34843e-48	2
Specc1	6.24723e-52	1.206	0.367	0.153	1.66414e-47	2
Mfhas1	1.77432e-51	0.687572	0.25	0.065	4.72643e-47	2
Sri	4.7514e-51	0.940791	0.687	0.575	1.26568e-46	2
Cxcl16	7.44107e-51	0.766457	0.84	0.757	1.98215e-46	2
Zfand6	2.34627e-50	1.06831	0.499	0.288	6.24998e-46	2
Rab8b	2.93273e-50	1.04116	0.661	0.485	7.81222e-46	2
Hsf2	1.24913e-49	0.741812	0.202	0.043	3.32743e-45	2
Dennd5a	2.38449e-49	0.913257	0.523	0.296	6.3518e-45	2
Fas	3.08224e-49	0.718229	0.195	0.04	8.21048e-45	2
Tnfrsf11a	3.17519e-49	0.785808	0.273	0.084	8.45806e-45	2
Tagln2	2.66381e-48	0.914549	0.832	0.772	7.09585e-44	2
Tmcc3	2.34743e-47	1.19086	0.328	0.129	6.25308e-43	2
Adap1	2.52185e-47	0.800315	0.296	0.102	6.71771e-43	2
Glipr2	9.55635e-47	1.19996	0.448	0.236	2.54562e-42	2
Bcl2l14	1.95646e-46	0.523108	0.113	0.009	5.21161e-42	2
Lima1	4.35654e-46	0.626159	0.173	0.033	1.1605e-41	2
Gbp5	4.47124e-46	0.660655	0.243	0.068	1.19105e-41	2
Spr	1.27909e-45	0.843878	0.367	0.161	3.40724e-41	2
Prnp	1.28445e-44	1.24647	0.429	0.218	3.42153e-40	2
Cd40	3.37959e-44	1.0924	0.424	0.218	9.00255e-40	2
Psmb8	4.90489e-44	0.776197	0.834	0.813	1.30657e-39	2
Plekhm2	7.17982e-44	0.778901	0.365	0.16	1.91256e-39	2
Nrip1	7.63154e-44	1.06583	0.545	0.347	2.03289e-39	2
Sox4	1.01619e-43	0.627201	0.117	0.012	2.70694e-39	2
Cfl1	1.0668e-43	0.525607	0.919	0.953	2.84175e-39	2
Serinc5	1.15034e-43	0.50498	0.134	0.018	3.06427e-39	2
Npc2	1.38468e-43	0.881553	0.818	0.768	3.6885e-39	2
Nectin2	1.54013e-43	0.418325	0.131	0.017	4.1026e-39	2
Icam1	9.117e-43	0.921195	0.425	0.207	2.42859e-38	2
Rassf2	3.55649e-42	0.825664	0.306	0.12	9.47377e-38	2
Snn	1.89674e-41	0.417293	0.1	0.007	5.05255e-37	2
Tpm1	1.94651e-41	0.847839	0.298	0.115	5.18511e-37	2
Batf3	5.47092e-41	0.957525	0.381	0.185	1.45734e-36	2
Arf4	6.67762e-41	0.825172	0.723	0.615	1.77879e-36	2
Nfkb2	1.19571e-40	0.777004	0.451	0.246	3.18514e-36	2
Malat1	2.37205e-40	0.640721	0.984	0.985	6.31866e-36	2
Gnai3	2.97294e-40	0.906314	0.445	0.255	7.91932e-36	2
Ass1	4.41517e-40	1.02226	0.619	0.445	1.17611e-35	2
Pde4b	8.92514e-40	0.733028	0.813	0.712	2.37748e-35	2
Sphk1	1.42994e-39	0.612228	0.178	0.041	3.80908e-35	2
Fnbp1l	3.08472e-39	0.782611	0.422	0.22	8.21707e-35	2
Col27a1	3.5132e-39	0.44614	0.118	0.015	9.35846e-35	2
Gm45716	5.78925e-39	0.984292	0.279	0.106	1.54214e-34	2
Cacna1s	1.66425e-38	0.349218	0.104	0.011	4.43323e-34	2
Sdhaf1	1.7237e-38	0.801842	0.337	0.149	4.59158e-34	2
St8sia4	5.53294e-38	0.951156	0.501	0.299	1.47387e-33	2
Car13	1.10582e-37	0.380704	0.126	0.019	2.94569e-33	2
Stat1	4.43136e-37	0.826485	0.557	0.37	1.18043e-32	2
Anxa4	1.12576e-36	0.830857	0.459	0.278	2.99879e-32	2
Sh3bp4	3.79962e-36	0.512173	0.181	0.047	1.01214e-31	2
Nfat5	6.4533e-36	0.852131	0.49	0.303	1.71903e-31	2
St3gal3	7.883e-36	0.873129	0.279	0.111	2.09987e-31	2
Rftn1	1.70528e-35	0.892784	0.45	0.253	4.54252e-31	2
Ncoa4	2.08132e-35	0.749002	0.318	0.144	5.54422e-31	2
Ceacam1	2.12341e-35	0.597794	0.162	0.038	5.65634e-31	2
Tctex1d2	2.8205e-35	0.8698	0.412	0.235	7.51325e-31	2
Hopx	1.79684e-34	1.09121	0.355	0.184	4.78642e-30	2
Adam19	2.14962e-34	0.693332	0.192	0.056	5.72615e-30	2
Rab21	5.79524e-34	0.755823	0.621	0.485	1.54374e-29	2
Stat5a	7.30438e-34	0.663186	0.265	0.104	1.94574e-29	2
Vwa5a	2.78528e-33	0.863925	0.338	0.17	7.41942e-29	2
Dynll2	3.37362e-33	0.768074	0.363	0.192	8.98666e-29	2
Rps19	4.8961e-33	0.449187	0.958	0.987	1.30422e-28	2
Tmem131l	5.87538e-33	1.00801	0.43	0.256	1.56508e-28	2
Inf2	6.29455e-33	0.459668	0.158	0.039	1.67674e-28	2
Sepsecs	1.11532e-32	0.618698	0.165	0.044	2.97099e-28	2
Tmem176a	1.27498e-32	0.789559	0.456	0.262	3.39629e-28	2
Il21r	1.49467e-32	0.860174	0.451	0.271	3.9815e-28	2
Nfkb1	4.60203e-32	0.749176	0.758	0.701	1.22589e-27	2
H2-Eb2	9.80668e-32	0.322109	0.106	0.016	2.6123e-27	2
Spint2	9.86787e-32	0.866721	0.427	0.263	2.6286e-27	2
Map3k1	1.21566e-31	0.874935	0.525	0.362	3.23827e-27	2
Gpx4	1.916e-31	0.763067	0.74	0.704	5.10384e-27	2
Pfkfb3	2.03392e-31	0.890045	0.303	0.142	5.41795e-27	2
Iffo2	3.63069e-31	0.658982	0.215	0.077	9.67144e-27	2
Sumo2	1.77415e-30	0.69945	0.719	0.664	4.72597e-26	2
Got1	1.93328e-30	0.774274	0.698	0.595	5.14986e-26	2
Selplg	2.5245e-30	0.802348	0.719	0.676	6.72477e-26	2
Stard10	3.23973e-30	0.35952	0.11	0.019	8.62998e-26	2
Sema4c	3.56032e-30	0.456822	0.121	0.024	9.48398e-26	2
Tmem8	4.07238e-30	0.421826	0.152	0.04	1.0848e-25	2
Il15	4.81975e-30	0.410526	0.112	0.02	1.28389e-25	2
Helz2	5.09601e-30	0.726466	0.261	0.111	1.35748e-25	2
Mxi1	5.92086e-30	0.809284	0.425	0.261	1.5772e-25	2
Mex3b	6.17267e-30	0.45876	0.1	0.015	1.64428e-25	2
Tank	7.95375e-30	0.814063	0.428	0.258	2.11872e-25	2
Atp11a	8.95216e-30	0.560158	0.181	0.057	2.38468e-25	2
Nrg1	9.07124e-30	0.729192	0.256	0.104	2.4164e-25	2
Lpcat1	1.26814e-29	0.613351	0.2	0.069	3.37808e-25	2
Apobec3	2.74491e-29	0.723451	0.397	0.228	7.3119e-25	2
Cep85l	3.00583e-29	0.545702	0.206	0.072	8.00692e-25	2
Cx3cl1	1.92811e-28	0.520744	0.158	0.045	5.1361e-24	2
Avpi1	4.07628e-28	0.775245	0.449	0.292	1.08584e-23	2
Bcl9l	4.18693e-28	0.387205	0.131	0.031	1.11531e-23	2
Wdr1	4.84683e-28	0.659294	0.646	0.549	1.2911e-23	2
Tmtc2	6.19451e-28	0.975035	0.408	0.25	1.65009e-23	2
Txn1	6.80907e-28	0.794556	0.75	0.717	1.8138e-23	2
Ptger4	7.58933e-28	0.830358	0.38	0.216	2.02165e-23	2
Gpr65	9.14333e-28	0.56047	0.216	0.083	2.4356e-23	2
Polb	1.01613e-27	0.756261	0.375	0.219	2.70678e-23	2
Stx11	1.12911e-27	0.493501	0.176	0.056	3.00772e-23	2
Vopp1	1.45443e-27	0.669494	0.35	0.194	3.87432e-23	2
Irf1	2.4696e-27	0.819156	0.369	0.206	6.57851e-23	2
Htra2	2.83832e-27	0.592536	0.239	0.102	7.56071e-23	2
Sqstm1	3.77072e-27	0.690531	0.773	0.712	1.00445e-22	2
Rhog	3.93672e-27	0.687407	0.673	0.615	1.04866e-22	2
Anxa2	9.692e-27	0.637176	0.848	0.83	2.58175e-22	2
Mllt6	1.34449e-26	0.632536	0.343	0.184	3.58145e-22	2
Ccdc88a	1.37914e-26	0.984904	0.47	0.334	3.67374e-22	2
Il2ra	2.58678e-26	0.853823	0.274	0.132	6.89067e-22	2
Chst11	3.04711e-26	0.661358	0.253	0.111	8.11689e-22	2
Ptpn3	3.50001e-26	0.437991	0.154	0.046	9.32332e-22	2
Nhlrc2	4.72919e-26	0.584324	0.223	0.092	1.25976e-21	2
Gbp2	5.91477e-26	0.571398	0.282	0.131	1.57558e-21	2
Tmem176b	7.85699e-26	0.648184	0.485	0.308	2.09295e-21	2
Mrpl14	1.36558e-25	0.726806	0.49	0.359	3.63762e-21	2
Bhlhe40	2.40231e-25	0.568067	0.847	0.802	6.39927e-21	2
Cmtr1	2.5372e-25	0.821512	0.525	0.383	6.7586e-21	2
Ehd1	2.61395e-25	0.6972	0.512	0.359	6.96305e-21	2
Tubb5	3.28474e-25	0.807938	0.608	0.514	8.7499e-21	2
Il7r	3.4213e-25	0.634858	0.668	0.541	9.11365e-21	2
Eif1	3.45817e-25	0.388475	0.931	0.963	9.21186e-21	2
Pigyl	4.86696e-25	0.720078	0.282	0.144	1.29646e-20	2
Palld	5.55171e-25	0.329087	0.105	0.022	1.47886e-20	2
Hvcn1	6.65367e-25	0.451112	0.2	0.077	1.7724e-20	2
Plek2	1.08773e-24	0.516172	0.181	0.066	2.89749e-20	2
Ppp4r2	3.03743e-24	0.743021	0.453	0.317	8.09111e-20	2
Tmem63b	4.66298e-24	0.390125	0.136	0.039	1.24213e-19	2
Tbc1d15	4.79703e-24	0.64139	0.37	0.22	1.27783e-19	2
Zbtb46	7.48196e-24	0.665428	0.285	0.146	1.99304e-19	2
Cd1d1	7.98521e-24	0.424994	0.141	0.042	2.1271e-19	2
Alkbh6	8.42234e-24	0.569862	0.248	0.117	2.24354e-19	2
Gramd3	2.02541e-23	0.509056	0.141	0.043	5.39529e-19	2
Castor2	2.27141e-23	0.425344	0.147	0.046	6.05057e-19	2
Grasp	4.65519e-23	0.824707	0.543	0.422	1.24005e-18	2
Pla2g7	4.66976e-23	0.826735	0.213	0.092	1.24393e-18	2
Cox17	7.19983e-23	0.62357	0.776	0.758	1.91789e-18	2
Flrt3	7.98674e-23	0.785103	0.478	0.326	2.12751e-18	2
Bmp2k	3.204e-22	0.836562	0.54	0.432	8.53481e-18	2
Mthfd2	4.40654e-22	0.637981	0.265	0.137	1.17381e-17	2
Itgb1	5.52369e-22	0.687517	0.641	0.587	1.4714e-17	2
Supt4a	8.58567e-22	0.587255	0.619	0.549	2.28705e-17	2
Ncf1	9.74418e-22	0.633323	0.504	0.378	2.59565e-17	2
Gm46212	1.52005e-21	0.375953	0.126	0.037	4.04912e-17	2
Mif4gd	1.53236e-21	0.640884	0.397	0.265	4.0819e-17	2
Procr	1.59036e-21	0.796351	0.243	0.118	4.23639e-17	2
Smurf1	1.90323e-21	0.615866	0.259	0.131	5.06983e-17	2
Map3k14	2.30117e-21	0.680659	0.552	0.433	6.12986e-17	2
Arhgef10l	3.07124e-21	0.261064	0.104	0.026	8.18117e-17	2
Psmg4	3.39106e-21	0.808665	0.395	0.268	9.03311e-17	2
Trim35	4.11465e-21	0.618214	0.301	0.166	1.09606e-16	2
Tnfrsf18	5.66339e-21	0.796891	0.309	0.186	1.50861e-16	2
Cd47	5.68039e-21	0.514884	0.779	0.758	1.51314e-16	2
Edf1	6.63058e-21	0.569111	0.718	0.701	1.76625e-16	2
H3f3a	7.09149e-21	0.365099	0.91	0.921	1.88903e-16	2
Gm38115	1.14677e-20	0.46064	0.149	0.053	3.05477e-16	2
Cst3	1.53568e-20	0.372878	0.985	0.993	4.09075e-16	2
Lactb	1.86487e-20	0.721396	0.494	0.381	4.96763e-16	2
Dnajc10	2.58395e-20	0.528227	0.254	0.131	6.88312e-16	2
Gfpt1	3.93753e-20	0.663179	0.397	0.257	1.04888e-15	2
Rnf19b	4.13456e-20	0.606726	0.371	0.235	1.10136e-15	2
Mpc1	7.83163e-20	0.534366	0.741	0.728	2.08619e-15	2
Tpm4	8.91638e-20	0.572534	0.686	0.668	2.37514e-15	2
Mmd	9.84118e-20	0.571244	0.222	0.108	2.62149e-15	2
Egf	1.95869e-19	0.437703	0.1	0.026	5.21755e-15	2
Casp3	2.59526e-19	0.534502	0.192	0.086	6.91325e-15	2
Psmb9	2.80176e-19	0.631906	0.636	0.582	7.46334e-15	2
Epb41	3.41096e-19	0.63946	0.476	0.36	9.08612e-15	2
Zfp809	3.9467e-19	0.355645	0.136	0.047	1.05132e-14	2
Gramd1b	5.33734e-19	0.865792	0.228	0.118	1.42176e-14	2
Thap12	6.659e-19	0.448628	0.211	0.1	1.77382e-14	2
Cyfip1	8.86111e-19	0.65038	0.515	0.419	2.36042e-14	2
Slc7a11	9.76456e-19	0.723333	0.36	0.225	2.60108e-14	2
Rras	1.06762e-18	0.480662	0.234	0.122	2.84392e-14	2
Traf6	1.11626e-18	0.65713	0.369	0.243	2.9735e-14	2
Arhgef40	1.74484e-18	0.5381	0.259	0.142	4.64791e-14	2
Dstn	2.71744e-18	0.660395	0.33	0.213	7.23871e-14	2
Akap13	2.75282e-18	0.527226	0.746	0.743	7.33296e-14	2
Chpt1	3.54062e-18	0.45191	0.175	0.076	9.43149e-14	2
Washc1	5.37577e-18	0.453838	0.18	0.08	1.432e-13	2
Plxnd1	6.70151e-18	0.449245	0.207	0.099	1.78515e-13	2
Adam8	8.5093e-18	0.63559	0.402	0.278	2.26671e-13	2
Cd80	1.07287e-17	0.635846	0.6	0.509	2.8579e-13	2
Grk3	1.22863e-17	0.692976	0.37	0.254	3.27283e-13	2
Dok1	1.23265e-17	0.437837	0.192	0.089	3.28354e-13	2
Ric1	1.23462e-17	0.789013	0.312	0.192	3.28878e-13	2
Eml6	1.75945e-17	0.373866	0.125	0.043	4.68683e-13	2
Dlgap4	1.79789e-17	0.418964	0.255	0.14	4.78921e-13	2
Scamp2	1.80931e-17	0.62866	0.473	0.38	4.81964e-13	2
Jak2	3.85652e-17	0.543174	0.725	0.707	1.0273e-12	2
Chchd2	3.94329e-17	0.384584	0.88	0.9	1.05041e-12	2
2200002D01Rik	5.10057e-17	0.348473	0.1	0.03	1.35869e-12	2
Vgll4	5.16703e-17	0.618578	0.356	0.24	1.37639e-12	2
Nuak2	5.40576e-17	0.582764	0.377	0.261	1.43999e-12	2
Rnf115	5.50452e-17	0.568898	0.273	0.159	1.46629e-12	2
Polr3c	9.03761e-17	0.448247	0.223	0.117	2.40744e-12	2
Traf3	9.1295e-17	0.648459	0.312	0.193	2.43192e-12	2
Ddx5	9.86252e-17	0.455286	0.882	0.909	2.62718e-12	2
Txndc17	1.13796e-16	0.917194	0.573	0.527	3.03129e-12	2
Ptms	1.18349e-16	0.513789	0.715	0.687	3.15258e-12	2
Sbf2	1.23688e-16	0.490096	0.189	0.089	3.2948e-12	2
Bri3	1.37518e-16	0.549441	0.608	0.567	3.66321e-12	2
Nfil3	1.72846e-16	0.671649	0.545	0.455	4.60427e-12	2
F730043M19Rik	2.16701e-16	0.326167	0.111	0.037	5.77249e-12	2
Prr14	2.29639e-16	0.434254	0.213	0.109	6.11711e-12	2
Swap70	2.48485e-16	0.804241	0.424	0.33	6.61915e-12	2
B3gnt5	4.00155e-16	0.540272	0.286	0.17	1.06593e-11	2
Tnfaip8	4.29917e-16	0.61452	0.614	0.545	1.14521e-11	2
Foxn2	4.60726e-16	0.572604	0.292	0.181	1.22728e-11	2
Triobp	5.72311e-16	0.360526	0.149	0.063	1.52452e-11	2
Ier5	6.96166e-16	0.651248	0.617	0.542	1.85445e-11	2
Nmrk1	7.65381e-16	0.48641	0.121	0.045	2.03882e-11	2
Slc41a1	1.00947e-15	0.52762	0.203	0.103	2.68903e-11	2
Smarce1	1.14231e-15	0.55222	0.396	0.288	3.04288e-11	2
Flvcr1	1.3922e-15	0.398236	0.155	0.068	3.70854e-11	2
Arpc2	1.54107e-15	0.357312	0.855	0.894	4.10509e-11	2
Gapdh	1.77405e-15	0.360037	0.943	0.958	4.72572e-11	2
Pnpla8	2.24806e-15	0.498676	0.242	0.137	5.98838e-11	2
Pla1a	2.97676e-15	0.332627	0.123	0.047	7.92949e-11	2
Ift57	3.22348e-15	0.426489	0.186	0.093	8.5867e-11	2
Cyba	4.51482e-15	0.324858	0.91	0.934	1.20266e-10	2
Rora	6.4061e-15	0.521843	0.136	0.055	1.70646e-10	2
Gm36043	8.80174e-15	0.342683	0.12	0.045	2.34461e-10	2
Satb1	9.0871e-15	0.450916	0.158	0.07	2.42062e-10	2
Nans	1.65204e-14	0.585729	0.276	0.175	4.40071e-10	2
Tes	1.9289e-14	0.515296	0.678	0.655	5.1382e-10	2
Dnajb2	2.10174e-14	0.363154	0.143	0.062	5.59863e-10	2
Rnf157	2.64242e-14	0.627054	0.238	0.139	7.03887e-10	2
Mxd1	2.71523e-14	0.735216	0.428	0.327	7.23283e-10	2
Tubb2a	3.78046e-14	0.677481	0.242	0.146	1.00704e-09	2
Clec2d	4.64454e-14	0.609352	0.339	0.234	1.23721e-09	2
Ppp1r15a	4.72624e-14	0.669192	0.533	0.451	1.25898e-09	2
Zfc3h1	5.966e-14	0.611198	0.383	0.285	1.58922e-09	2
Abracl	6.96288e-14	0.620964	0.598	0.577	1.85477e-09	2
M6pr	8.52991e-14	0.524716	0.576	0.511	2.2722e-09	2
Nlrc5	9.38869e-14	0.554415	0.239	0.141	2.50096e-09	2
Fam32a	1.03115e-13	0.49764	0.327	0.226	2.74679e-09	2
Emd	1.05925e-13	0.491679	0.486	0.392	2.82163e-09	2
Plxnc1	1.16459e-13	0.643089	0.289	0.185	3.10224e-09	2
Etv6	1.32253e-13	0.575204	0.641	0.563	3.52295e-09	2
Ears2	1.50661e-13	0.384005	0.136	0.059	4.01332e-09	2
Ccdc6	1.68609e-13	0.390088	0.163	0.079	4.4914e-09	2
Ttyh3	2.20948e-13	0.599343	0.309	0.214	5.88561e-09	2
Cpne2	2.77492e-13	0.551281	0.266	0.168	7.39184e-09	2
Pde4d	4.34101e-13	1.49028	0.319	0.233	1.15636e-08	2
Mbp	4.9848e-13	0.488163	0.316	0.213	1.32785e-08	2
Nae1	5.04145e-13	0.48738	0.201	0.112	1.34294e-08	2
Pmaip1	5.46592e-13	0.626965	0.393	0.294	1.45601e-08	2
2024-03-05	5.91389e-13	0.550759	0.34	0.247	1.57534e-08	2
Pim1	7.54271e-13	0.439419	0.814	0.818	2.00923e-08	2
Crybg1	7.82064e-13	0.512665	0.323	0.226	2.08326e-08	2
Tbc1d17	8.21692e-13	0.300109	0.115	0.047	2.18882e-08	2
Ikbkb	9.5919e-13	0.534764	0.566	0.511	2.55509e-08	2
Cflar	9.6101e-13	0.584527	0.402	0.311	2.55994e-08	2
Eloc	1.35293e-12	0.533392	0.557	0.52	3.60393e-08	2
Tmem120b	1.44953e-12	0.340107	0.171	0.088	3.86125e-08	2
Auh	1.50002e-12	0.522452	0.29	0.193	3.99575e-08	2
Pbxip1	1.83689e-12	0.520988	0.327	0.234	4.8931e-08	2
H2afz	2.19782e-12	0.599526	0.903	0.943	5.85455e-08	2
Ciao2b	2.50364e-12	0.528898	0.401	0.31	6.66919e-08	2
Hivep1	2.57379e-12	0.609271	0.432	0.346	6.85606e-08	2
Rap1b	3.86526e-12	0.398966	0.764	0.763	1.02963e-07	2
Atxn1	4.08256e-12	0.468457	0.166	0.086	1.08751e-07	2
Med11	4.96653e-12	0.483921	0.271	0.181	1.32298e-07	2
Zc3h7b	5.11319e-12	0.280656	0.104	0.041	1.36205e-07	2
Qser1	5.21011e-12	0.250476	0.107	0.043	1.38787e-07	2
Rap2a	5.21701e-12	0.438585	0.64	0.576	1.38971e-07	2
Gorasp2	6.56087e-12	0.643586	0.34	0.254	1.74768e-07	2
Clptm1	6.65588e-12	0.432166	0.273	0.179	1.77299e-07	2
Ptafr	8.55447e-12	0.427788	0.3	0.198	2.27874e-07	2
Dip2b	8.86029e-12	0.566495	0.391	0.306	2.3602e-07	2
Stk39	1.04832e-11	0.425767	0.199	0.111	2.79251e-07	2
Pfdn5	1.09591e-11	0.358638	0.803	0.858	2.91929e-07	2
Ptprs	1.1913e-11	0.299046	0.168	0.087	3.17338e-07	2
Apaf1	1.20907e-11	0.525044	0.275	0.183	3.22071e-07	2
Uvrag	1.33441e-11	0.561297	0.591	0.553	3.5546e-07	2
Rad21	1.53344e-11	0.60209	0.289	0.199	4.08479e-07	2
Plekhg2	1.60129e-11	0.273289	0.126	0.057	4.26551e-07	2
Ube2v1	1.84273e-11	0.562833	0.411	0.334	4.90866e-07	2
Fchsd2	2.49551e-11	0.53884	0.258	0.166	6.64754e-07	2
Adam23	2.55488e-11	0.510816	0.215	0.127	6.80569e-07	2
Rnaseh2b	2.7224e-11	0.372546	0.173	0.095	7.25192e-07	2
Ywhaq	3.37612e-11	0.538223	0.525	0.468	8.99331e-07	2
Tapbpl	3.82124e-11	0.377946	0.145	0.074	1.0179e-06	2
Marveld1	4.16929e-11	0.299897	0.101	0.042	1.11062e-06	2
Stk24	4.30254e-11	0.554014	0.476	0.409	1.14611e-06	2
Socs1	4.32448e-11	0.572262	0.263	0.175	1.15195e-06	2
Ctsz	4.34126e-11	0.333328	0.824	0.874	1.15643e-06	2
Map4	4.37217e-11	0.478727	0.404	0.327	1.16466e-06	2
Siglecg	5.01273e-11	0.375606	0.142	0.071	1.33529e-06	2
Lrp8	5.4227e-11	0.375088	0.11	0.047	1.4445e-06	2
Nfe2l1	5.78765e-11	0.40359	0.212	0.128	1.54171e-06	2
Rbpms	5.79703e-11	0.369572	0.154	0.08	1.54421e-06	2
Mvp	6.0129e-11	0.491323	0.482	0.407	1.60172e-06	2
Snhg15	7.09606e-11	0.494357	0.466	0.379	1.89025e-06	2
Cmc2	7.80516e-11	0.412552	0.176	0.1	2.07914e-06	2
Ctnna1	8.89986e-11	0.586414	0.581	0.533	2.37075e-06	2
Tnip3	9.93753e-11	0.352959	0.346	0.239	2.64716e-06	2
Arpc3	1.23647e-10	0.262149	0.843	0.903	3.29371e-06	2
Ccdc50	1.47769e-10	0.484611	0.391	0.312	3.93626e-06	2
Map3k8	1.52468e-10	0.576666	0.285	0.2	4.06145e-06	2
Chp1	1.75814e-10	0.468491	0.449	0.376	4.68332e-06	2
Rgs1	2.04436e-10	0.276133	0.814	0.682	5.44577e-06	2
Nampt	2.37373e-10	0.555062	0.406	0.33	6.32314e-06	2
2410006H16Rik	2.43665e-10	0.62174	0.646	0.636	6.49074e-06	2
Mtmr14	3.60108e-10	0.423426	0.182	0.105	9.59257e-06	2
Arpp19	3.60435e-10	0.434372	0.637	0.624	9.60127e-06	2
Bcl7c	5.10546e-10	0.363065	0.269	0.184	1.35999e-05	2
Atmin	5.33344e-10	0.312543	0.162	0.089	1.42072e-05	2
Nup62	5.53159e-10	0.375529	0.164	0.091	1.4735e-05	2
Sdf4	5.88249e-10	0.611042	0.49	0.444	1.56698e-05	2
Herpud1	6.38252e-10	0.456578	0.471	0.39	1.70018e-05	2
Plaat3	6.4868e-10	0.572922	0.259	0.183	1.72795e-05	2
C9orf72	8.55735e-10	0.321734	0.185	0.109	2.27951e-05	2
Gngt2	9.1607e-10	0.646725	0.546	0.547	2.44023e-05	2
Pdcd4	1.06808e-09	0.282005	0.138	0.071	2.84516e-05	2
Il2rg	1.08389e-09	0.486258	0.515	0.448	2.88728e-05	2
Mthfsl	1.23949e-09	0.489657	0.328	0.243	3.30175e-05	2
Krit1	1.28709e-09	0.380968	0.252	0.17	3.42854e-05	2
Atl3	1.39042e-09	0.448288	0.245	0.166	3.70379e-05	2
Ap1g2	1.47338e-09	0.332844	0.133	0.069	3.92479e-05	2
Ubc	1.53005e-09	0.393717	0.795	0.821	4.07575e-05	2
Olr1	1.55724e-09	0.423971	0.107	0.049	4.14819e-05	2
Spred1	1.58158e-09	0.510382	0.307	0.227	4.213e-05	2
Kcnk6	1.59246e-09	0.333273	0.159	0.09	4.24199e-05	2
Atp6v1f	1.66655e-09	0.310366	0.748	0.761	4.43935e-05	2
Gtpbp2	1.71106e-09	0.327493	0.194	0.118	4.55793e-05	2
Gm43305	1.73521e-09	0.324288	0.132	0.068	4.62224e-05	2
Tapbp	2.2072e-09	0.461252	0.562	0.521	5.87955e-05	2
Castor1	2.5651e-09	0.304726	0.116	0.057	6.83293e-05	2
Nudt9	3.42731e-09	0.550699	0.308	0.23	9.12967e-05	2
Cirbp	4.25331e-09	0.500508	0.36	0.294	0.0001133	2
Sgpl1	4.53539e-09	0.436753	0.322	0.246	0.000120814	2
Ftl1-ps1	6.50485e-09	0.468247	0.345	0.272	0.000173276	2
Eng	8.05116e-09	0.254978	0.109	0.053	0.000214467	2
Nub1	9.10085e-09	0.442201	0.282	0.208	0.000242428	2
Slc25a3	1.27423e-08	0.309074	0.804	0.847	0.00033943	2
Sugt1	1.59915e-08	0.489876	0.361	0.295	0.00042598	2
Mrps6	1.60286e-08	0.483203	0.38	0.308	0.000426971	2
Strbp	1.69717e-08	0.297351	0.123	0.066	0.000452092	2
Chka	1.90716e-08	0.60445	0.221	0.148	0.00050803	2
Prr13	2.19203e-08	0.523209	0.449	0.41	0.000583913	2
Arpc5	2.23341e-08	0.352107	0.742	0.801	0.000594936	2
Ghitm	2.47573e-08	0.418741	0.471	0.418	0.000659484	2
Zdhhc18	2.5219e-08	0.299311	0.165	0.099	0.000671785	2
Gdi1	2.63872e-08	0.427695	0.202	0.132	0.000702901	2
Zfp217	2.75471e-08	0.292235	0.148	0.084	0.000733801	2
Pgap2	2.87248e-08	0.390046	0.297	0.225	0.000765172	2
Fam129a	2.98456e-08	0.463411	0.436	0.387	0.000795028	2
Mtmr4	3.26907e-08	0.260593	0.133	0.074	0.000870814	2
Park7	3.96858e-08	0.479866	0.609	0.617	0.00105715	2
Ube2l6	4.01969e-08	0.311715	0.231	0.156	0.00107076	2
Fem1b	4.36415e-08	0.25334	0.128	0.069	0.00116252	2
Abtb2	4.45114e-08	0.479985	0.296	0.217	0.00118569	2
Rhoa	4.64166e-08	0.26604	0.798	0.827	0.00123645	2
Cxcl3	4.81677e-08	1.09873	0.138	0.078	0.00128309	2
Gnb1	5.56509e-08	0.338769	0.674	0.684	0.00148243	2
Pik3r5	6.90445e-08	0.559146	0.48	0.436	0.00183921	2
Vti1b	7.39395e-08	0.502095	0.395	0.34	0.0019696	2
C1qtnf6	8.02254e-08	0.265546	0.101	0.051	0.00213704	2
Actn1	8.37996e-08	0.448255	0.549	0.478	0.00223225	2
Necap2	9.29814e-08	0.464306	0.448	0.407	0.00247684	2
Tbc1d1	1.01221e-07	0.375664	0.284	0.214	0.00269632	2
Kdm2b	1.10695e-07	0.435301	0.253	0.185	0.00294869	2
Fbrsl1	1.12187e-07	0.442394	0.263	0.192	0.00298843	2
Pot1b	1.20109e-07	0.371747	0.145	0.086	0.00319945	2
Herc6	1.4884e-07	0.384868	0.194	0.127	0.0039648	2
Stxbp3	1.5262e-07	0.394131	0.248	0.179	0.0040655	2
Cep350	1.83651e-07	0.554319	0.345	0.285	0.00489209	2
Nsmce3	1.85003e-07	0.526493	0.194	0.131	0.00492811	2
A530040E14Rik	1.88621e-07	0.263239	0.111	0.058	0.00502448	2
Tmem19	1.9701e-07	0.347147	0.165	0.105	0.00524795	2
Trim24	1.9867e-07	0.31347	0.127	0.072	0.00529217	2
Sub1	2.06156e-07	0.330967	0.822	0.869	0.00549159	2
Hcfc1r1	2.07032e-07	0.552885	0.441	0.413	0.00551493	2
Large1	2.10366e-07	0.471175	0.105	0.055	0.00560374	2
Dph5	2.18712e-07	0.256749	0.128	0.073	0.00582606	2
Scpep1	2.39161e-07	0.485593	0.386	0.332	0.00637076	2
Ripk2	2.90402e-07	0.502595	0.296	0.232	0.00773572	2
Rala	3.29142e-07	0.372518	0.531	0.5	0.00876768	2
Idh1	3.492e-07	0.310776	0.117	0.066	0.00930198	2
Zbtb18	3.52797e-07	0.423894	0.309	0.241	0.00939781	2
Capzb	3.79763e-07	0.258751	0.776	0.827	0.0101161	2
S100a8	4.38543e-07	0.893392	0.121	0.067	0.0116819	2
Rbbp8	4.84968e-07	0.425408	0.316	0.249	0.0129186	2
Foxk1	5.30869e-07	0.251742	0.106	0.057	0.0141413	2
Arhgap31	5.31591e-07	0.569869	0.37	0.312	0.0141605	2
Sh3glb1	5.58112e-07	0.325615	0.721	0.739	0.014867	2
Mtmr12	5.86508e-07	0.360107	0.173	0.111	0.0156234	2
Rapgef2	5.90779e-07	0.413585	0.248	0.18	0.0157372	2
Appl1	6.93303e-07	0.398272	0.296	0.232	0.0184682	2
Tgif1	8.0224e-07	0.487788	0.348	0.288	0.0213701	2
Ube2i	9.28394e-07	0.432879	0.564	0.568	0.0247306	2
Hat1	1.00146e-06	0.452511	0.291	0.232	0.0266769	2
Aftph	1.03091e-06	0.409727	0.343	0.285	0.0274614	2
Ndrg1	1.06168e-06	0.406268	0.533	0.486	0.0282811	2
Rela	1.15155e-06	0.357294	0.25	0.19	0.0306751	2
Mrpl38	1.22766e-06	0.421963	0.2	0.141	0.0327024	2
Wbp4	1.30484e-06	0.424344	0.296	0.239	0.0347582	2
Add3	1.35622e-06	0.31817	0.158	0.102	0.036127	2
Zfp644	1.37812e-06	0.290135	0.239	0.175	0.0367104	2
Tmpo	1.44358e-06	0.377655	0.223	0.162	0.0384541	2
Ddx6	1.90407e-06	0.402004	0.582	0.566	0.0507207	2
Rbm39	1.94182e-06	0.29287	0.819	0.852	0.0517263	2
Dusp5	1.96802e-06	0.302711	0.63	0.569	0.0524242	2
Rab9	2.00043e-06	0.368143	0.187	0.13	0.0532876	2
Add1	2.09181e-06	0.347045	0.232	0.171	0.0557215	2
Sppl3	2.16844e-06	0.349553	0.247	0.182	0.057763	2
Rtn4	2.22757e-06	0.378961	0.561	0.555	0.0593381	2
Arhgap30	2.26159e-06	0.463294	0.448	0.409	0.0602443	2
Tbcb	2.37914e-06	0.350181	0.466	0.426	0.0633754	2
Gnptab	2.92443e-06	0.409615	0.231	0.173	0.0779009	2
Rabac1	3.34375e-06	0.399074	0.48	0.457	0.0890709	2
Ppfibp2	3.6709e-06	0.29385	0.126	0.076	0.0977853	2
Bclaf3	3.71336e-06	0.260246	0.138	0.086	0.0989166	2
Zgpat	4.37214e-06	0.250685	0.102	0.058	0.116465	2
Csnk1g1	4.78266e-06	0.305562	0.202	0.142	0.1274	2
Tmem128	5.52167e-06	0.347068	0.345	0.295	0.147086	2
Edil3	6.04398e-06	0.391664	0.112	0.066	0.161	2
Rbbp4	6.06469e-06	0.368651	0.307	0.254	0.161551	2
Spop	6.23817e-06	0.379694	0.425	0.382	0.166172	2
Tap2	6.28924e-06	0.451399	0.371	0.329	0.167533	2
Slc38a2	6.92601e-06	0.365836	0.451	0.408	0.184495	2
Wasl	6.95915e-06	0.389251	0.21	0.155	0.185378	2
Il6st	7.87362e-06	0.287042	0.207	0.148	0.209738	2
Glul	8.74756e-06	0.258331	0.202	0.142	0.233018	2
Gem	1.08842e-05	0.287684	0.174	0.118	0.289934	2
Psmb10	1.10547e-05	0.405431	0.485	0.462	0.294474	2
Znfx1	1.12845e-05	0.3239	0.181	0.127	0.300596	2
Ccnd2	1.134e-05	0.464411	0.515	0.507	0.302076	2
Eps15	1.14582e-05	0.375971	0.27	0.219	0.305223	2
Tnfrsf1b	1.25979e-05	0.436161	0.42	0.382	0.335582	2
Phlpp1	1.29579e-05	0.632266	0.418	0.383	0.345173	2
S100a9	1.34525e-05	1.12564	0.101	0.058	0.358347	2
Rps6ka5	1.40452e-05	0.357515	0.171	0.119	0.374135	2
Rab22a	1.41479e-05	0.336304	0.253	0.196	0.376872	2
Lrch4	1.43261e-05	0.322628	0.171	0.12	0.381619	2
Birc3	1.51129e-05	0.347443	0.34	0.285	0.402579	2
Il1rn	1.56807e-05	0.558541	0.303	0.248	0.417701	2
Rac1	1.66625e-05	0.284501	0.766	0.812	0.443857	2
Oga	1.73835e-05	0.412567	0.247	0.191	0.463063	2
Rest	1.74827e-05	0.341931	0.232	0.177	0.465703	2
Rgs10	1.78356e-05	0.580049	0.462	0.463	0.475103	2
Rrad	1.81809e-05	0.323956	0.231	0.168	0.484303	2
Dleu2	1.91529e-05	0.617175	0.383	0.332	0.510194	2
Tprgl	1.94943e-05	0.39639	0.297	0.246	0.519289	2
Dazap2	1.95199e-05	0.372261	0.602	0.606	0.519971	2
Asl	2.00382e-05	0.295437	0.17	0.12	0.533778	2
Rnf40	2.01444e-05	0.253372	0.123	0.079	0.536607	2
Osgin2	2.02636e-05	0.344879	0.265	0.212	0.539782	2
Nrbf2	2.28015e-05	0.323247	0.182	0.131	0.607385	2
Prr5l	2.30946e-05	0.377501	0.203	0.148	0.615194	2
Stat5b	2.42654e-05	0.307022	0.169	0.118	0.646381	2
Stard7	2.89798e-05	0.344167	0.142	0.096	0.771963	2
Atp6v0a1	3.25965e-05	0.391065	0.234	0.184	0.868307	2
Rnf114	3.43867e-05	0.342144	0.316	0.267	0.915994	2
Gnas	3.44372e-05	0.260237	0.703	0.728	0.917339	2
Tbl1x	3.54205e-05	0.378389	0.265	0.215	0.94353	2
Ezh2	4.15828e-05	0.315478	0.215	0.163	1	2
Epsti1	4.38601e-05	0.836481	0.44	0.427	1	2
Wnk1	4.78578e-05	0.40521	0.745	0.776	1	2
Rasa4	4.99288e-05	0.261095	0.239	0.183	1	2
Dctn4	5.32657e-05	0.345799	0.312	0.26	1	2
Tnip1	6.11502e-05	0.327936	0.256	0.205	1	2
Tax1bp3	6.36422e-05	0.300542	0.253	0.206	1	2
Ubxn1	6.39486e-05	0.30211	0.545	0.543	1	2
Ilrun	6.56886e-05	0.38429	0.28	0.232	1	2
Rsu1	6.6188e-05	0.349226	0.391	0.357	1	2
Kpna3	7.23534e-05	0.280484	0.17	0.123	1	2
Rab11a	7.5668e-05	0.404481	0.475	0.472	1	2
Relt	8.00336e-05	0.259501	0.118	0.077	1	2
Hmg20b	8.03493e-05	0.277363	0.242	0.193	1	2
Ppp1r12a	8.20359e-05	0.441244	0.435	0.416	1	2
Tspan13	8.25376e-05	0.288909	0.636	0.631	1	2
Atxn7l1	8.82145e-05	0.548014	0.307	0.263	1	2
Filip1l	0.000111718	0.336304	0.418	0.381	1	2
Kdm5c	0.000112744	0.332557	0.248	0.202	1	2
Lpin2	0.000114943	0.386033	0.219	0.174	1	2
Znrf1	0.000115879	0.253668	0.153	0.108	1	2
Vcp	0.000127981	0.322252	0.547	0.545	1	2
Ccni	0.000128496	0.387474	0.36	0.329	1	2
Aamp	0.0001335	0.310896	0.351	0.311	1	2
Ilk	0.000134417	0.318009	0.36	0.33	1	2
C130026I21Rik	0.00013485	0.406713	0.2	0.153	1	2
Cxcr4	0.000155007	0.316289	0.306	0.253	1	2
Tmem168	0.00016296	0.290926	0.144	0.102	1	2
Cxcl2	0.000174816	0.377682	0.396	0.486	1	2
Sin3b	0.000189573	0.328667	0.455	0.44	1	2
Plekhb2	0.000218569	0.278191	0.232	0.187	1	2
Sh3bp1	0.000233555	0.321119	0.286	0.243	1	2
Tab2	0.000253939	0.358021	0.36	0.325	1	2
Uqcrh	0.000260558	0.262739	0.772	0.845	1	2
Dnm1l	0.000265868	0.303939	0.192	0.149	1	2
Mea1	0.000272077	0.347322	0.33	0.303	1	2
Gpcpd1	0.000301055	0.34616	0.298	0.252	1	2
Ddhd1	0.000378747	0.288512	0.184	0.141	1	2
AI837181	0.000413626	0.258723	0.111	0.075	1	2
Hint3	0.000423248	0.31064	0.281	0.242	1	2
Tmem106a	0.000429701	0.260922	0.192	0.148	1	2
Uba7	0.000445437	0.25308	0.149	0.11	1	2
Marf1	0.000485984	0.257076	0.129	0.092	1	2
Jpt1	0.000499265	0.370836	0.547	0.566	1	2
Ube2z	0.000539286	0.290448	0.233	0.192	1	2
Nedd4l	0.000569782	0.374822	0.239	0.196	1	2
Dctn2	0.00060921	0.316814	0.311	0.279	1	2
Kansl3	0.000662396	0.333538	0.203	0.164	1	2
Nudt4	0.000758629	0.309079	0.163	0.125	1	2
Slc9a3r1	0.000835404	0.332655	0.326	0.296	1	2
Selenok	0.00104238	0.321255	0.661	0.702	1	2
Nt5c	0.00106959	0.390875	0.446	0.442	1	2
Rab11fip1	0.00115558	0.383895	0.402	0.39	1	2
Supt6	0.0011598	0.356681	0.281	0.249	1	2
Sema4a	0.00116026	0.353945	0.271	0.239	1	2
Pnkd	0.00116604	0.313197	0.187	0.152	1	2
Mob3a	0.00117679	0.34804	0.245	0.21	1	2
Gpbp1	0.00118318	0.363175	0.424	0.412	1	2
Fnbp1	0.00126391	0.336723	0.471	0.48	1	2
Areg	0.00129349	0.671203	0.143	0.106	1	2
Osbpl8	0.00144579	0.405297	0.318	0.283	1	2
Etnk1	0.00145675	0.364766	0.259	0.221	1	2
Flna	0.00151975	0.431161	0.493	0.507	1	2
Trafd1	0.00156512	0.339662	0.296	0.265	1	2
Rab20	0.00161027	0.298364	0.15	0.113	1	2
Arpc4	0.00163299	0.278652	0.724	0.771	1	2
Ankrd44	0.00178137	0.500862	0.43	0.419	1	2
Bax	0.00183641	0.295276	0.554	0.565	1	2
Tm4sf5	0.00189846	0.28901	0.149	0.111	1	2
Srsf5	0.0019727	0.309229	0.618	0.666	1	2
Myo1c	0.00203458	0.251151	0.266	0.232	1	2
Srrm2	0.00207492	0.26417	0.686	0.711	1	2
Peli1	0.00212638	0.281008	0.308	0.274	1	2
Galnt7	0.00232069	0.269987	0.165	0.129	1	2
AC149090.1	0.00241111	0.297119	0.117	0.086	1	2
Nav1	0.00280923	0.402433	0.248	0.218	1	2
Tap1	0.00290218	0.26122	0.39	0.369	1	2
Piezo1	0.0034466	0.251822	0.213	0.178	1	2
Kif1b	0.00344978	0.281564	0.168	0.135	1	2
Rasa2	0.00357221	0.391283	0.318	0.3	1	2
Uhrf2	0.00358554	0.255927	0.266	0.233	1	2
B4galnt1	0.00379662	0.338307	0.293	0.273	1	2
Wasf2	0.00385283	0.314573	0.499	0.506	1	2
Bmt2	0.00420304	0.26422	0.164	0.131	1	2
Rptor	0.00442239	0.267647	0.162	0.13	1	2
Mtor	0.00442847	0.31149	0.17	0.139	1	2
Spsb1	0.00445634	0.286792	0.149	0.117	1	2
Txnrd1	0.00450572	0.292647	0.559	0.58	1	2
Tuba1b	0.00453046	0.31227	0.652	0.684	1	2
Fdx1	0.00463739	0.258804	0.12	0.091	1	2
Stam2	0.00487803	0.268053	0.143	0.111	1	2
Arfrp1	0.00534805	0.287319	0.176	0.146	1	2
Rdx	0.00538328	0.292511	0.243	0.213	1	2
H2afv	0.00552211	0.31322	0.345	0.333	1	2
Hnrnph3	0.00569927	0.273479	0.202	0.173	1	2
Crtc2	0.00609997	0.255672	0.205	0.172	1	2
Map2k1	0.00628672	0.320386	0.311	0.29	1	2
Rab8a	0.00656029	0.352859	0.372	0.361	1	2
Rapgef6	0.00658062	0.428552	0.353	0.349	1	2
Kpna4	0.00675988	0.274359	0.587	0.613	1	2
Prkar1a	0.0069026	0.306704	0.545	0.566	1	2
Emc8	0.00703211	0.284062	0.203	0.177	1	2
Mapre1	0.00704608	0.313769	0.449	0.462	1	2
Prex1	0.00716129	0.308275	0.434	0.423	1	2
H1f0	0.00739938	0.275971	0.228	0.195	1	2
Clip1	0.00754669	0.262182	0.169	0.137	1	2
Vps51	0.0075648	0.269153	0.199	0.172	1	2
Tspo	0.00757827	0.251288	0.804	0.891	1	2
Ctsh	0.00825941	0.265928	0.707	0.771	1	2
Dnajb6	0.00871052	0.291395	0.492	0.504	1	2
Zfp800	0.00952891	0.322004	0.224	0.196	1	2
Paxbp1	0.0097672	0.263528	0.227	0.198	1	2
Arhgef2	0.00996804	0.254687	0.258	0.23	1	2
Ly6d	0	4.55257	0.838	0.002	0	3
Siglech	0	4.07707	0.919	0.008	0	3
Cox6a2	0	3.70624	0.676	0.001	0	3
Gm21762	0	1.93916	0.432	0	0	3
Ccr9	1.66396e-294	3.96327	0.838	0.01	4.43245e-290	3
Dntt	4.55041e-238	1.57617	0.351	0	1.21214e-233	3
Sh3bgr	3.49809e-233	1.70471	0.405	0.001	9.31822e-229	3
Atp1b1	8.467e-211	2.87756	0.649	0.009	2.25544e-206	3
Iglc3	5.53126e-203	1.8116	0.324	0.001	1.47342e-198	3
Klk1	1.31498e-164	2.64309	0.27	0.001	3.50283e-160	3
Mzb1	4.51779e-149	1.48299	0.297	0.002	1.20345e-144	3
Paqr5	1.37963e-131	1.14538	0.27	0.002	3.67507e-127	3
Klk1b27	9.23615e-127	0.913118	0.216	0.001	2.46032e-122	3
Mctp2	3.88491e-123	1.46617	0.324	0.003	1.03486e-118	3
Gm12253	2.48197e-119	0.653862	0.162	0	6.61146e-115	3
Sell	5.45308e-72	2.38632	0.676	0.044	1.45259e-67	3
Blnk	1.53764e-71	2.4688	0.622	0.037	4.09596e-67	3
Il12a	6.66669e-65	1.09196	0.162	0.002	1.77587e-60	3
Nrxn2	3.37932e-64	0.371905	0.108	0	9.00183e-60	3
Lefty1	4.30088e-63	1.19866	0.27	0.006	1.14567e-58	3
Gm34680	4.33091e-61	1.0131	0.243	0.005	1.15367e-56	3
Slco4a1	3.95043e-60	1.49737	0.405	0.017	1.05231e-55	3
Ptprf	8.27252e-57	0.810459	0.189	0.003	2.20363e-52	3
Cd300c	1.0676e-56	1.72383	0.351	0.014	2.84387e-52	3
Lag3	7.55087e-54	1.62125	0.459	0.026	2.0114e-49	3
Atp2a1	8.17506e-54	1.37737	0.189	0.003	2.17767e-49	3
Ly6c2	1.62239e-53	4.05483	0.919	0.13	4.32172e-49	3
Smim5	2.43325e-53	1.99908	0.432	0.023	6.48168e-49	3
Prrt1	5.81838e-51	0.64963	0.162	0.002	1.5499e-46	3
Sla2	2.83953e-50	1.65461	0.432	0.025	7.56395e-46	3
Lgals4	2.36039e-48	0.776008	0.189	0.004	6.28761e-44	3
Ppm1e	5.93367e-46	0.617304	0.108	0.001	1.58061e-41	3
Upb1	6.79185e-44	1.26916	0.27	0.01	1.80921e-39	3
Ighm	3.35607e-42	1.95755	0.649	0.075	8.93991e-38	3
Jakmip1	5.75613e-42	0.707096	0.162	0.003	1.53332e-37	3
Ptcra	3.36843e-40	0.582537	0.108	0.001	8.97283e-36	3
Lrp8	1.13571e-39	1.67819	0.568	0.057	3.0253e-35	3
Ablim1	2.63083e-39	1.69565	0.514	0.048	7.00801e-35	3
Cd8a	1.75971e-37	2.21992	0.243	0.01	4.68752e-33	3
Pir	1.2372e-35	0.604797	0.135	0.003	3.29567e-31	3
Prkca	1.03156e-34	2.04247	0.541	0.062	2.74786e-30	3
Cmah	3.00021e-33	0.716968	0.135	0.003	7.99196e-29	3
Myzap	3.65079e-33	0.411958	0.135	0.003	9.72499e-29	3
Ptprcap	4.95711e-33	1.78324	0.486	0.051	1.32047e-28	3
Cd8b1	6.78056e-32	1.19807	0.216	0.009	1.80621e-27	3
Cd7	9.97652e-32	2.78746	0.784	0.153	2.65755e-27	3
Pld4	2.31892e-30	2.35769	0.946	0.289	6.17713e-26	3
Gpc2	2.4506e-29	0.502518	0.108	0.002	6.5279e-25	3
Eldr	1.21233e-28	1.02169	0.27	0.017	3.22941e-24	3
Plac8	2.10928e-28	2.58243	1	0.309	5.6187e-24	3
Tlr7	2.79014e-28	0.951416	0.216	0.011	7.43238e-24	3
Mpeg1	4.81034e-28	2.48823	0.811	0.189	1.28138e-23	3
Bst2	1.43524e-26	3.36991	1	0.615	3.82319e-22	3
Klra17	5.98904e-26	0.994236	0.27	0.019	1.59536e-21	3
Setbp1	7.9531e-25	0.734314	0.108	0.003	2.11855e-20	3
Psap	1.94438e-24	2.67699	1	0.812	5.17943e-20	3
Tcf4	9.54903e-24	2.39664	0.838	0.261	2.54367e-19	3
Spib	1.37676e-23	1.28788	0.216	0.013	3.66741e-19	3
Foxr1	1.16693e-22	0.511537	0.135	0.005	3.10848e-18	3
Prr5	1.7024e-22	0.814327	0.216	0.014	4.53484e-18	3
Rpgrip1	1.82361e-22	1.03123	0.216	0.014	4.85772e-18	3
Fcrla	1.28505e-21	1.23988	0.216	0.015	3.42311e-17	3
Sh2d5	1.88092e-21	0.455095	0.108	0.003	5.0104e-17	3
Cyb561a3	3.12787e-21	2.17559	0.649	0.157	8.33202e-17	3
Ctsl	4.55052e-21	2.59509	0.838	0.311	1.21217e-16	3
Rasgrp2	5.50953e-21	1.02093	0.351	0.04	1.46763e-16	3
Tyrobp	5.85072e-21	1.50432	1	0.939	1.55851e-16	3
Tgfbr2	8.85889e-21	2.0087	0.676	0.176	2.35983e-16	3
Stard5	9.83056e-21	1.29256	0.378	0.049	2.61866e-16	3
Tsc22d1	2.01822e-20	1.71033	0.622	0.139	5.37612e-16	3
Fam241a	2.09271e-20	2.00685	0.703	0.197	5.57456e-16	3
Cybb	2.83855e-20	2.0811	0.838	0.324	7.56132e-16	3
Pik3ip1	2.90181e-20	0.842913	0.189	0.012	7.72985e-16	3
Hsd11b1	3.18699e-20	0.590951	0.189	0.012	8.4895e-16	3
Calcoco1	6.64552e-20	0.969045	0.297	0.031	1.77023e-15	3
Grn	2.65043e-19	2.05025	0.973	0.586	7.06022e-15	3
Fyb	2.86156e-19	2.08093	0.73	0.226	7.62262e-15	3
Pacsin1	3.0605e-19	0.959489	0.243	0.021	8.15256e-15	3
Rab6b	3.58105e-19	0.80826	0.216	0.017	9.5392e-15	3
Slamf6	5.18674e-19	0.729831	0.189	0.013	1.38164e-14	3
1700017B05Rik	6.40368e-19	1.45126	0.459	0.079	1.70581e-14	3
Irf8	2.26002e-18	1.74515	0.973	0.461	6.02023e-14	3
Tmem221	2.85423e-18	0.931946	0.189	0.014	7.6031e-14	3
Ctsb	3.09517e-18	2.25538	0.919	0.592	8.24491e-14	3
Pltp	3.31442e-18	2.42085	0.622	0.158	8.82895e-14	3
Klhl42	5.68455e-18	0.374785	0.108	0.004	1.51425e-13	3
Cdkn2d	8.53754e-18	1.71939	0.568	0.132	2.27423e-13	3
Sub1	3.33725e-17	1.30139	1	0.856	8.88975e-13	3
Emp3	7.2672e-17	1.83001	0.973	0.56	1.93584e-12	3
Fam214a	9.08706e-17	1.5516	0.27	0.031	2.42061e-12	3
Eepd1	1.4114e-16	1.41123	0.459	0.091	3.7597e-12	3
Unc93b1	1.56019e-16	1.59703	0.919	0.463	4.15604e-12	3
Sema4b	1.72324e-16	1.42018	0.27	0.031	4.59036e-12	3
Mef2c	5.47039e-16	1.7144	0.568	0.146	1.4572e-11	3
Wfs1	5.5356e-16	0.57627	0.135	0.008	1.47457e-11	3
Clec12a	6.26633e-16	1.60389	0.378	0.064	1.66922e-11	3
Ifnar2	6.39708e-16	2.02229	0.838	0.458	1.70405e-11	3
Abhd17b	9.81077e-16	1.7593	0.649	0.2	2.61339e-11	3
Gas7	1.07596e-15	0.815114	0.27	0.032	2.86614e-11	3
Rilpl2	1.1129e-15	1.76797	0.784	0.325	2.96455e-11	3
Lgals1	1.22712e-15	1.5601	1	0.752	3.26881e-11	3
N4bp3	1.31297e-15	0.774737	0.216	0.021	3.49749e-11	3
Syne2	5.64214e-15	0.935116	0.243	0.028	1.50295e-10	3
Matn2	1.00868e-14	0.535883	0.108	0.005	2.68691e-10	3
Fam43a	2.17379e-14	0.946567	0.216	0.023	5.79054e-10	3
Rnaset2b	2.71762e-14	1.69397	0.757	0.36	7.23919e-10	3
Tmed2	5.00339e-14	1.50133	0.919	0.52	1.3328e-09	3
Sgcb	5.36746e-14	1.04843	0.27	0.037	1.42978e-09	3
Cd79b	5.64387e-14	0.347457	0.108	0.006	1.50341e-09	3
Rac2	1.47646e-13	1.69591	0.838	0.528	3.93299e-09	3
Rnf122	2.30944e-13	0.610819	0.135	0.01	6.15189e-09	3
Plxdc1	3.27827e-13	0.816463	0.216	0.025	8.73266e-09	3
Ccpg1	3.34323e-13	1.21943	0.432	0.1	8.90569e-09	3
Serinc3	3.48256e-13	1.90089	0.784	0.442	9.27684e-09	3
Gng12	4.63511e-13	1.3411	0.405	0.087	1.2347e-08	3
Ppp1r14b	6.34961e-13	1.64717	0.676	0.284	1.69141e-08	3
Ptprs	6.37065e-13	1.60548	0.432	0.103	1.69701e-08	3
Tmem63a	1.45018e-12	0.814024	0.27	0.04	3.863e-08	3
Rps6ka1	1.67662e-12	1.55383	0.541	0.171	4.46618e-08	3
Rpl31	1.87575e-12	1.85606	0.865	0.835	4.99662e-08	3
Ppp1r16b	2.02499e-12	1.41147	0.378	0.079	5.39417e-08	3
Ly6e	2.20927e-12	1.17561	1	0.774	5.88504e-08	3
Rasa3	2.4226e-12	1.21103	0.378	0.081	6.45333e-08	3
Tspan13	9.94492e-12	1.44679	0.892	0.629	2.64913e-07	3
Snn	1.0186e-11	0.87316	0.216	0.028	2.71335e-07	3
Sort1	1.09745e-11	0.661819	0.243	0.034	2.92338e-07	3
H3f3b	1.22124e-11	1.08329	1	0.965	3.25313e-07	3
Pgls	1.30807e-11	1.59091	0.811	0.634	3.48443e-07	3
Gpnmb	1.50618e-11	0.60216	0.108	0.007	4.01217e-07	3
Hist3h2ba	2.03401e-11	0.751873	0.162	0.017	5.41819e-07	3
Serp1	3.09022e-11	1.86754	0.811	0.549	8.23173e-07	3
Rell1	3.41069e-11	1.65425	0.622	0.244	9.08539e-07	3
Pecam1	3.78821e-11	1.06887	0.27	0.046	1.0091e-06	3
Dap	3.94401e-11	1.57324	0.622	0.256	1.05061e-06	3
Txndc5	3.96417e-11	1.18496	0.432	0.114	1.05597e-06	3
AC113595.1	4.03464e-11	0.487934	0.135	0.012	1.07475e-06	3
Tex2	5.1962e-11	1.34219	0.351	0.077	1.38416e-06	3
Npc1	8.99104e-11	1.42916	0.432	0.122	2.39503e-06	3
Slf2	9.03908e-11	1.26649	0.378	0.092	2.40783e-06	3
Pdia5	1.02961e-10	0.741475	0.189	0.024	2.74268e-06	3
Rcsd1	1.05208e-10	1.05808	0.432	0.112	2.80253e-06	3
Jund	1.14016e-10	1.18188	0.946	0.803	3.03716e-06	3
Tifa	1.33514e-10	1.35835	0.432	0.122	3.55653e-06	3
Ssbp2	1.35151e-10	0.82259	0.27	0.048	3.60016e-06	3
Rpl10-ps3	1.72374e-10	1.30741	0.892	0.764	4.5917e-06	3
Rnase6	1.9234e-10	1.99403	0.514	0.184	5.12355e-06	3
Lair1	4.00355e-10	1.51732	0.486	0.165	1.06647e-05	3
Cd209d	4.25562e-10	0.835694	0.297	0.056	1.13361e-05	3
Txnip	5.14089e-10	1.36017	0.568	0.217	1.36943e-05	3
Arid3a	5.44537e-10	1.37102	0.216	0.033	1.45054e-05	3
Rps9	5.63469e-10	0.642899	1	0.976	1.50097e-05	3
2024-09-01	5.90986e-10	1.03523	0.324	0.071	1.57427e-05	3
Racgap1	6.04976e-10	0.544825	0.162	0.019	1.61153e-05	3
Celsr1	6.37761e-10	0.61555	0.162	0.019	1.69887e-05	3
Lpgat1	6.40235e-10	1.50638	0.459	0.151	1.70546e-05	3
Hpse	7.73667e-10	0.962124	0.216	0.034	2.06089e-05	3
Npc2	9.89385e-10	1.24555	0.919	0.778	2.63552e-05	3
Rpl13a	9.9894e-10	0.913725	1	0.945	2.66098e-05	3
Rps20	1.03448e-09	0.700995	1	0.98	2.75565e-05	3
Xbp1	1.09721e-09	1.3401	0.757	0.456	2.92274e-05	3
Rpl3	1.16567e-09	0.797095	1	0.922	3.10512e-05	3
Gm5914	1.64706e-09	0.53816	0.108	0.009	4.38744e-05	3
Spn	2.29133e-09	1.0384	0.216	0.035	6.10363e-05	3
Cd4	3.524e-09	0.701542	0.108	0.009	9.38724e-05	3
Id3	4.40336e-09	1.10108	0.297	0.065	0.000117297	3
Ldhb	4.42799e-09	0.533754	0.135	0.015	0.000117953	3
Epha2	6.48223e-09	1.13541	0.297	0.069	0.000172674	3
Nucb2	7.15322e-09	1.47053	0.405	0.129	0.000190547	3
Oaz1	9.58081e-09	0.821885	0.973	0.923	0.000255214	3
Abhd17a	1.40689e-08	1.35519	0.595	0.299	0.000374768	3
Atp1a3	1.49953e-08	0.519263	0.135	0.016	0.000399444	3
Rps11	1.53202e-08	0.649597	1	0.972	0.0004081	3
Cd37	1.75562e-08	1.28389	0.486	0.185	0.000467662	3
Als2	1.76331e-08	0.894646	0.216	0.039	0.000469711	3
mt-Atp6	1.88853e-08	1.09019	0.946	0.826	0.000503067	3
Rps16	1.9818e-08	0.639193	1	0.98	0.000527911	3
Irf2bp2	2.33223e-08	1.59325	0.757	0.493	0.000621258	3
Nav2	2.61718e-08	0.589959	0.108	0.011	0.000697165	3
Pdcd4	2.82556e-08	1.34463	0.324	0.085	0.000752673	3
2410006H16Rik	2.84627e-08	0.91061	0.865	0.636	0.000758189	3
Ndst1	2.8915e-08	1.13644	0.297	0.073	0.000770237	3
Ptp4a3	2.9027e-08	0.994668	0.297	0.073	0.00077322	3
mt-Co1	3.02137e-08	0.571833	0.973	0.982	0.000804833	3
Tagln2	3.09459e-08	1.09162	1	0.784	0.000824338	3
Ly6a	3.10413e-08	1.42527	0.811	0.493	0.000826879	3
Mvb12a	3.11376e-08	1.40066	0.622	0.35	0.000829443	3
G0s2	3.11861e-08	0.863238	0.162	0.023	0.000830735	3
Tmem229b	3.14355e-08	0.770501	0.243	0.05	0.000837378	3
Sik1	3.79744e-08	1.35292	0.486	0.19	0.00101156	3
Gimap6	4.2921e-08	0.532764	0.135	0.017	0.00114333	3
Eif3f	4.34474e-08	0.969911	0.946	0.792	0.00115735	3
Ctsh	5.26907e-08	1.1546	0.865	0.754	0.00140358	3
Itgb3	5.64511e-08	0.61659	0.135	0.017	0.00150375	3
Pmepa1	7.30455e-08	1.02209	0.703	0.406	0.00194579	3
Krtcap2	8.09419e-08	1.06877	0.784	0.534	0.00215613	3
Cd44	8.46482e-08	1.04355	0.811	0.522	0.00225486	3
Rpl19	1.00554e-07	0.528862	1	0.971	0.00267857	3
mt-Co3	1.04158e-07	0.86096	1	0.937	0.00277456	3
Tagap	1.04739e-07	1.11366	0.324	0.089	0.00279004	3
Cul9	1.0685e-07	0.464602	0.135	0.017	0.00284627	3
Ptprc	1.08495e-07	1.04374	0.838	0.689	0.0028901	3
Psat1	1.13972e-07	0.522459	0.162	0.025	0.003036	3
Klf13	1.23755e-07	1.27649	0.649	0.366	0.0032966	3
Rps4x	1.62072e-07	0.585326	1	0.968	0.00431726	3
Ahnak	1.7708e-07	1.32599	0.838	0.623	0.00471705	3
Bcl11a	1.89169e-07	0.882607	0.297	0.077	0.00503907	3
Cmklr1	2.24523e-07	0.513944	0.135	0.018	0.00598084	3
Klf11	2.42146e-07	0.542124	0.189	0.034	0.00645028	3
Itm2b	2.56585e-07	0.832409	0.946	0.832	0.00683491	3
Timp2	2.61984e-07	0.946682	0.378	0.124	0.00697873	3
Rpl18a	2.7116e-07	0.53478	1	0.973	0.00722317	3
Itfg2	2.93124e-07	0.522514	0.135	0.019	0.00780825	3
Smc6	3.41574e-07	1.35549	0.514	0.247	0.00909886	3
Fstl3	3.50478e-07	0.398698	0.108	0.012	0.00933604	3
Pml	3.72619e-07	0.919985	0.216	0.045	0.00992583	3
Slc44a2	3.92436e-07	1.31696	0.432	0.172	0.0104537	3
Apod	4.49099e-07	0.380335	0.135	0.019	0.0119631	3
Selplg	4.69208e-07	1.04112	0.865	0.685	0.0124988	3
Srsf5	4.88648e-07	1.02733	0.784	0.653	0.0130166	3
H13	5.00186e-07	1.52102	0.649	0.46	0.0133239	3
Trit1	5.08811e-07	0.910986	0.243	0.058	0.0135537	3
Gpsm1	5.17625e-07	0.535923	0.108	0.013	0.0137885	3
H2-T23	5.41315e-07	1.05859	0.811	0.719	0.0144195	3
Cd47	5.97482e-07	1.08942	0.865	0.762	0.0159157	3
Rcc2	6.13345e-07	1.03548	0.405	0.154	0.0163383	3
Hsp90b1	6.94142e-07	0.873054	0.892	0.675	0.0184905	3
Sox4	7.40747e-07	0.600885	0.189	0.036	0.019732	3
Rps14	8.70974e-07	0.581937	0.973	0.97	0.023201	3
Rpl23	9.04772e-07	0.480287	1	0.978	0.0241013	3
Men1	9.36046e-07	0.526355	0.162	0.028	0.0249344	3
Hnrnpl	9.8614e-07	0.793135	0.757	0.521	0.0262688	3
Rpl35a	1.03149e-06	0.613233	1	0.94	0.0274768	3
Rpl30	1.27803e-06	0.542185	1	0.971	0.0340442	3
Manf	1.29801e-06	1.18212	0.703	0.474	0.0345764	3
Adipor2	1.41339e-06	1.46703	0.541	0.293	0.0376499	3
Pdxk	1.55947e-06	0.72576	0.27	0.073	0.0415411	3
Ifnar1	1.56009e-06	1.08037	0.541	0.284	0.0415577	3
Rap1a	1.57282e-06	1.16653	0.73	0.536	0.0418967	3
Dnajc7	1.75191e-06	1.5768	0.541	0.307	0.0466674	3
Ubxn4	1.75486e-06	1.2388	0.676	0.492	0.046746	3
B4galnt1	2.53589e-06	0.959273	0.541	0.275	0.0675511	3
Ak8	2.62221e-06	0.4318	0.108	0.014	0.0698506	3
Rnf167	2.66056e-06	1.03387	0.324	0.108	0.0708719	3
Rps24	2.69335e-06	0.559484	1	0.985	0.0717454	3
Pmm1	2.80905e-06	0.510873	0.189	0.04	0.0748274	3
H2-Q7	3.37251e-06	1.14932	0.676	0.43	0.0898368	3
Ldlrad3	3.61163e-06	0.41563	0.108	0.014	0.0962065	3
Ncf1	3.66387e-06	1.32269	0.622	0.406	0.0975981	3
Irf7	3.78016e-06	0.83325	0.514	0.243	0.100696	3
Selenow	3.93113e-06	0.86487	0.811	0.667	0.104717	3
Itgal	4.38147e-06	0.857931	0.27	0.079	0.116714	3
Trim25	5.35399e-06	1.25955	0.649	0.449	0.14262	3
Me2	5.73939e-06	1.14383	0.324	0.111	0.152886	3
Sec11c	6.34888e-06	1.1434	0.649	0.467	0.169122	3
Acsl1	7.33496e-06	1.03134	0.378	0.151	0.195389	3
Mef2d	7.4956e-06	1.24022	0.459	0.226	0.199668	3
Reep5	7.84173e-06	0.733238	0.838	0.71	0.208888	3
Spin1	8.26497e-06	0.770405	0.324	0.113	0.220162	3
Prss30	8.86115e-06	0.496133	0.135	0.023	0.236043	3
Rps27	9.4253e-06	0.598634	0.973	0.97	0.251071	3
Sap30bp	1.0088e-05	0.943454	0.297	0.1	0.268725	3
Rpl27a	1.0876e-05	0.584644	0.973	0.963	0.289714	3
Fads2	1.22683e-05	0.688901	0.162	0.034	0.326803	3
Fam3c	1.38993e-05	0.857732	0.378	0.159	0.370249	3
mt-Nd1	1.48564e-05	0.694696	0.892	0.733	0.395746	3
Gas5	1.55655e-05	0.814662	0.838	0.73	0.414633	3
Gnas	1.70978e-05	0.954587	0.784	0.721	0.45545	3
Tomm20	1.92191e-05	1.00218	0.73	0.593	0.511958	3
Chst15	1.96241e-05	0.527492	0.135	0.025	0.522746	3
Mgat1	2.29183e-05	0.99987	0.27	0.089	0.610498	3
Asf1a	2.30191e-05	0.811502	0.243	0.074	0.613182	3
Spns3	2.35973e-05	0.718334	0.243	0.073	0.628585	3
Gm5547	2.45212e-05	0.922318	0.162	0.036	0.653197	3
Foxp1	2.63618e-05	1.00524	0.649	0.456	0.702225	3
Selenot	2.65329e-05	0.967759	0.514	0.307	0.706783	3
Sec61b	2.68552e-05	0.607397	0.973	0.87	0.715369	3
Rps3a1	3.0829e-05	0.388838	0.973	0.973	0.821222	3
Rnf185	3.15362e-05	0.517598	0.162	0.036	0.840062	3
Fth1	3.26341e-05	0.582452	1	0.993	0.869307	3
Bcr	3.35965e-05	0.800835	0.216	0.061	0.894943	3
B3gnt2	3.38444e-05	0.82037	0.243	0.074	0.901546	3
Susd1	3.71939e-05	0.304567	0.108	0.017	0.990772	3
Rpl36al	3.80101e-05	0.686692	0.973	0.89	1	3
H2-K1	3.81805e-05	0.546398	1	0.939	1	3
Tmbim6	4.6453e-05	0.931643	0.784	0.721	1	3
Dedd2	4.75282e-05	0.783843	0.243	0.077	1	3
Prmt7	4.84122e-05	0.578601	0.162	0.037	1	3
Tram1	4.94796e-05	1.27168	0.514	0.318	1	3
Cstf2t	5.02227e-05	0.69456	0.162	0.038	1	3
Ucp2	5.0467e-05	0.623965	0.892	0.837	1	3
Rpl18	5.06622e-05	0.460253	1	0.97	1	3
H2-D1	5.0965e-05	0.450175	1	0.954	1	3
Tcf12	5.30312e-05	1.01696	0.351	0.144	1	3
Prmt6	5.35533e-05	0.425905	0.135	0.027	1	3
H2-T22	5.39213e-05	1.02362	0.432	0.22	1	3
Rpl10	5.64629e-05	0.63329	0.838	0.891	1	3
mt-Co2	5.65746e-05	0.505138	0.946	0.967	1	3
Snx5	5.68243e-05	1.39401	0.568	0.418	1	3
Cdc14b	6.09641e-05	0.549541	0.108	0.018	1	3
Tubgcp5	6.16496e-05	0.810036	0.189	0.05	1	3
Chil3	6.33123e-05	0.396071	0.135	0.027	1	3
Slpi	6.37517e-05	0.603388	0.162	0.037	1	3
Fau	6.524e-05	0.342413	1	0.988	1	3
Ypel3	6.79076e-05	1.01092	0.486	0.286	1	3
Selenos	6.79813e-05	1.29495	0.514	0.319	1	3
Plekhm3	7.03377e-05	1.03708	0.405	0.202	1	3
Eif5	7.06225e-05	0.979357	0.73	0.609	1	3
Cebpd	7.16868e-05	0.88095	0.378	0.173	1	3
Ifi47	7.62387e-05	1.01475	0.324	0.129	1	3
Smim19	7.92801e-05	0.715913	0.297	0.113	1	3
Mcm6	8.02916e-05	0.840387	0.243	0.08	1	3
Lrrc45	8.26147e-05	0.681223	0.162	0.039	1	3
St8sia4	8.75787e-05	1.01511	0.568	0.345	1	3
Runx2	8.96851e-05	1.01266	0.378	0.176	1	3
Snx30	9.72593e-05	0.657083	0.216	0.065	1	3
Rabgap1l	0.000110268	1.00551	0.432	0.21	1	3
Zfp865	0.000114932	0.563787	0.162	0.04	1	3
Rps3	0.00011542	0.473634	1	0.959	1	3
Tmed9	0.000118031	1.04812	0.595	0.474	1	3
Slc7a6os	0.000124172	0.894408	0.243	0.083	1	3
Kmt2e	0.000129452	0.974565	0.622	0.437	1	3
Rps8	0.000144314	0.509631	1	0.981	1	3
mt-Nd5	0.00014579	0.69982	0.757	0.622	1	3
Atpaf1	0.000145946	0.510519	0.135	0.03	1	3
Atp5g3	0.00014955	0.504398	0.865	0.818	1	3
Arhgap27os2	0.000154647	0.639491	0.162	0.041	1	3
Tapt1	0.000156594	0.888555	0.189	0.054	1	3
Tmed3	0.000163244	0.958091	0.514	0.325	1	3
Rpl27	0.000172492	0.397201	1	0.965	1	3
Tpt1	0.000183962	0.46316	1	0.973	1	3
Mbnl1	0.000187114	0.855548	0.676	0.536	1	3
Zfp810	0.000189695	0.607009	0.162	0.042	1	3
Smim13	0.000191521	0.7337	0.162	0.042	1	3
Zscan29	0.000195317	0.460829	0.162	0.042	1	3
Tacc1	0.000197542	0.966167	0.568	0.414	1	3
2410002F23Rik	0.000198893	0.670446	0.189	0.055	1	3
Btg1	0.000200059	0.495873	0.973	0.786	1	3
H2afy	0.000206398	0.79187	0.784	0.734	1	3
Ldlrad4	0.000210537	0.854057	0.297	0.121	1	3
Mcur1	0.000214936	0.857363	0.351	0.166	1	3
Traf4	0.000240146	1.26821	0.324	0.148	1	3
Ctsa	0.000242417	0.798376	0.649	0.501	1	3
Bloc1s2	0.000245341	1.21086	0.486	0.318	1	3
Rpl7	0.000249071	0.542802	0.973	0.926	1	3
Zfp729a	0.000252814	0.418556	0.135	0.031	1	3
Ap1ar	0.000260211	0.938973	0.243	0.088	1	3
Srpr	0.000260702	0.972306	0.514	0.336	1	3
Gt(ROSA)26Sor	0.000273542	0.760399	0.243	0.089	1	3
Cep192	0.000301605	0.54509	0.189	0.057	1	3
Calr	0.000312822	0.617894	0.73	0.555	1	3
Ethe1	0.000316903	0.705439	0.243	0.089	1	3
Mrps26	0.000327007	0.763316	0.351	0.171	1	3
Bcl3	0.000327609	1.01503	0.432	0.245	1	3
Retreg3	0.00037171	0.711494	0.243	0.089	1	3
Rpl8	0.000388497	0.410972	1	0.962	1	3
Dpm3	0.000391277	0.840271	0.486	0.317	1	3
Plp2	0.000391689	0.746208	0.676	0.522	1	3
Laptm5	0.000391822	0.602044	0.865	0.869	1	3
Ywhag	0.000429792	0.70771	0.568	0.398	1	3
Atp5a1	0.00044795	0.453806	0.784	0.68	1	3
Rbm39	0.000449128	0.541739	0.838	0.844	1	3
Adpgk	0.000453088	1.04564	0.324	0.154	1	3
Gpr146	0.000467431	1.01108	0.27	0.112	1	3
Nus1	0.000476901	0.802869	0.324	0.153	1	3
Bbc3	0.000482563	0.625847	0.162	0.046	1	3
Oxct1	0.000484634	0.654687	0.27	0.108	1	3
B2m	0.0004859	0.387912	1	0.969	1	3
Txndc11	0.000495565	0.719055	0.297	0.128	1	3
Hnrnpab	0.00050315	0.745801	0.757	0.629	1	3
Cox4i1	0.000508787	0.488471	1	0.941	1	3
Ikzf5	0.000518088	0.466938	0.135	0.034	1	3
Slc25a12	0.000519868	0.618813	0.27	0.109	1	3
Rnf187	0.00052876	1.34791	0.432	0.268	1	3
Rassf8	0.000529097	0.341015	0.108	0.023	1	3
Tfrc	0.000570907	0.636804	0.216	0.075	1	3
Ralgps1	0.00059079	0.485001	0.135	0.034	1	3
Padi2	0.00061868	0.645126	0.216	0.075	1	3
Atp13a2	0.000629177	1.0979	0.243	0.096	1	3
Cnot8	0.000630434	0.796443	0.297	0.133	1	3
Rps6	0.000636024	0.540373	0.973	0.925	1	3
Surf4	0.000645743	0.897076	0.486	0.321	1	3
Cnot11	0.000659217	0.620489	0.216	0.077	1	3
Ripor2	0.000671155	0.46818	0.108	0.023	1	3
Rps15a	0.000687394	0.340639	1	0.972	1	3
Grina	0.000700708	1.15753	0.459	0.284	1	3
2024-09-11	0.000702605	0.717642	0.324	0.154	1	3
Minpp1	0.000765701	0.845282	0.162	0.048	1	3
Ndufb11	0.000766402	0.710345	0.676	0.609	1	3
Neil1	0.000814164	0.564971	0.108	0.024	1	3
Zbtb10	0.000839812	0.42475	0.108	0.024	1	3
Snhg8	0.000853618	0.741343	0.459	0.297	1	3
Stt3b	0.000865038	0.757482	0.351	0.18	1	3
Fam102a	0.000922584	0.449215	0.135	0.036	1	3
Ddx3x	0.000960357	0.737227	0.568	0.415	1	3
Lifr	0.000964981	0.796941	0.243	0.097	1	3
Ramp1	0.000999434	0.709207	0.216	0.079	1	3
Glce	0.00100358	0.628257	0.108	0.024	1	3
Kdm1b	0.00100817	0.540372	0.135	0.036	1	3
Kti12	0.0010109	0.614134	0.189	0.064	1	3
Sema4d	0.00103489	0.783391	0.378	0.207	1	3
Alyref2	0.00107587	0.361837	0.108	0.025	1	3
Ywhaq	0.00111551	0.892548	0.595	0.481	1	3
Rpl24	0.0011888	0.331401	1	0.96	1	3
Cd82	0.00118909	1.04456	0.486	0.34	1	3
Eif3e	0.00119802	0.705568	0.622	0.523	1	3
Smg8	0.00128376	0.560124	0.162	0.05	1	3
Snx18	0.00130438	0.987652	0.459	0.302	1	3
Coro7	0.00131428	0.895614	0.243	0.102	1	3
Med26	0.00131726	0.411564	0.135	0.037	1	3
Zdhhc8	0.00131853	0.534164	0.162	0.051	1	3
Fkbp5	0.0013554	0.763103	0.243	0.098	1	3
Gpr171	0.00150408	0.83844	0.568	0.408	1	3
Rnf10	0.00152916	0.788805	0.405	0.25	1	3
Ndufa4	0.00153642	0.721907	0.622	0.495	1	3
Rps10	0.00165652	0.35165	1	0.974	1	3
Med24	0.00166067	0.843521	0.135	0.039	1	3
Rpl37	0.00167939	0.354589	0.973	0.976	1	3
Rps12	0.00171616	0.358488	0.973	0.965	1	3
Klhl6	0.00172429	0.659742	0.162	0.053	1	3
Ikzf1	0.00177124	0.676623	0.432	0.264	1	3
Gnl3	0.00180168	0.838529	0.297	0.146	1	3
Snx9	0.00180474	1.06541	0.405	0.257	1	3
Setd1b	0.00181134	0.915146	0.216	0.086	1	3
Nsa2	0.00185293	0.767847	0.649	0.589	1	3
Fam174a	0.00185311	0.896448	0.486	0.341	1	3
Selenof	0.00188284	0.615169	0.649	0.542	1	3
Akirin2	0.00196133	0.562219	0.189	0.069	1	3
Smad7	0.00198918	0.872606	0.432	0.274	1	3
Epm2aip1	0.00199235	0.465186	0.108	0.026	1	3
Gna15	0.00199481	0.765205	0.27	0.127	1	3
Rpl28	0.00205639	0.332064	1	0.965	1	3
Bri3bp	0.00208303	0.611342	0.514	0.363	1	3
Tmem59	0.00212452	0.716126	0.568	0.436	1	3
Nsmce4a	0.0021606	0.765019	0.324	0.176	1	3
Aff3	0.00218617	0.827409	0.243	0.104	1	3
Hspa5	0.00218687	0.462868	0.919	0.79	1	3
F8a	0.00221597	0.516038	0.135	0.039	1	3
Syngr2	0.0022436	0.411843	0.892	0.849	1	3
Tgfb1	0.00232239	0.632085	0.73	0.621	1	3
Ly86	0.00237532	0.661658	0.676	0.572	1	3
Csf2rb2	0.00238369	0.664793	0.649	0.561	1	3
Rpl23a	0.00241557	0.49874	0.865	0.845	1	3
Lipa	0.0024489	0.671602	0.27	0.128	1	3
Rplp1	0.00247728	0.441748	1	0.974	1	3
Jpt1	0.00247748	0.661433	0.649	0.561	1	3
Rnasek	0.00251592	0.456284	0.703	0.603	1	3
Slc31a1	0.00255828	0.715463	0.243	0.109	1	3
Map7d1	0.00257814	0.835959	0.432	0.286	1	3
mt-Nd2	0.0026294	0.742009	0.703	0.633	1	3
Tex30	0.00268223	0.63109	0.189	0.071	1	3
C1galt1	0.00271593	0.604361	0.243	0.107	1	3
Plcg2	0.00277835	0.839073	0.432	0.29	1	3
Slc37a2	0.00278341	0.871134	0.189	0.072	1	3
Trp53inp1	0.00295803	0.362901	0.108	0.028	1	3
Pafah1b3	0.00296003	0.762354	0.378	0.224	1	3
Sash3	0.00305137	0.512162	0.189	0.071	1	3
BC005624	0.0030623	0.84966	0.432	0.292	1	3
Nxf1	0.00308067	0.632915	0.351	0.199	1	3
Rpl21	0.0030837	0.43134	0.946	0.933	1	3
Hmgb1	0.00314782	0.602208	0.73	0.719	1	3
Atxn7l3b	0.00327051	0.77169	0.432	0.29	1	3
Dctn6	0.00327386	0.934945	0.297	0.16	1	3
Plekhf2	0.0032987	0.696995	0.27	0.13	1	3
Smim24	0.0033312	0.64985	0.216	0.091	1	3
Gna13	0.00333329	0.498242	0.784	0.672	1	3
Lztfl1	0.0034727	0.757382	0.243	0.112	1	3
Prrc2c	0.00352011	0.821908	0.595	0.502	1	3
Rpl5	0.00355418	0.38195	0.892	0.862	1	3
Nob1	0.00361628	0.745401	0.216	0.093	1	3
Uba52	0.00371406	0.258595	1	0.982	1	3
Vcp	0.00376191	0.634779	0.649	0.545	1	3
Mycl	0.00376275	0.275641	0.108	0.029	1	3
mt-Cytb	0.00379291	0.421099	0.838	0.862	1	3
Fbxo9	0.00380586	0.394825	0.162	0.057	1	3
Tmem50a	0.00396685	0.800788	0.568	0.508	1	3
Map1lc3b	0.00398802	0.774706	0.595	0.546	1	3
Rrbp1	0.00403196	0.667208	0.703	0.672	1	3
Satb1	0.00418837	0.723962	0.216	0.09	1	3
Cep164	0.00419311	0.509845	0.162	0.058	1	3
Rps13	0.00421914	0.382852	0.946	0.946	1	3
Cerk	0.0042357	0.736012	0.27	0.135	1	3
Tle4	0.00427888	0.995558	0.27	0.137	1	3
Utrn	0.00428803	0.770358	0.297	0.158	1	3
Rpl17	0.00446092	0.482549	0.946	0.853	1	3
mt-Nd4	0.0044885	0.516268	0.73	0.655	1	3
Ankrd10	0.00453753	0.399292	0.216	0.09	1	3
Morf4l2	0.00465699	0.774935	0.486	0.366	1	3
Ankrd9	0.0047738	0.403012	0.108	0.03	1	3
Tpp1	0.00486252	0.645982	0.297	0.158	1	3
Arfgef2	0.00489425	0.524067	0.189	0.076	1	3
Abhd15	0.00491516	0.890398	0.108	0.03	1	3
Spcs1	0.00503038	0.655051	0.622	0.556	1	3
Birc6	0.00505638	0.625823	0.514	0.389	1	3
Slc3a2	0.00510212	0.923268	0.676	0.629	1	3
Ets1	0.00515206	0.455016	0.135	0.043	1	3
Slc35a4	0.00518528	0.627646	0.216	0.095	1	3
Cdip1	0.00521503	0.789001	0.216	0.097	1	3
Rpl34	0.005265	0.251383	1	0.973	1	3
Dnajb6	0.00536294	0.6174	0.595	0.5	1	3
Mgat2	0.00554652	0.727204	0.351	0.217	1	3
Hsdl1	0.00557054	0.755818	0.162	0.061	1	3
Stx7	0.00563475	0.959422	0.541	0.477	1	3
Orc6	0.0056359	0.464722	0.189	0.077	1	3
Cd164	0.00574193	1.07919	0.432	0.309	1	3
Ppfia4	0.00584855	0.564625	0.297	0.158	1	3
Bmyc	0.00592927	0.539914	0.324	0.181	1	3
Btg3	0.00595124	0.8976	0.297	0.167	1	3
M6pr	0.00597882	0.773968	0.595	0.526	1	3
Arhgef6	0.00598943	0.770133	0.297	0.163	1	3
Ogt	0.00603841	0.738678	0.27	0.14	1	3
Snhg4	0.00604996	0.329376	0.162	0.059	1	3
Ivns1abp	0.00609205	0.576183	0.405	0.269	1	3
Ttc19	0.00615559	0.94976	0.27	0.141	1	3
Eef2	0.00618399	0.592963	0.946	0.855	1	3
Rpl32	0.00622431	0.290614	1	0.973	1	3
Ncaph2	0.00625096	0.774235	0.297	0.165	1	3
Rps5	0.00636743	0.250862	1	0.97	1	3
Cyp27a1	0.0064199	0.381339	0.162	0.06	1	3
Trabd	0.00655314	0.870416	0.243	0.12	1	3
Dag1	0.00659746	0.682474	0.162	0.062	1	3
Smarca5	0.00660279	0.597777	0.514	0.407	1	3
Gns	0.00671327	1.26184	0.405	0.295	1	3
Zeb2	0.00690367	0.802246	0.459	0.331	1	3
Gltp	0.0069992	0.756647	0.514	0.423	1	3
Dynlt3	0.0072246	0.687472	0.297	0.169	1	3
Jade1	0.00727737	0.374212	0.108	0.032	1	3
Spint2	0.00752522	0.763694	0.432	0.301	1	3
Stambpl1	0.0076231	0.463859	0.162	0.061	1	3
Slc38a1	0.00764248	0.504601	0.568	0.449	1	3
Creld2	0.00792108	0.726035	0.324	0.193	1	3
Rplp0	0.00797559	0.329406	1	0.961	1	3
Sfpq	0.00799395	0.566652	0.595	0.54	1	3
Slc15a4	0.00801337	0.901829	0.27	0.147	1	3
Tax1bp1	0.00817394	0.484615	0.649	0.62	1	3
P4hb	0.00851238	0.714344	0.622	0.583	1	3
Sf1	0.0089415	0.637884	0.541	0.458	1	3
Rack1	0.00896112	0.355354	0.946	0.903	1	3
Scoc	0.00897101	0.787453	0.162	0.065	1	3
Gle1	0.00911971	0.525604	0.162	0.064	1	3
Rhoa	0.00914872	0.408605	0.784	0.82	1	3
Fam234b	0.00922533	0.555761	0.135	0.048	1	3
Zfp36l1	0.00924103	0.738505	0.622	0.532	1	3
Gne	0.00925095	0.359358	0.108	0.033	1	3
Dnajc13	0.00928251	0.791142	0.297	0.17	1	3
4833420G17Rik	0.00931073	0.598166	0.216	0.102	1	3
Nepro	0.00936891	0.36931	0.108	0.033	1	3
Zfp398	0.00942118	0.644214	0.162	0.064	1	3
Spsb1	0.00968979	1.03635	0.243	0.124	1	3
Rtl8b	0.00973763	0.496547	0.135	0.048	1	3
Rpl26	0.00981332	0.280326	1	0.965	1	3
Rnaset2a	0.00987034	0.581975	0.703	0.614	1	3
Tmc6	0.00989778	0.578902	0.189	0.082	1	3
Ppp1cc	0.00991913	0.583627	0.459	0.338	1	3
Hnrnpu	0.00999253	0.45736	0.649	0.579	1	3
